# Supplementary material for: A revision of dragon millipedes I: genus Desmoxytes Chamberlin, 1923, with the description of eight new species (Diplopoda, Polydesmida, Paradoxosomatidae)
Source: Zookeys. 2018 May 29;(761):1–177. doi: 10.3897/zookeys.761.24214 (PMC5988806; doi:10.3897/zookeys.761.24214)
Supplement: XML Treatment for Hylomus [file zookeys.761.24214-treatment1.xml]

<!DOCTYPE tp:taxon-treatment
  PUBLIC "-//TaxonX//DTD Taxonomic Treatment Publishing DTD v0 20100105//EN" "tax-treatment-NSO.dtd">
<tp:taxon-treatment xmlns:tp="http://www.plazi.org/taxpub"><tp:treatment-meta><kwd-group><label>Taxon classification</label><kwd><named-content xmlns:xlink="http://www.w3.org/1999/xlink" content-type="kingdom">Animalia</named-content></kwd><kwd><named-content xmlns:xlink="http://www.w3.org/1999/xlink" content-type="order">Polydesmida</named-content></kwd><kwd><named-content xmlns:xlink="http://www.w3.org/1999/xlink" content-type="family">Paradoxosomatidae</named-content></kwd></kwd-group><mixed-citation publication-type="journal"><person-group><name><surname>Srisonchai</surname><given-names>Ruttapon</given-names></name><name><surname>Enghoff</surname><given-names>Henrik</given-names></name><name><surname>Likhitrakarn</surname><given-names>Natdanai</given-names></name><name><surname>Panha</surname><given-names>Somsak</given-names></name></person-group><article-title>A revision of dragon millipedes I: genus <italic><tp:taxon-name><tp:taxon-name-part taxon-name-part-type="genus" reg="Desmoxytes">Desmoxytes</tp:taxon-name-part></tp:taxon-name></italic> Chamberlin, 1923, with the description of eight new species (<tp:taxon-name><tp:taxon-name-part taxon-name-part-type="class">Diplopoda</tp:taxon-name-part></tp:taxon-name>, <tp:taxon-name><tp:taxon-name-part taxon-name-part-type="order">Polydesmida</tp:taxon-name-part></tp:taxon-name>, <tp:taxon-name><tp:taxon-name-part taxon-name-part-type="family">Paradoxosomatidae</tp:taxon-name-part></tp:taxon-name>)</article-title><source>Zookeys</source><day>29</day><month>5</month><year>2018</year><volume>2018</volume><issue>761</issue><fpage>1</fpage><lpage>177</lpage><pub-id pub-id-type="doi">10.3897/zookeys.761.24214</pub-id></mixed-citation></tp:treatment-meta><tp:nomenclature><label>Genus</label><tp:taxon-name>
              <tp:taxon-name-part taxon-name-part-type="genus" reg="Hylomus">Hylomus</tp:taxon-name-part>
            </tp:taxon-name><tp:taxon-authority>Cook &amp; Loomis, 1924</tp:taxon-authority><tp:taxon-status xmlns:xlink="http://www.w3.org/1999/xlink" xlink:type="simple">stat. rev.</tp:taxon-status><tp:nomenclature-citation-list><tp:nomenclature-citation><tp:taxon-name>
                  <tp:taxon-name-part taxon-name-part-type="genus" reg="Hylomus">Hylomus</tp:taxon-name-part>
                </tp:taxon-name><comment>Cook &amp; Loomis, 1924: 105</comment></tp:nomenclature-citation></tp:nomenclature-citation-list></tp:nomenclature><tp:treatment-sec sec-type="notes" id="SECID0EA3AI"><title>Notes.</title><p>
              <italic><tp:taxon-name><tp:taxon-name-part taxon-name-part-type="genus" reg="Hylomus">Hylomus</tp:taxon-name-part></tp:taxon-name></italic> was established as a monotypic genus by <xref ref-type="bibr" rid="B13">Cook and Loomis (1924)</xref>, who were so impressed by the remarkable external features of the type species, <italic><tp:taxon-name><tp:taxon-name-part taxon-name-part-type="genus" reg="Hylomus">H.</tp:taxon-name-part> <tp:taxon-name-part taxon-name-part-type="species" reg="draco">draco</tp:taxon-name-part></tp:taxon-name></italic> Cook &amp; Loomis, 1924, viz., the strongly elevated paraterga (like trees), that they placed the new species not only in a new genus but even in a new family, <tp:taxon-name><tp:taxon-name-part taxon-name-part-type="family">Hylomidae</tp:taxon-name-part></tp:taxon-name>.</p><p>
              <xref ref-type="bibr" rid="B29">Jeekel (1964</xref>, <xref ref-type="bibr" rid="B31">1968</xref>) maintained <italic><tp:taxon-name><tp:taxon-name-part taxon-name-part-type="genus" reg="Hylomus">Hylomus</tp:taxon-name-part></tp:taxon-name></italic> as a valid genus, including only <italic><tp:taxon-name><tp:taxon-name-part taxon-name-part-type="genus" reg="Hylomus">H.</tp:taxon-name-part> <tp:taxon-name-part taxon-name-part-type="species" reg="draco">draco</tp:taxon-name-part></tp:taxon-name></italic>, and moved it into family <tp:taxon-name><tp:taxon-name-part taxon-name-part-type="family">Paradoxosomatidae</tp:taxon-name-part></tp:taxon-name>, stating that the genus <italic><tp:taxon-name><tp:taxon-name-part taxon-name-part-type="genus" reg="Pratinus">Pratinus</tp:taxon-name-part></tp:taxon-name></italic> Attems, 1937 (=<italic><tp:taxon-name><tp:taxon-name-part taxon-name-part-type="genus" reg="Desmoxytes">Desmoxytes</tp:taxon-name-part></tp:taxon-name></italic>) was closely related to <italic><tp:taxon-name><tp:taxon-name-part taxon-name-part-type="genus" reg="Hylomus">Hylomus</tp:taxon-name-part></tp:taxon-name></italic>.</p><p>Later, <xref ref-type="bibr" rid="B32">Jeekel (1980a)</xref> re-assessed the generic allocation of all members of <italic><tp:taxon-name><tp:taxon-name-part taxon-name-part-type="genus" reg="Hylomus">Hylomus</tp:taxon-name-part></tp:taxon-name></italic>, <italic><tp:taxon-name><tp:taxon-name-part taxon-name-part-type="genus" reg="Desmoxytes">Desmoxytes</tp:taxon-name-part></tp:taxon-name></italic> Chamberlin, 1923, <italic><tp:taxon-name><tp:taxon-name-part taxon-name-part-type="genus" reg="Pratinus">Pratinus</tp:taxon-name-part></tp:taxon-name></italic> Attems, 1937, <italic><tp:taxon-name><tp:taxon-name-part taxon-name-part-type="genus" reg="Prionopeltis">Prionopeltis</tp:taxon-name-part></tp:taxon-name></italic> Pocock, 1895 and <italic><tp:taxon-name><tp:taxon-name-part taxon-name-part-type="genus" reg="Ceylonesmus">Ceylonesmus</tp:taxon-name-part></tp:taxon-name></italic> Chamberlin, 1941, leading to the recognition of three genera: <italic><tp:taxon-name><tp:taxon-name-part taxon-name-part-type="genus" reg="Hylomus">Hylomus</tp:taxon-name-part></tp:taxon-name>, <tp:taxon-name><tp:taxon-name-part taxon-name-part-type="genus" reg="Desmoxytes">Desmoxytes</tp:taxon-name-part></tp:taxon-name></italic> (= <italic><tp:taxon-name><tp:taxon-name-part taxon-name-part-type="genus" reg="Prionopeltis">Prionopeltis</tp:taxon-name-part></tp:taxon-name></italic>, <italic><tp:taxon-name><tp:taxon-name-part taxon-name-part-type="genus" reg="Pratinus">Pratinus</tp:taxon-name-part></tp:taxon-name></italic>, <italic><tp:taxon-name><tp:taxon-name-part taxon-name-part-type="genus" reg="Ceylonesmus">Ceylonesmus</tp:taxon-name-part></tp:taxon-name></italic>) and <italic><tp:taxon-name><tp:taxon-name-part taxon-name-part-type="genus" reg="Pteroxytes">Pteroxytes</tp:taxon-name-part></tp:taxon-name></italic> Jeekel, 1980. <xref ref-type="bibr" rid="B32">Jeekel (1980a)</xref> stated that the morphological characters of <italic><tp:taxon-name><tp:taxon-name-part taxon-name-part-type="genus" reg="Hylomus">Hylomus</tp:taxon-name-part></tp:taxon-name></italic> showed clear differences from <italic><tp:taxon-name><tp:taxon-name-part taxon-name-part-type="genus" reg="Desmoxytes">Desmoxytes</tp:taxon-name-part></tp:taxon-name></italic> and <italic><tp:taxon-name><tp:taxon-name-part taxon-name-part-type="genus" reg="Pteroxytes">Pteroxytes</tp:taxon-name-part></tp:taxon-name></italic> (paranota antler-shaped and detail of gonopodal apex). The same author emphasised that his work was just a preliminary outline, and that “the discovery of new species … may considerably change the picture”.</p><p>
              <xref ref-type="bibr" rid="B20">Golovatch and Enghoff (1994)</xref> disagreed with <xref ref-type="bibr" rid="B32">Jeekel’s idea (1980a)</xref> to maintain <italic><tp:taxon-name><tp:taxon-name-part taxon-name-part-type="genus" reg="Hylomus">Hylomus</tp:taxon-name-part></tp:taxon-name></italic> and <italic><tp:taxon-name><tp:taxon-name-part taxon-name-part-type="genus" reg="Pteroxytes">Pteroxytes</tp:taxon-name-part></tp:taxon-name></italic> as separate genera. Based on new evidence from examination of old and new material, previous literature and the first cladistic analysis based on morphology, the authors synonymised <italic><tp:taxon-name><tp:taxon-name-part taxon-name-part-type="genus" reg="Hylomus">Hylomus</tp:taxon-name-part></tp:taxon-name></italic> and <italic><tp:taxon-name><tp:taxon-name-part taxon-name-part-type="genus" reg="Pteroxytes">Pteroxytes</tp:taxon-name-part></tp:taxon-name></italic> under <italic><tp:taxon-name><tp:taxon-name-part taxon-name-part-type="genus" reg="Desmoxytes">Desmoxytes</tp:taxon-name-part></tp:taxon-name></italic> and assigned the genus to tribe <tp:taxon-name><tp:taxon-name-part taxon-name-part-type="tribe">Orthomorphini</tp:taxon-name-part></tp:taxon-name>, of which they regarded <tp:taxon-name><tp:taxon-name-part taxon-name-part-type="tribe">Hylomini</tp:taxon-name-part></tp:taxon-name> a synonym.</p><p>As mentioned above, our morphological analysis, as well as the initial molecular study, support recognition of <italic><tp:taxon-name><tp:taxon-name-part taxon-name-part-type="genus" reg="Hylomus">Hylomus</tp:taxon-name-part></tp:taxon-name></italic> as a valid genus in agreement with <xref ref-type="bibr" rid="B32">Jeekel (1980a)</xref>. We therefore consider <italic><tp:taxon-name><tp:taxon-name-part taxon-name-part-type="genus" reg="Hylomus">Hylomus</tp:taxon-name-part></tp:taxon-name></italic> as a valid genus, separate from <italic><tp:taxon-name><tp:taxon-name-part taxon-name-part-type="genus" reg="Desmoxytes">Desmoxytes</tp:taxon-name-part></tp:taxon-name></italic>. We further reallocate 33 species of <italic><tp:taxon-name><tp:taxon-name-part taxon-name-part-type="genus" reg="Desmoxytes">Desmoxytes</tp:taxon-name-part></tp:taxon-name></italic> s.l. from China (19 species), Vietnam (ten species), Laos (three species) and Thailand (one species) to <italic><tp:taxon-name><tp:taxon-name-part taxon-name-part-type="genus" reg="Hylomus">Hylomus</tp:taxon-name-part></tp:taxon-name></italic> (see Table <xref ref-type="table" rid="T2">2</xref>).</p></tp:treatment-sec><tp:treatment-sec><!--Section generated to contain objects referenced in tp:taxon-treatment.--><table-wrap id="T2" position="float" orientation="portrait"><label>Table 2.</label><caption><p>Species assigned to <italic><tp:taxon-name><tp:taxon-name-part taxon-name-part-type="genus" reg="Desmoxytes">Desmoxytes</tp:taxon-name-part></tp:taxon-name></italic> s.l. and their placement according to our analysis.</p></caption><table id="TID0EO4EK" rules="all"><tbody><tr><th rowspan="1" colspan="1"/><th rowspan="1" colspan="1">Placement</th></tr><tr><td rowspan="1" colspan="1">1</td><td rowspan="1" colspan="1">
              <italic><tp:taxon-name><tp:taxon-name-part taxon-name-part-type="genus" reg="Desmoxytes">Desmoxytes</tp:taxon-name-part> <tp:taxon-name-part taxon-name-part-type="species" reg="acantherpestes">acantherpestes</tp:taxon-name-part></tp:taxon-name></italic> Golovatch &amp; Enghoff, 1994<break/> (to be placed in new genus)</td></tr><tr><td rowspan="1" colspan="1">2</td><td rowspan="1" colspan="1">
              <italic><tp:taxon-name><tp:taxon-name-part taxon-name-part-type="genus" reg="Desmoxytes">Desmoxytes</tp:taxon-name-part> <tp:taxon-name-part taxon-name-part-type="species" reg="aspera">aspera</tp:taxon-name-part></tp:taxon-name></italic> (Attems, 1937)<break/> = <italic><tp:taxon-name><tp:taxon-name-part taxon-name-part-type="genus" reg="Hylomus">Hylomus</tp:taxon-name-part> <tp:taxon-name-part taxon-name-part-type="species" reg="asper">asper</tp:taxon-name-part></tp:taxon-name></italic> (Attems, 1937), comb. n.</td></tr><tr><td rowspan="1" colspan="1">3</td><td rowspan="1" colspan="1">
              <italic><tp:taxon-name><tp:taxon-name-part taxon-name-part-type="genus" reg="Desmoxytes">Desmoxytes</tp:taxon-name-part> <tp:taxon-name-part taxon-name-part-type="species" reg="breviverpa">breviverpa</tp:taxon-name-part></tp:taxon-name></italic> Srisonchai, Enghoff &amp; Panha, 2016<break/> (in <italic><tp:taxon-name><tp:taxon-name-part taxon-name-part-type="genus" reg="Desmoxytes">Desmoxytes</tp:taxon-name-part></tp:taxon-name></italic> s.s.)</td></tr><tr><td rowspan="1" colspan="1">4</td><td rowspan="1" colspan="1">
              <italic><tp:taxon-name><tp:taxon-name-part taxon-name-part-type="genus" reg="Desmoxytes">Desmoxytes</tp:taxon-name-part> <tp:taxon-name-part taxon-name-part-type="species" reg="cattienensis">cattienensis</tp:taxon-name-part></tp:taxon-name></italic> Nguyen, Golovatch &amp; Anichkin, 2005<break/> = <italic><tp:taxon-name><tp:taxon-name-part taxon-name-part-type="genus" reg="Hylomus">Hylomus</tp:taxon-name-part> <tp:taxon-name-part taxon-name-part-type="species" reg="cattienensis">cattienensis</tp:taxon-name-part></tp:taxon-name></italic> (Nguyen, Golovatch &amp; Anichkin, 2005), comb. n.</td></tr><tr><td rowspan="1" colspan="1">5</td><td rowspan="1" colspan="1">
              <italic><tp:taxon-name><tp:taxon-name-part taxon-name-part-type="genus" reg="Desmoxytes">Desmoxytes</tp:taxon-name-part> <tp:taxon-name-part taxon-name-part-type="species" reg="cervaria">cervaria</tp:taxon-name-part></tp:taxon-name></italic> (Attems, 1953)<break/> = <italic><tp:taxon-name><tp:taxon-name-part taxon-name-part-type="genus" reg="Hylomus">Hylomus</tp:taxon-name-part> <tp:taxon-name-part taxon-name-part-type="species" reg="cervarius">cervarius</tp:taxon-name-part></tp:taxon-name></italic> (Attems, 1953), comb. n.</td></tr><tr><td rowspan="1" colspan="1">6</td><td rowspan="1" colspan="1">
              <italic><tp:taxon-name><tp:taxon-name-part taxon-name-part-type="genus" reg="Desmoxytes">Desmoxytes</tp:taxon-name-part> <tp:taxon-name-part taxon-name-part-type="species" reg="cervina">cervina</tp:taxon-name-part></tp:taxon-name></italic> (Pocock, 1895)<break/> (in <italic><tp:taxon-name><tp:taxon-name-part taxon-name-part-type="genus" reg="Desmoxytes">Desmoxytes</tp:taxon-name-part></tp:taxon-name></italic> s.s.)</td></tr><tr><td rowspan="1" colspan="1">7</td><td rowspan="1" colspan="1">
              <italic><tp:taxon-name><tp:taxon-name-part taxon-name-part-type="genus" reg="Desmoxytes">Desmoxytes</tp:taxon-name-part> <tp:taxon-name-part taxon-name-part-type="species" reg="cornuta">cornuta</tp:taxon-name-part></tp:taxon-name></italic> (Zhang &amp; Li, 1982)<break/> = <italic><tp:taxon-name><tp:taxon-name-part taxon-name-part-type="genus" reg="Hylomus">Hylomus</tp:taxon-name-part> <tp:taxon-name-part taxon-name-part-type="species" reg="cornutus">cornutus</tp:taxon-name-part></tp:taxon-name></italic> (Zhang &amp; Li, 1982), comb. n.</td></tr><tr><td rowspan="1" colspan="1">8</td><td rowspan="1" colspan="1">
              <italic><tp:taxon-name><tp:taxon-name-part taxon-name-part-type="genus" reg="Desmoxytes">Desmoxytes</tp:taxon-name-part> <tp:taxon-name-part taxon-name-part-type="species" reg="delfae">delfae</tp:taxon-name-part></tp:taxon-name></italic> (Jeekel, 1964)<break/> (in <italic><tp:taxon-name><tp:taxon-name-part taxon-name-part-type="genus" reg="Desmoxytes">Desmoxytes</tp:taxon-name-part></tp:taxon-name></italic> s.s.)</td></tr><tr><td rowspan="1" colspan="1">9</td><td rowspan="1" colspan="1">
              <italic><tp:taxon-name><tp:taxon-name-part taxon-name-part-type="genus" reg="Desmoxytes">Desmoxytes</tp:taxon-name-part> <tp:taxon-name-part taxon-name-part-type="species" reg="des">des</tp:taxon-name-part></tp:taxon-name></italic> Srisonchai, Enghoff &amp; Panha, 2016<break/> (in <italic><tp:taxon-name><tp:taxon-name-part taxon-name-part-type="genus" reg="Desmoxytes">Desmoxytes</tp:taxon-name-part></tp:taxon-name></italic> s.s.)</td></tr><tr><td rowspan="1" colspan="1">10</td><td rowspan="1" colspan="1">
              <italic><tp:taxon-name><tp:taxon-name-part taxon-name-part-type="genus" reg="Desmoxytes">Desmoxytes</tp:taxon-name-part> <tp:taxon-name-part taxon-name-part-type="species" reg="draco">draco</tp:taxon-name-part></tp:taxon-name></italic> (Cook &amp; Loomis, 1924)<break/> = <italic><tp:taxon-name><tp:taxon-name-part taxon-name-part-type="genus" reg="Hylomus">Hylomus</tp:taxon-name-part> <tp:taxon-name-part taxon-name-part-type="species" reg="draco">draco</tp:taxon-name-part></tp:taxon-name></italic> Cook &amp; Loomis, 1924, stat. rev.</td></tr><tr><td rowspan="1" colspan="1">11</td><td rowspan="1" colspan="1">
              <italic><tp:taxon-name><tp:taxon-name-part taxon-name-part-type="genus" reg="Desmoxytes">Desmoxytes</tp:taxon-name-part> <tp:taxon-name-part taxon-name-part-type="species" reg="enghoffi">enghoffi</tp:taxon-name-part></tp:taxon-name></italic> Nguyen, Golovatch &amp; Anichkin, 2005<break/> = <italic><tp:taxon-name><tp:taxon-name-part taxon-name-part-type="genus" reg="Hylomus">Hylomus</tp:taxon-name-part> <tp:taxon-name-part taxon-name-part-type="species" reg="enghoffi">enghoffi</tp:taxon-name-part></tp:taxon-name></italic> (Nguyen, Golovatch &amp; Anichkin, 2005), comb. n.</td></tr><tr><td rowspan="1" colspan="1">12</td><td rowspan="1" colspan="1">
              <italic><tp:taxon-name><tp:taxon-name-part taxon-name-part-type="genus" reg="Desmoxytes">Desmoxytes</tp:taxon-name-part> <tp:taxon-name-part taxon-name-part-type="species" reg="eupterygota">eupterygota</tp:taxon-name-part></tp:taxon-name></italic> Golovatch, Li, Liu &amp; Geoffroy, 2012<break/> = <italic><tp:taxon-name><tp:taxon-name-part taxon-name-part-type="genus" reg="Hylomus">Hylomus</tp:taxon-name-part> <tp:taxon-name-part taxon-name-part-type="species" reg="eupterygotus">eupterygotus</tp:taxon-name-part></tp:taxon-name></italic> (Golovatch, Li, Liu &amp; Geoffroy, 2012), comb. n.</td></tr><tr><td rowspan="1" colspan="1">13</td><td rowspan="1" colspan="1">
              <italic><tp:taxon-name><tp:taxon-name-part taxon-name-part-type="genus" reg="Desmoxytes">Desmoxytes</tp:taxon-name-part> <tp:taxon-name-part taxon-name-part-type="species" reg="getuhensis">getuhensis</tp:taxon-name-part></tp:taxon-name></italic> Liu, Golovatch &amp; Tian, 2014<break/> = <italic><tp:taxon-name><tp:taxon-name-part taxon-name-part-type="genus" reg="Hylomus">Hylomus</tp:taxon-name-part> <tp:taxon-name-part taxon-name-part-type="species" reg="getuhensis">getuhensis</tp:taxon-name-part></tp:taxon-name></italic> (Liu, Golovatch &amp; Tian, 2014), comb. n.</td></tr><tr><td rowspan="1" colspan="1">14</td><td rowspan="1" colspan="1">
              <italic><tp:taxon-name><tp:taxon-name-part taxon-name-part-type="genus" reg="Desmoxytes">Desmoxytes</tp:taxon-name-part> <tp:taxon-name-part taxon-name-part-type="species" reg="gigas">gigas</tp:taxon-name-part></tp:taxon-name></italic> Golovatch &amp; Enghoff, 1994<break/> (to be placed in new genus)</td></tr><tr><td rowspan="1" colspan="1">15</td><td rowspan="1" colspan="1">
              <italic><tp:taxon-name><tp:taxon-name-part taxon-name-part-type="genus" reg="Desmoxytes">Desmoxytes</tp:taxon-name-part> <tp:taxon-name-part taxon-name-part-type="species" reg="grandis">grandis</tp:taxon-name-part></tp:taxon-name></italic> Golovatch, VandenSpiegel &amp; Semenyuk, 2016<break/> = <italic><tp:taxon-name><tp:taxon-name-part taxon-name-part-type="genus" reg="Hylomus">Hylomus</tp:taxon-name-part> <tp:taxon-name-part taxon-name-part-type="species" reg="grandis">grandis</tp:taxon-name-part></tp:taxon-name></italic> (Golovatch, VandenSpiegel &amp; Semenyuk, 2016), comb. n.</td></tr><tr><td rowspan="1" colspan="1">16</td><td rowspan="1" colspan="1">
              <italic><tp:taxon-name><tp:taxon-name-part taxon-name-part-type="genus" reg="Desmoxytes">Desmoxytes</tp:taxon-name-part> <tp:taxon-name-part taxon-name-part-type="species" reg="hostilis">hostilis</tp:taxon-name-part></tp:taxon-name></italic> Golovatch &amp; Enghoff, 1994<break/> = <italic><tp:taxon-name><tp:taxon-name-part taxon-name-part-type="genus" reg="Hylomus">Hylomus</tp:taxon-name-part> <tp:taxon-name-part taxon-name-part-type="species" reg="hostilis">hostilis</tp:taxon-name-part></tp:taxon-name></italic> (Golovatch &amp; Enghoff, 1994), comb. n.</td></tr><tr><td rowspan="1" colspan="1">17</td><td rowspan="1" colspan="1">
              <italic><tp:taxon-name><tp:taxon-name-part taxon-name-part-type="genus" reg="Desmoxytes">Desmoxytes</tp:taxon-name-part> <tp:taxon-name-part taxon-name-part-type="species" reg="jeekeli">jeekeli</tp:taxon-name-part></tp:taxon-name></italic> Golovatch &amp; Enghoff, 1994<break/> = <italic><tp:taxon-name><tp:taxon-name-part taxon-name-part-type="genus" reg="Hylomus">Hylomus</tp:taxon-name-part> <tp:taxon-name-part taxon-name-part-type="species" reg="jeekeli">jeekeli</tp:taxon-name-part></tp:taxon-name></italic> (Golovatch &amp; Enghoff, 1994), comb. n.</td></tr><tr><td rowspan="1" colspan="1">18</td><td rowspan="1" colspan="1">
              <italic><tp:taxon-name><tp:taxon-name-part taxon-name-part-type="genus" reg="Desmoxytes">Desmoxytes</tp:taxon-name-part> <tp:taxon-name-part taxon-name-part-type="species" reg="lingulata">lingulata</tp:taxon-name-part></tp:taxon-name></italic> Liu, Golovatch &amp; Tian, 2014<break/> = <italic><tp:taxon-name><tp:taxon-name-part taxon-name-part-type="genus" reg="Hylomus">Hylomus</tp:taxon-name-part> <tp:taxon-name-part taxon-name-part-type="species" reg="lingulatus">lingulatus</tp:taxon-name-part></tp:taxon-name></italic> (Liu, Golovatch &amp; Tian, 2014), comb. n.</td></tr><tr><td rowspan="1" colspan="1">19</td><td rowspan="1" colspan="1">
              <italic><tp:taxon-name><tp:taxon-name-part taxon-name-part-type="genus" reg="Desmoxytes">Desmoxytes</tp:taxon-name-part> <tp:taxon-name-part taxon-name-part-type="species" reg="laticollis">laticollis</tp:taxon-name-part></tp:taxon-name></italic> Liu, Golovatch and Tian, 2016<break/> = <italic><tp:taxon-name><tp:taxon-name-part taxon-name-part-type="genus" reg="Hylomus">Hylomus</tp:taxon-name-part> <tp:taxon-name-part taxon-name-part-type="species" reg="laticollis">laticollis</tp:taxon-name-part></tp:taxon-name></italic> (Liu, Golovatch and Tian, 2016) comb. n.</td></tr><tr><td rowspan="1" colspan="1">20</td><td rowspan="1" colspan="1">
              <italic><tp:taxon-name><tp:taxon-name-part taxon-name-part-type="genus" reg="Desmoxytes">Desmoxytes</tp:taxon-name-part> <tp:taxon-name-part taxon-name-part-type="species" reg="longispina">longispina</tp:taxon-name-part></tp:taxon-name></italic> (Loksa, 1960)<break/> = <italic><tp:taxon-name><tp:taxon-name-part taxon-name-part-type="genus" reg="Hylomus">Hylomus</tp:taxon-name-part> <tp:taxon-name-part taxon-name-part-type="species" reg="longispinus">longispinus</tp:taxon-name-part></tp:taxon-name></italic> (Loksa, 1960), comb. n.</td></tr><tr><td rowspan="1" colspan="1">21</td><td rowspan="1" colspan="1">
              <italic><tp:taxon-name><tp:taxon-name-part taxon-name-part-type="genus" reg="Desmoxytes">Desmoxytes</tp:taxon-name-part> <tp:taxon-name-part taxon-name-part-type="species" reg="lui">lui</tp:taxon-name-part></tp:taxon-name></italic> Golovatch, Li, Liu &amp; Geoffroy, 2012<break/> = <italic><tp:taxon-name><tp:taxon-name-part taxon-name-part-type="genus" reg="Hylomus">Hylomus</tp:taxon-name-part> <tp:taxon-name-part taxon-name-part-type="species" reg="lui">lui</tp:taxon-name-part></tp:taxon-name></italic> (Golovatch, Li, Liu &amp; Geoffroy, 2012), comb. n.</td></tr><tr><td rowspan="1" colspan="1">22</td><td rowspan="1" colspan="1">
              <italic><tp:taxon-name><tp:taxon-name-part taxon-name-part-type="genus" reg="Desmoxytes">Desmoxytes</tp:taxon-name-part> <tp:taxon-name-part taxon-name-part-type="species" reg="minutubercula">minutubercula</tp:taxon-name-part></tp:taxon-name></italic> (Zhang, 1986)<break/> = <italic><tp:taxon-name><tp:taxon-name-part taxon-name-part-type="genus" reg="Hylomus">Hylomus</tp:taxon-name-part> <tp:taxon-name-part taxon-name-part-type="species" reg="minutuberculus">minutuberculus</tp:taxon-name-part></tp:taxon-name></italic> (Zhang, 1986), comb. n.</td></tr><tr><td rowspan="1" colspan="1">23</td><td rowspan="1" colspan="1">
              <italic><tp:taxon-name><tp:taxon-name-part taxon-name-part-type="genus" reg="Desmoxytes">Desmoxytes</tp:taxon-name-part> <tp:taxon-name-part taxon-name-part-type="species" reg="nodulosa">nodulosa</tp:taxon-name-part></tp:taxon-name></italic> Liu, Golovatch &amp; Tian, 2014<break/> = <italic><tp:taxon-name><tp:taxon-name-part taxon-name-part-type="genus" reg="Hylomus">Hylomus</tp:taxon-name-part> <tp:taxon-name-part taxon-name-part-type="species" reg="nodulosus">nodulosus</tp:taxon-name-part></tp:taxon-name></italic> (Liu, Golovatch &amp; Tian, 2014), comb. n.</td></tr><tr><td rowspan="1" colspan="1">24</td><td rowspan="1" colspan="1">
              <italic><tp:taxon-name><tp:taxon-name-part taxon-name-part-type="genus" reg="Desmoxytes">Desmoxytes</tp:taxon-name-part> <tp:taxon-name-part taxon-name-part-type="species" reg="parvula">parvula</tp:taxon-name-part></tp:taxon-name></italic> Liu, Golovatch &amp; Tian, 2014<break/> = <italic><tp:taxon-name><tp:taxon-name-part taxon-name-part-type="genus" reg="Hylomus">Hylomus</tp:taxon-name-part> <tp:taxon-name-part taxon-name-part-type="species" reg="parvulus">parvulus</tp:taxon-name-part></tp:taxon-name></italic> (Liu, Golovatch &amp; Tian, 2014), comb. n.</td></tr><tr><td rowspan="1" colspan="1">25</td><td rowspan="1" colspan="1">
              <italic><tp:taxon-name><tp:taxon-name-part taxon-name-part-type="genus" reg="Desmoxytes">Desmoxytes</tp:taxon-name-part> <tp:taxon-name-part taxon-name-part-type="species" reg="phasmoide">phasmoide</tp:taxon-name-part></tp:taxon-name></italic>s Liu, Golovatch &amp; Tian, 2016<break/> = <italic><tp:taxon-name><tp:taxon-name-part taxon-name-part-type="genus" reg="Hylomus">Hylomus</tp:taxon-name-part> <tp:taxon-name-part taxon-name-part-type="species" reg="phasmoides">phasmoides</tp:taxon-name-part></tp:taxon-name></italic> (Liu, Golovatch &amp; Tian, 2016), comb. n.</td></tr><tr><td rowspan="1" colspan="1">26</td><td rowspan="1" colspan="1">
              <italic><tp:taxon-name><tp:taxon-name-part taxon-name-part-type="genus" reg="Desmoxytes">Desmoxytes</tp:taxon-name-part> <tp:taxon-name-part taxon-name-part-type="species" reg="pilosa">pilosa</tp:taxon-name-part></tp:taxon-name></italic> (Attems, 1937)<break/> = <italic><tp:taxon-name><tp:taxon-name-part taxon-name-part-type="genus" reg="Hylomus">Hylomus</tp:taxon-name-part> <tp:taxon-name-part taxon-name-part-type="species" reg="pilosus">pilosus</tp:taxon-name-part></tp:taxon-name></italic> (Attems, 1937), comb. n.</td></tr><tr><td rowspan="1" colspan="1">27</td><td rowspan="1" colspan="1">
              <italic><tp:taxon-name><tp:taxon-name-part taxon-name-part-type="genus" reg="Desmoxytes">Desmoxytes</tp:taxon-name-part> <tp:taxon-name-part taxon-name-part-type="species" reg="pinnasquali">pinnasquali</tp:taxon-name-part></tp:taxon-name></italic> Srisonchai, Enghoff &amp; Panha, 2016<break/> (in <italic><tp:taxon-name><tp:taxon-name-part taxon-name-part-type="genus" reg="Desmoxytes">Desmoxytes</tp:taxon-name-part></tp:taxon-name></italic> s.s.)</td></tr><tr><td rowspan="1" colspan="1">28</td><td rowspan="1" colspan="1">
              <italic><tp:taxon-name><tp:taxon-name-part taxon-name-part-type="genus" reg="Desmoxytes">Desmoxytes</tp:taxon-name-part> <tp:taxon-name-part taxon-name-part-type="species" reg="planata">planata</tp:taxon-name-part></tp:taxon-name></italic> (Pocock, 1895)<break/> (in <italic><tp:taxon-name><tp:taxon-name-part taxon-name-part-type="genus" reg="Desmoxytes">Desmoxytes</tp:taxon-name-part></tp:taxon-name></italic> s.s.)</td></tr><tr><td rowspan="1" colspan="1">29</td><td rowspan="1" colspan="1">
              <italic><tp:taxon-name><tp:taxon-name-part taxon-name-part-type="genus" reg="Desmoxytes">Desmoxytes</tp:taxon-name-part> <tp:taxon-name-part taxon-name-part-type="species" reg="proxima">proxima</tp:taxon-name-part></tp:taxon-name></italic> Nguyen, Golovatch &amp; Anichkin, 2005<break/> = <italic><tp:taxon-name><tp:taxon-name-part taxon-name-part-type="genus" reg="Hylomus">Hylomus</tp:taxon-name-part> <tp:taxon-name-part taxon-name-part-type="species" reg="proximus">proximus</tp:taxon-name-part></tp:taxon-name></italic> (Nguyen, Golovatch &amp; Anichkin, 2005), comb. n.</td></tr><tr><td rowspan="1" colspan="1">30</td><td rowspan="1" colspan="1">
              <italic><tp:taxon-name><tp:taxon-name-part taxon-name-part-type="genus" reg="Desmoxytes">Desmoxytes</tp:taxon-name-part> <tp:taxon-name-part taxon-name-part-type="species" reg="purpurosea">purpurosea</tp:taxon-name-part></tp:taxon-name></italic> Enghoff, Sutcharit &amp; Panha, 2007<break/> (in <italic><tp:taxon-name><tp:taxon-name-part taxon-name-part-type="genus" reg="Desmoxytes">Desmoxytes</tp:taxon-name-part></tp:taxon-name></italic> s.s.)</td></tr><tr><td rowspan="1" colspan="1">31</td><td rowspan="1" colspan="1">
              <italic><tp:taxon-name><tp:taxon-name-part taxon-name-part-type="genus" reg="Desmoxytes">Desmoxytes</tp:taxon-name-part> <tp:taxon-name-part taxon-name-part-type="species" reg="rhinoceros">rhinoceros</tp:taxon-name-part></tp:taxon-name></italic> Likhitrakarn, Golovatch &amp; Panha, 2015<break/> = <italic><tp:taxon-name><tp:taxon-name-part taxon-name-part-type="genus" reg="Hylomus">Hylomus</tp:taxon-name-part> <tp:taxon-name-part taxon-name-part-type="species" reg="rhinoceros">rhinoceros</tp:taxon-name-part></tp:taxon-name></italic> (Likhitrakarn, Golovatch &amp; Panha, 2015), comb. n.</td></tr><tr><td rowspan="1" colspan="1">32</td><td rowspan="1" colspan="1">
              <italic><tp:taxon-name><tp:taxon-name-part taxon-name-part-type="genus" reg="Desmoxytes">Desmoxytes</tp:taxon-name-part> <tp:taxon-name-part taxon-name-part-type="species" reg="rhinoparva">rhinoparva</tp:taxon-name-part></tp:taxon-name></italic> Likhitrakarn, Golovatch &amp; Panha, 2015<break/> = <italic><tp:taxon-name><tp:taxon-name-part taxon-name-part-type="genus" reg="Hylomus">Hylomus</tp:taxon-name-part> <tp:taxon-name-part taxon-name-part-type="species" reg="rhinoparvus">rhinoparvus</tp:taxon-name-part></tp:taxon-name></italic> (Likhitrakarn, Golovatch &amp; Panha, 2015), comb. n.</td></tr><tr><td rowspan="1" colspan="1">33</td><td rowspan="1" colspan="1">
              <italic><tp:taxon-name><tp:taxon-name-part taxon-name-part-type="genus" reg="Desmoxytes">Desmoxytes</tp:taxon-name-part> <tp:taxon-name-part taxon-name-part-type="species" reg="scolopendroides">scolopendroides</tp:taxon-name-part></tp:taxon-name></italic> Golovatch, Geoffroy &amp; Mauriès, 2010<break/> = <italic><tp:taxon-name><tp:taxon-name-part taxon-name-part-type="genus" reg="Hylomus">Hylomus</tp:taxon-name-part> <tp:taxon-name-part taxon-name-part-type="species" reg="scolopendroides">scolopendroides</tp:taxon-name-part></tp:taxon-name></italic> (Golovatch, Geoffroy &amp; Mauriès, 2010), comb. n.</td></tr><tr><td rowspan="1" colspan="1">34</td><td rowspan="1" colspan="1">
              <italic><tp:taxon-name><tp:taxon-name-part taxon-name-part-type="genus" reg="Desmoxytes">Desmoxytes</tp:taxon-name-part> <tp:taxon-name-part taxon-name-part-type="species" reg="scutigeroides">scutigeroides</tp:taxon-name-part></tp:taxon-name></italic> Golovatch, Geoffroy and Mauriès, 2010<break/> = <italic><tp:taxon-name><tp:taxon-name-part taxon-name-part-type="genus" reg="Hylomus">Hylomus</tp:taxon-name-part> <tp:taxon-name-part taxon-name-part-type="species" reg="scutigeroides">scutigeroides</tp:taxon-name-part></tp:taxon-name></italic> (Golovatch, Geoffroy and Mauriès, 2010) comb. n.</td></tr><tr><td rowspan="1" colspan="1">35</td><td rowspan="1" colspan="1">
              <italic><tp:taxon-name><tp:taxon-name-part taxon-name-part-type="genus" reg="Desmoxytes">Desmoxytes</tp:taxon-name-part> <tp:taxon-name-part taxon-name-part-type="species" reg="similis">similis</tp:taxon-name-part></tp:taxon-name></italic> Liu, Golovatch &amp; Tian, 2016<break/> = <italic><tp:taxon-name><tp:taxon-name-part taxon-name-part-type="genus" reg="Hylomus">Hylomus</tp:taxon-name-part> <tp:taxon-name-part taxon-name-part-type="species" reg="similis">similis</tp:taxon-name-part></tp:taxon-name></italic> (Liu, Golovatch &amp; Tian, 2016), comb. n.</td></tr><tr><td rowspan="1" colspan="1">36</td><td rowspan="1" colspan="1">
              <italic><tp:taxon-name><tp:taxon-name-part taxon-name-part-type="genus" reg="Desmoxytes">Desmoxytes</tp:taxon-name-part> <tp:taxon-name-part taxon-name-part-type="species" reg="simplex">simplex</tp:taxon-name-part></tp:taxon-name></italic> Golovatch, VandenSpiegel &amp; Semenyuk, 2016<break/> = <italic><tp:taxon-name><tp:taxon-name-part taxon-name-part-type="genus" reg="Hylomus">Hylomus</tp:taxon-name-part> <tp:taxon-name-part taxon-name-part-type="species" reg="simplex">simplex</tp:taxon-name-part></tp:taxon-name></italic> (Golovatch, VandenSpiegel &amp; Semenyuk, 2016), comb. n.</td></tr><tr><td rowspan="1" colspan="1">37</td><td rowspan="1" colspan="1">
              <italic><tp:taxon-name><tp:taxon-name-part taxon-name-part-type="genus" reg="Desmoxytes">Desmoxytes</tp:taxon-name-part> <tp:taxon-name-part taxon-name-part-type="species" reg="simplipoda">simplipoda</tp:taxon-name-part></tp:taxon-name></italic> Liu, Golovatch &amp; Tian, 2016<break/> = <italic><tp:taxon-name><tp:taxon-name-part taxon-name-part-type="genus" reg="Hylomus">Hylomus</tp:taxon-name-part> <tp:taxon-name-part taxon-name-part-type="species" reg="simplipodus">simplipodus</tp:taxon-name-part></tp:taxon-name></italic> (Liu, Golovatch &amp; Tian, 2016), comb. n.</td></tr><tr><td rowspan="1" colspan="1">38</td><td rowspan="1" colspan="1">
              <italic><tp:taxon-name><tp:taxon-name-part taxon-name-part-type="genus" reg="Desmoxytes">Desmoxytes</tp:taxon-name-part> <tp:taxon-name-part taxon-name-part-type="species" reg="specialis">specialis</tp:taxon-name-part></tp:taxon-name></italic> Nguyen, Golovatch &amp; Anichkin, 2005<break/> = <italic><tp:taxon-name><tp:taxon-name-part taxon-name-part-type="genus" reg="Hylomus">Hylomus</tp:taxon-name-part> <tp:taxon-name-part taxon-name-part-type="species" reg="specialis">specialis</tp:taxon-name-part></tp:taxon-name></italic> (Nguyen, Golovatch &amp; Anichkin, 2005), comb. n.</td></tr><tr><td rowspan="1" colspan="1">39</td><td rowspan="1" colspan="1">
              <italic><tp:taxon-name><tp:taxon-name-part taxon-name-part-type="genus" reg="Desmoxytes">Desmoxytes</tp:taxon-name-part> <tp:taxon-name-part taxon-name-part-type="species" reg="spectabilis">spectabilis</tp:taxon-name-part></tp:taxon-name></italic> (Attems, 1937)<break/> = <italic><tp:taxon-name><tp:taxon-name-part taxon-name-part-type="genus" reg="Hylomus">Hylomus</tp:taxon-name-part> <tp:taxon-name-part taxon-name-part-type="species" reg="spectabilis">spectabilis</tp:taxon-name-part></tp:taxon-name></italic> (Attems, 1937), comb. n.</td></tr><tr><td rowspan="1" colspan="1">40</td><td rowspan="1" colspan="1">
              <italic><tp:taxon-name><tp:taxon-name-part taxon-name-part-type="genus" reg="Desmoxytes">Desmoxytes</tp:taxon-name-part> <tp:taxon-name-part taxon-name-part-type="species" reg="spiniterga">spiniterga</tp:taxon-name-part></tp:taxon-name></italic> Liu, Golovatch &amp; Tian, 2016<break/> = <italic><tp:taxon-name><tp:taxon-name-part taxon-name-part-type="genus" reg="Hylomus">Hylomus</tp:taxon-name-part> <tp:taxon-name-part taxon-name-part-type="species" reg="spinitergus">spinitergus</tp:taxon-name-part></tp:taxon-name></italic> (Liu, Golovatch &amp; Tian, 2016), comb. n.</td></tr><tr><td rowspan="1" colspan="1">41</td><td rowspan="1" colspan="1">
              <italic><tp:taxon-name><tp:taxon-name-part taxon-name-part-type="genus" reg="Desmoxytes">Desmoxytes</tp:taxon-name-part> <tp:taxon-name-part taxon-name-part-type="species" reg="spinissima">spinissima</tp:taxon-name-part></tp:taxon-name></italic> Golovatch, Li, Liu &amp; Geoffroy, 2012<break/> = <italic><tp:taxon-name><tp:taxon-name-part taxon-name-part-type="genus" reg="Hylomus">Hylomus</tp:taxon-name-part> <tp:taxon-name-part taxon-name-part-type="species" reg="spinissimus">spinissimus</tp:taxon-name-part></tp:taxon-name></italic> (Golovatch, Li, Liu &amp; Geoffroy, 2012), comb. n.</td></tr><tr><td rowspan="1" colspan="1">42</td><td rowspan="1" colspan="1">
              <italic><tp:taxon-name><tp:taxon-name-part taxon-name-part-type="genus" reg="Desmoxytes">Desmoxytes</tp:taxon-name-part> <tp:taxon-name-part taxon-name-part-type="species" reg="takensis">takensis</tp:taxon-name-part></tp:taxon-name></italic> Srisonchai, Enghoff &amp; Panha, 2016<break/> (in <italic><tp:taxon-name><tp:taxon-name-part taxon-name-part-type="genus" reg="Desmoxytes">Desmoxytes</tp:taxon-name-part></tp:taxon-name></italic> s.s.)</td></tr><tr><td rowspan="1" colspan="1">43</td><td rowspan="1" colspan="1">
              <italic><tp:taxon-name><tp:taxon-name-part taxon-name-part-type="genus" reg="Desmoxytes">Desmoxytes</tp:taxon-name-part> <tp:taxon-name-part taxon-name-part-type="species" reg="taurina">taurina</tp:taxon-name-part></tp:taxon-name></italic> (Pocock, 1895)<break/> (in <italic><tp:taxon-name><tp:taxon-name-part taxon-name-part-type="genus" reg="Desmoxytes">Desmoxytes</tp:taxon-name-part></tp:taxon-name></italic> s.s.)</td></tr><tr><td rowspan="1" colspan="1">44</td><td rowspan="1" colspan="1">
              <italic><tp:taxon-name><tp:taxon-name-part taxon-name-part-type="genus" reg="Desmoxytes">Desmoxytes</tp:taxon-name-part> <tp:taxon-name-part taxon-name-part-type="species" reg="terae">terae</tp:taxon-name-part></tp:taxon-name></italic> (Jeekel, 1964)<break/> (in <italic><tp:taxon-name><tp:taxon-name-part taxon-name-part-type="genus" reg="Desmoxytes">Desmoxytes</tp:taxon-name-part></tp:taxon-name></italic> s.s.)</td></tr><tr><td rowspan="1" colspan="1">45</td><td rowspan="1" colspan="1">
              <italic><tp:taxon-name><tp:taxon-name-part taxon-name-part-type="genus" reg="Desmoxytes">Desmoxytes</tp:taxon-name-part> <tp:taxon-name-part taxon-name-part-type="species" reg="variabilis">variabilis</tp:taxon-name-part></tp:taxon-name></italic> Liu, Golovatch &amp; Tian, 2016<break/> = <italic><tp:taxon-name><tp:taxon-name-part taxon-name-part-type="genus" reg="Hylomus">Hylomus</tp:taxon-name-part> <tp:taxon-name-part taxon-name-part-type="species" reg="variabilis">variabilis</tp:taxon-name-part></tp:taxon-name></italic> (Liu, Golovatch &amp; Tian, 2016), comb. n.</td></tr></tbody></table></table-wrap></tp:treatment-sec><ref-list><ref id="B13"><mixed-citation xmlns:xlink="http://www.w3.org/1999/xlink" xlink:type="simple">
          <person-group><name name-style="western"><surname>Cook</surname><given-names>OF</given-names></name><name name-style="western"><surname>Loomis</surname><given-names>HF</given-names></name></person-group> (<year>1924</year>) <article-title>A new family of spined millipeds from central China.</article-title> <source>Journal of the Washington Academy of Sciences</source> <volume>14</volume>: <fpage>103</fpage>–<lpage>108</lpage>. <ext-link xlink:type="simple" ext-link-type="uri" xlink:href="https://biodiversitylibrary.org/page/39702295">https://biodiversitylibrary.org/page/39702295</ext-link></mixed-citation></ref><ref id="B29"><mixed-citation xmlns:xlink="http://www.w3.org/1999/xlink" xlink:type="simple">
          <person-group><name name-style="western"><surname>Jeekel</surname><given-names>CAW</given-names></name></person-group> (<year>1964</year>) <article-title>Two new species of <italic><tp:taxon-name><tp:taxon-name-part taxon-name-part-type="genus">Pratinus</tp:taxon-name-part></tp:taxon-name></italic> Attems, with taxonomic notes on the genus and a redescription of its type-species (<tp:taxon-name><tp:taxon-name-part taxon-name-part-type="class">Diplopoda</tp:taxon-name-part></tp:taxon-name>, <tp:taxon-name><tp:taxon-name-part taxon-name-part-type="order">Polydesmida</tp:taxon-name-part></tp:taxon-name>).</article-title> <source>Beaufortia</source> <volume>11</volume>: <fpage>61</fpage>–<lpage>73</lpage>. <ext-link xlink:type="simple" ext-link-type="uri" xlink:href="http://www.repository.naturalis.nl/document/548475">http://www.repository.naturalis.nl/document/548475</ext-link></mixed-citation></ref><ref id="B31"><mixed-citation xmlns:xlink="http://www.w3.org/1999/xlink" xlink:type="simple">
          <person-group><name name-style="western"><surname>Jeekel</surname><given-names>CAW</given-names></name></person-group> (<year>1968</year>) <source>On the classification and geographical distribution of the family <tp:taxon-name><tp:taxon-name-part taxon-name-part-type="family">Paradoxosomatidae</tp:taxon-name-part></tp:taxon-name> (<tp:taxon-name><tp:taxon-name-part taxon-name-part-type="class">Diplopoda</tp:taxon-name-part></tp:taxon-name>, <tp:taxon-name><tp:taxon-name-part taxon-name-part-type="order">Polydesmida</tp:taxon-name-part></tp:taxon-name>).</source> <publisher-name>Academisch Proefschrift</publisher-name>, <publisher-loc>Rotterdam, Netherlands</publisher-loc>, <size units="page">164 pp</size>.</mixed-citation></ref><ref id="B32"><mixed-citation xmlns:xlink="http://www.w3.org/1999/xlink" xlink:type="simple">
          <person-group><name name-style="western"><surname>Jeekel</surname><given-names>CAW</given-names></name></person-group> (<year>1980a</year>) <article-title>The generic allocation of some little-known <tp:taxon-name><tp:taxon-name-part taxon-name-part-type="family">Paradoxosomatidae</tp:taxon-name-part></tp:taxon-name> from South-East Asia (<tp:taxon-name><tp:taxon-name-part taxon-name-part-type="class">Diplopoda</tp:taxon-name-part></tp:taxon-name>, <tp:taxon-name><tp:taxon-name-part taxon-name-part-type="order">Polydesmida</tp:taxon-name-part></tp:taxon-name>).</article-title> <source>Revue suisse de Zoologie</source> <volume>87</volume>: <fpage>651</fpage>–<lpage>670</lpage>. <ext-link xlink:type="simple" ext-link-type="uri" xlink:href="https://biodiversitylibrary.org/page/41420961">https://biodiversitylibrary.org/page/41420961</ext-link></mixed-citation></ref><ref id="B20"><mixed-citation xmlns:xlink="http://www.w3.org/1999/xlink" xlink:type="simple">
          <person-group><name name-style="western"><surname>Golovatch</surname><given-names>SI</given-names></name><name name-style="western"><surname>Enghoff</surname><given-names>H</given-names></name></person-group> (<year>1994</year>) <article-title>Review of the dragon millipedes, genus <italic><tp:taxon-name><tp:taxon-name-part taxon-name-part-type="genus">Desmoxytes</tp:taxon-name-part></tp:taxon-name></italic> Chamberlin, 1923 (<tp:taxon-name><tp:taxon-name-part taxon-name-part-type="class">Diplopoda</tp:taxon-name-part></tp:taxon-name>, <tp:taxon-name><tp:taxon-name-part taxon-name-part-type="order">Polydesmida</tp:taxon-name-part></tp:taxon-name>, <tp:taxon-name><tp:taxon-name-part taxon-name-part-type="family">Paradoxosomatidae</tp:taxon-name-part></tp:taxon-name>).</article-title> <source>Steenstrupia</source> <volume>20</volume>: <fpage>45</fpage>–<lpage>71</lpage>.</mixed-citation></ref></ref-list></tp:taxon-treatment>
