# Supplementary material for: A revision of dragon millipedes I: genus Desmoxytes Chamberlin, 1923, with the description of eight new species (Diplopoda, Polydesmida, Paradoxosomatidae)
Source: Zookeys. 2018 May 29;(761):1–177. doi: 10.3897/zookeys.761.24214 (PMC5988806; doi:10.3897/zookeys.761.24214)
Supplement: XML Treatment for Desmoxytes [file zookeys.761.24214-treatment2.xml]

<!DOCTYPE tp:taxon-treatment
  PUBLIC "-//TaxonX//DTD Taxonomic Treatment Publishing DTD v0 20100105//EN" "tax-treatment-NSO.dtd">
<tp:taxon-treatment xmlns:tp="http://www.plazi.org/taxpub"><tp:treatment-meta><kwd-group><label>Taxon classification</label><kwd><named-content xmlns:xlink="http://www.w3.org/1999/xlink" content-type="kingdom">Animalia</named-content></kwd><kwd><named-content xmlns:xlink="http://www.w3.org/1999/xlink" content-type="order">Polydesmida</named-content></kwd><kwd><named-content xmlns:xlink="http://www.w3.org/1999/xlink" content-type="family">Paradoxosomatidae</named-content></kwd></kwd-group><mixed-citation publication-type="journal"><person-group><name><surname>Srisonchai</surname><given-names>Ruttapon</given-names></name><name><surname>Enghoff</surname><given-names>Henrik</given-names></name><name><surname>Likhitrakarn</surname><given-names>Natdanai</given-names></name><name><surname>Panha</surname><given-names>Somsak</given-names></name></person-group><article-title>A revision of dragon millipedes I: genus <italic><tp:taxon-name><tp:taxon-name-part taxon-name-part-type="genus" reg="Desmoxytes">Desmoxytes</tp:taxon-name-part></tp:taxon-name></italic> Chamberlin, 1923, with the description of eight new species (<tp:taxon-name><tp:taxon-name-part taxon-name-part-type="class">Diplopoda</tp:taxon-name-part></tp:taxon-name>, <tp:taxon-name><tp:taxon-name-part taxon-name-part-type="order">Polydesmida</tp:taxon-name-part></tp:taxon-name>, <tp:taxon-name><tp:taxon-name-part taxon-name-part-type="family">Paradoxosomatidae</tp:taxon-name-part></tp:taxon-name>)</article-title><source>Zookeys</source><day>29</day><month>5</month><year>2018</year><volume>2018</volume><issue>761</issue><fpage>1</fpage><lpage>177</lpage><pub-id pub-id-type="doi">10.3897/zookeys.761.24214</pub-id></mixed-citation></tp:treatment-meta><tp:nomenclature><label>Genus</label><tp:taxon-name>
              <tp:taxon-name-part taxon-name-part-type="genus" reg="Desmoxytes">Desmoxytes</tp:taxon-name-part>
            </tp:taxon-name><tp:taxon-authority>Chamberlin, 1923</tp:taxon-authority><tp:nomenclature-citation-list><tp:nomenclature-citation><tp:taxon-name>
                  <tp:taxon-name-part taxon-name-part-type="genus" reg="Prionopeltis">Prionopeltis</tp:taxon-name-part>
                </tp:taxon-name><comment>Pocock, 1895: 828 (preoccupied name). <xref ref-type="bibr" rid="B32">Jeekel 1980a</xref>: 652 (synonymised with <tp:taxon-name><tp:taxon-name-part taxon-name-part-type="genus" reg="Desmoxytes">Desmoxytes</tp:taxon-name-part></tp:taxon-name>).</comment></tp:nomenclature-citation><tp:nomenclature-citation><tp:taxon-name>
                  <tp:taxon-name-part taxon-name-part-type="genus" reg="Desmoxytes">Desmoxytes</tp:taxon-name-part>
                </tp:taxon-name><comment>Chamberlin, 1923: 165.</comment></tp:nomenclature-citation><tp:nomenclature-citation><tp:taxon-name>
                  <tp:taxon-name-part taxon-name-part-type="genus" reg="Hylomus">Hylomus</tp:taxon-name-part>
                </tp:taxon-name><comment>Cook &amp; Loomis, 1924: 105. <xref ref-type="bibr" rid="B20">Golovatch and Enghoff 1994</xref>: 46 (synonymised with <tp:taxon-name><tp:taxon-name-part taxon-name-part-type="genus" reg="Desmoxytes">Desmoxytes</tp:taxon-name-part></tp:taxon-name>).</comment></tp:nomenclature-citation><tp:nomenclature-citation><tp:taxon-name>
                  <tp:taxon-name-part taxon-name-part-type="genus" reg="Pratinus">Pratinus</tp:taxon-name-part>
                </tp:taxon-name><comment>Attems, 1937: 113 (replacement name for <tp:taxon-name><tp:taxon-name-part taxon-name-part-type="genus" reg="Prionopeltis">Prionopeltis</tp:taxon-name-part></tp:taxon-name>). <xref ref-type="bibr" rid="B32">Jeekel 1980a</xref>: 652 (synonymised with <tp:taxon-name><tp:taxon-name-part taxon-name-part-type="genus" reg="Desmoxytes">Desmoxytes</tp:taxon-name-part></tp:taxon-name>).</comment></tp:nomenclature-citation><tp:nomenclature-citation><tp:taxon-name>
                  <tp:taxon-name-part taxon-name-part-type="genus" reg="Ceylonesmus">Ceylonesmus</tp:taxon-name-part>
                </tp:taxon-name><comment>Chamberlin, 1941: 33. <xref ref-type="bibr" rid="B32">Jeekel 1980a</xref>: 652 (synonymised with <tp:taxon-name><tp:taxon-name-part taxon-name-part-type="genus" reg="Desmoxytes">Desmoxytes</tp:taxon-name-part></tp:taxon-name>).</comment></tp:nomenclature-citation><tp:nomenclature-citation><tp:taxon-name>
                  <tp:taxon-name-part taxon-name-part-type="genus" reg="Pteroxytes">Pteroxytes</tp:taxon-name-part>
                </tp:taxon-name><comment>Jeekel, 1980a: 655. <xref ref-type="bibr" rid="B20">Golovatch and Enghoff 1994</xref>: 46 (synonymised with <tp:taxon-name><tp:taxon-name-part taxon-name-part-type="genus" reg="Desmoxytes">Desmoxytes</tp:taxon-name-part></tp:taxon-name>).</comment></tp:nomenclature-citation></tp:nomenclature-citation-list></tp:nomenclature><tp:treatment-sec sec-type="Type species" id="SECID0E2KTS"><title>Type species</title><p>
            <bold>Type species.</bold> <italic><tp:taxon-name><tp:taxon-name-part taxon-name-part-type="genus" reg="Desmoxytes">Desmoxytes</tp:taxon-name-part> <tp:taxon-name-part taxon-name-part-type="species" reg="coniger">coniger</tp:taxon-name-part></tp:taxon-name></italic> Chamberlin, 1923 (<abbrev xmlns:xlink="http://www.w3.org/1999/xlink" content-type="institution" xlink:title="Museum of Comparative Zoology, Harvard University, USA" id="ABBRID0EHKBI" xlink:type="simple">MCZ</abbrev>, USA). This species was later synonymised with <italic><tp:taxon-name><tp:taxon-name-part taxon-name-part-type="genus" reg="Desmoxytes">Desmoxytes</tp:taxon-name-part> <tp:taxon-name-part taxon-name-part-type="species" reg="planata">planata</tp:taxon-name-part></tp:taxon-name></italic> by <xref ref-type="bibr" rid="B32">Jeekel (1980a)</xref>.</p></tp:treatment-sec><tp:treatment-sec sec-type="Included species" id="SECID0E2KBI"><title>Included species</title><p>
              <bold>(18).</bold>
            </p><p>– <italic><tp:taxon-name><tp:taxon-name-part taxon-name-part-type="genus" reg="Desmoxytes">D.</tp:taxon-name-part> <tp:taxon-name-part taxon-name-part-type="species" reg="aurata">aurata</tp:taxon-name-part></tp:taxon-name></italic> sp. n.</p><p>– <italic><tp:taxon-name><tp:taxon-name-part taxon-name-part-type="genus" reg="Desmoxytes">D.</tp:taxon-name-part> <tp:taxon-name-part taxon-name-part-type="species" reg="breviverpa">breviverpa</tp:taxon-name-part></tp:taxon-name></italic> Srisonchai, Enghoff &amp; Panha, 2016</p><p>– <italic><tp:taxon-name><tp:taxon-name-part taxon-name-part-type="genus" reg="Desmoxytes">D.</tp:taxon-name-part> <tp:taxon-name-part taxon-name-part-type="species" reg="cervina">cervina</tp:taxon-name-part></tp:taxon-name></italic> (Pocock, 1895)</p><p>– <italic><tp:taxon-name><tp:taxon-name-part taxon-name-part-type="genus" reg="Desmoxytes">D.</tp:taxon-name-part> <tp:taxon-name-part taxon-name-part-type="species" reg="corythosaurus">corythosaurus</tp:taxon-name-part></tp:taxon-name></italic> sp. n.</p><p>– <italic><tp:taxon-name><tp:taxon-name-part taxon-name-part-type="genus" reg="Desmoxytes">D.</tp:taxon-name-part> <tp:taxon-name-part taxon-name-part-type="species" reg="delfae">delfae</tp:taxon-name-part></tp:taxon-name></italic> (Jeekel, 1964)</p><p>– <italic><tp:taxon-name><tp:taxon-name-part taxon-name-part-type="genus" reg="Desmoxytes">D.</tp:taxon-name-part> <tp:taxon-name-part taxon-name-part-type="species" reg="des">des</tp:taxon-name-part></tp:taxon-name></italic> Srisonchai, Enghoff &amp; Panha, 2016</p><p>– <italic><tp:taxon-name><tp:taxon-name-part taxon-name-part-type="genus" reg="Desmoxytes">D.</tp:taxon-name-part> <tp:taxon-name-part taxon-name-part-type="species" reg="euros">euros</tp:taxon-name-part></tp:taxon-name></italic> sp. n.</p><p>– <italic><tp:taxon-name><tp:taxon-name-part taxon-name-part-type="genus" reg="Desmoxytes">D.</tp:taxon-name-part> <tp:taxon-name-part taxon-name-part-type="species" reg="flabella">flabella</tp:taxon-name-part></tp:taxon-name></italic> sp. n.</p><p>– <italic><tp:taxon-name><tp:taxon-name-part taxon-name-part-type="genus" reg="Desmoxytes">D.</tp:taxon-name-part> <tp:taxon-name-part taxon-name-part-type="species" reg="golovatchi">golovatchi</tp:taxon-name-part></tp:taxon-name></italic> sp. n.</p><p>– <italic><tp:taxon-name><tp:taxon-name-part taxon-name-part-type="genus" reg="Desmoxytes">D.</tp:taxon-name-part> <tp:taxon-name-part taxon-name-part-type="species" reg="octoconigera">octoconigera</tp:taxon-name-part></tp:taxon-name></italic> sp. n.</p><p>– <italic><tp:taxon-name><tp:taxon-name-part taxon-name-part-type="genus" reg="Desmoxytes">D.</tp:taxon-name-part> <tp:taxon-name-part taxon-name-part-type="species" reg="perakensis">perakensis</tp:taxon-name-part></tp:taxon-name></italic> sp. n.</p><p>– <italic><tp:taxon-name><tp:taxon-name-part taxon-name-part-type="genus" reg="Desmoxytes">D.</tp:taxon-name-part> <tp:taxon-name-part taxon-name-part-type="species" reg="pinnasquali">pinnasquali</tp:taxon-name-part></tp:taxon-name></italic> Srisonchai, Enghoff &amp; Panha, 2016</p><p>– <italic><tp:taxon-name><tp:taxon-name-part taxon-name-part-type="genus" reg="Desmoxytes">D.</tp:taxon-name-part> <tp:taxon-name-part taxon-name-part-type="species" reg="planata">planata</tp:taxon-name-part></tp:taxon-name></italic> (Pocock, 1895) (= <italic><tp:taxon-name><tp:taxon-name-part taxon-name-part-type="genus" reg="Desmoxytes">D.</tp:taxon-name-part> <tp:taxon-name-part taxon-name-part-type="species" reg="coniger">coniger</tp:taxon-name-part></tp:taxon-name></italic> Chamberlin, 1923, type species)</p><p>– <italic><tp:taxon-name><tp:taxon-name-part taxon-name-part-type="genus" reg="Desmoxytes">D.</tp:taxon-name-part> <tp:taxon-name-part taxon-name-part-type="species" reg="purpurosea">purpurosea</tp:taxon-name-part></tp:taxon-name></italic> Enghoff, Sutcharit &amp; Panha, 2007</p><p>– <italic><tp:taxon-name><tp:taxon-name-part taxon-name-part-type="genus" reg="Desmoxytes">D.</tp:taxon-name-part> <tp:taxon-name-part taxon-name-part-type="species" reg="takensis">takensis</tp:taxon-name-part></tp:taxon-name></italic> Srisonchai, Enghoff &amp; Panha, 2016</p><p>– <italic><tp:taxon-name><tp:taxon-name-part taxon-name-part-type="genus" reg="Desmoxytes">D.</tp:taxon-name-part> <tp:taxon-name-part taxon-name-part-type="species" reg="taurina">taurina</tp:taxon-name-part></tp:taxon-name></italic> (Pocock, 1895)</p><p>– <italic><tp:taxon-name><tp:taxon-name-part taxon-name-part-type="genus" reg="Desmoxytes">D.</tp:taxon-name-part> <tp:taxon-name-part taxon-name-part-type="species" reg="terae">terae</tp:taxon-name-part></tp:taxon-name></italic> (Jeekel, 1964)</p><p>– <italic><tp:taxon-name><tp:taxon-name-part taxon-name-part-type="genus" reg="Desmoxytes">D.</tp:taxon-name-part> <tp:taxon-name-part taxon-name-part-type="species" reg="waepyanensis">waepyanensis</tp:taxon-name-part></tp:taxon-name></italic> sp. n.</p><p>
              <italic><tp:taxon-name><tp:taxon-name-part taxon-name-part-type="genus" reg="Desmoxytes">Desmoxytes</tp:taxon-name-part></tp:taxon-name></italic> s.l. was reviewed by <xref ref-type="bibr" rid="B20">Golovatch and Enghoff (1994)</xref>, and the diagnosis of the genus was treated in detail again by <xref ref-type="bibr" rid="B23">Golovatch et al. (2012)</xref>. Here we propose a restricted diagnosis for <italic><tp:taxon-name><tp:taxon-name-part taxon-name-part-type="genus" reg="Desmoxytes">Desmoxytes</tp:taxon-name-part></tp:taxon-name></italic> s.s. based on morphological characters (gonopod, tegument, paraterga, metaterga, sterna, femora, epiproct, hypoproct) which have been extracted from previous taxonomic works (<xref ref-type="bibr" rid="B49">Pocock 1895</xref>, <xref ref-type="bibr" rid="B11">Chamberlin 1923</xref>, <xref ref-type="bibr" rid="B12">1941</xref>, <xref ref-type="bibr" rid="B29">Jeekel 1964</xref>, <xref ref-type="bibr" rid="B32">1980a</xref>, <xref ref-type="bibr" rid="B20">Golovatch and Enghoff 1994</xref>, <xref ref-type="bibr" rid="B17">Enghoff et al. 2007</xref>, <xref ref-type="bibr" rid="B55">Srisonchai et al. 2016</xref>).</p></tp:treatment-sec><tp:treatment-sec sec-type="The name “dragon millipede”" id="SECID0EQUBI"><title>The name “dragon millipede”.</title><p>For <italic><tp:taxon-name><tp:taxon-name-part taxon-name-part-type="genus" reg="Desmoxytes">Desmoxytes</tp:taxon-name-part></tp:taxon-name></italic> <italic>sensu</italic> <xref ref-type="bibr" rid="B20">Golovatch and Enghoff (1994)</xref> we will retain the name “dragon millipede”, originally coined by <xref ref-type="bibr" rid="B13">Cook and Loomis (1924)</xref> for <italic><tp:taxon-name><tp:taxon-name-part taxon-name-part-type="genus" reg="Hylomus">Hylomus</tp:taxon-name-part> <tp:taxon-name-part taxon-name-part-type="species" reg="draco">draco</tp:taxon-name-part></tp:taxon-name></italic>. <xref ref-type="bibr" rid="B23">Golovatch et al. (2012)</xref> outlined the history of the name “dragon millipede” and further argued that <italic><tp:taxon-name><tp:taxon-name-part taxon-name-part-type="genus" reg="Desmoxytes">Desmoxytes</tp:taxon-name-part> <tp:taxon-name-part taxon-name-part-type="species" reg="philippina">philippina</tp:taxon-name-part></tp:taxon-name></italic> Nguyen &amp; Sierwald, 2010 (Philippine Isl.), and <italic><tp:taxon-name><tp:taxon-name-part taxon-name-part-type="genus" reg="Desmoxytoides">Desmoxytoides</tp:taxon-name-part> <tp:taxon-name-part taxon-name-part-type="species" reg="hasenpuschorum">hasenpuschorum</tp:taxon-name-part></tp:taxon-name></italic> Mesibov, 2006 (Australia) have been wrongly assigned to <italic><tp:taxon-name><tp:taxon-name-part taxon-name-part-type="genus" reg="Desmoxytes">Desmoxytes</tp:taxon-name-part></tp:taxon-name></italic> and “dragon millipedes”, respectively.</p></tp:treatment-sec><tp:treatment-sec sec-type="diagnosis" id="SECID0ETWBI"><title>Diagnosis.</title><p>
              <italic><tp:taxon-name><tp:taxon-name-part taxon-name-part-type="genus" reg="Desmoxytes">Desmoxytes</tp:taxon-name-part></tp:taxon-name></italic> s.s. differs from other genera of <tp:taxon-name><tp:taxon-name-part taxon-name-part-type="tribe">Orthomorphini</tp:taxon-name-part></tp:taxon-name> by the combination of the following characters:</p><p>1. Gonopod suberect: solenophore strongly condensed; lamina lateralis developed, lobe-like, without process or spine; lamina medialis distinctly demarcated from lamina lateralis, bearing process and lobes.</p><p>2. Metaterga with 2 transverse rows of setiferous setae/ tubercles/ cones/ spines.</p><p>3. Paraterga wing-shaped, well-elevated.</p><p>4. Sternal cone between male coxae 4 present; subtrapeziform/ subquadrate/ subsemicircular/ incompletely bilobed.</p><p>5. Male femora 5 and 6 modified; swollen/humped (exception: <italic><tp:taxon-name><tp:taxon-name-part taxon-name-part-type="genus" reg="Desmoxytes">D.</tp:taxon-name-part> <tp:taxon-name-part taxon-name-part-type="species" reg="terae">terae</tp:taxon-name-part></tp:taxon-name></italic> without modification).</p></tp:treatment-sec><tp:treatment-sec sec-type="description" id="SECID0EWXBI"><title>General description of the genus <italic><tp:taxon-name><tp:taxon-name-part taxon-name-part-type="genus" reg="Desmoxytes">Desmoxytes</tp:taxon-name-part></tp:taxon-name></italic> s.s.</title><p>The description applies to adult males and females, except for the gonopods section and when “male” is specified (Figs <xref ref-type="fig" rid="F5">5</xref>, <xref ref-type="fig" rid="F6">6</xref>, <xref ref-type="fig" rid="F7">7</xref>, <xref ref-type="fig" rid="F8">8</xref>). The description hereunder is mainly based on illustrations of <italic><tp:taxon-name><tp:taxon-name-part taxon-name-part-type="genus" reg="Desmoxytes">D.</tp:taxon-name-part> <tp:taxon-name-part taxon-name-part-type="species" reg="planata">planata</tp:taxon-name-part></tp:taxon-name></italic>.</p><fig id="F4" position="float" orientation="portrait"><label>Figure 4.</label><caption><p>Common habitats for <italic><tp:taxon-name><tp:taxon-name-part taxon-name-part-type="genus" reg="Desmoxytes">Desmoxytes</tp:taxon-name-part></tp:taxon-name></italic> Chamberlin, 1923. <bold>A, B</bold> limestone mountain <bold>C</bold> rock wall and plants <bold>D</bold> rock wall and small cave.</p></caption><graphic xmlns:xlink="http://www.w3.org/1999/xlink" xlink:href="zookeys-761-001-g004.jpg" position="float" orientation="portrait" xlink:type="simple" id="oo_206350.jpg"/></fig><fig id="F5" position="float" orientation="portrait"><label>Figure 5.</label><caption><p>General body characters of <italic><tp:taxon-name><tp:taxon-name-part taxon-name-part-type="genus" reg="Desmoxytes">Desmoxytes</tp:taxon-name-part></tp:taxon-name></italic> – <italic><tp:taxon-name><tp:taxon-name-part taxon-name-part-type="genus" reg="Desmoxytes">D.</tp:taxon-name-part> <tp:taxon-name-part taxon-name-part-type="species" reg="planata">planata</tp:taxon-name-part></tp:taxon-name></italic> (Pocock, 1895), male specimen from Wat Puang Malai. <bold>A</bold> whole body <bold>B</bold> anterior body part <bold>C</bold> head region <bold>D</bold> body ring <bold>E</bold> body rings 5–7, showing sternal lobe between coxae 4 and gonopods on ring 7 <bold>F</bold> male femora 5 or 6.</p></caption><graphic xmlns:xlink="http://www.w3.org/1999/xlink" xlink:href="zookeys-761-001-g005.jpg" position="float" orientation="portrait" xlink:type="simple" id="oo_206351.jpg"/></fig><fig id="F6" position="float" orientation="portrait"><label>Figure 6.</label><caption><p>General body characters of <italic><tp:taxon-name><tp:taxon-name-part taxon-name-part-type="genus" reg="Desmoxytes">Desmoxytes</tp:taxon-name-part></tp:taxon-name></italic> (<italic><tp:taxon-name><tp:taxon-name-part taxon-name-part-type="genus" reg="Desmoxytes">D.</tp:taxon-name-part> <tp:taxon-name-part taxon-name-part-type="species" reg="planata">planata</tp:taxon-name-part></tp:taxon-name></italic> (Pocock, 1895), male specimen from Wat Puang Malai) – SEM images. <bold>A, B</bold> anterior body part <bold>C</bold> collum <bold>D, E</bold> body rings 9–10 <bold>F</bold> last ring and telson <bold>G</bold> posteriormost rings <bold>H</bold> body ring 10 <bold>I</bold> mouth parts <bold>J</bold> leg 13 (right) <bold>K</bold> sternal lobe between male coxae 4 <bold>L</bold> gonopods on ring 7 <bold>M</bold> tip of tarsus and claw of leg 13 <bold>N</bold> tip of epiproct.</p></caption><graphic xmlns:xlink="http://www.w3.org/1999/xlink" xlink:href="zookeys-761-001-g006.jpg" position="float" orientation="portrait" xlink:type="simple" id="oo_206352.jpg"/></fig><fig id="F7" position="float" orientation="portrait"><label>Figure 7.</label><caption><p>Diagrammatic drawings of right gonopod of <italic><tp:taxon-name><tp:taxon-name-part taxon-name-part-type="genus" reg="Desmoxytes">Desmoxytes</tp:taxon-name-part></tp:taxon-name></italic> – <italic><tp:taxon-name><tp:taxon-name-part taxon-name-part-type="genus" reg="Desmoxytes">D.</tp:taxon-name-part> <tp:taxon-name-part taxon-name-part-type="species" reg="planata">planata</tp:taxon-name-part></tp:taxon-name></italic> (Pocock, 1895), specimen from Wat Puang Malai. <bold>A</bold> mesal view <bold>B</bold> dorsal view <bold>C</bold> ventral view.</p></caption><graphic xmlns:xlink="http://www.w3.org/1999/xlink" xlink:href="zookeys-761-001-g007.jpg" position="float" orientation="portrait" xlink:type="simple" id="oo_206353.jpg"/></fig><fig id="F8" position="float" orientation="portrait"><label>Figure 8.</label><caption><p>SEM images of right gonopod of <italic><tp:taxon-name><tp:taxon-name-part taxon-name-part-type="genus" reg="Desmoxytes">Desmoxytes</tp:taxon-name-part> <tp:taxon-name-part taxon-name-part-type="species" reg="planata">planata</tp:taxon-name-part></tp:taxon-name></italic> (Pocock, 1895), specimen from Wat Puang Malai. <bold>A</bold> lateral view <bold>B</bold> mesal view <bold>C</bold> submesal view <bold>D</bold> ventral view.</p></caption><graphic xmlns:xlink="http://www.w3.org/1999/xlink" xlink:href="zookeys-761-001-g008.jpg" position="float" orientation="portrait" xlink:type="simple" id="oo_206354.jpg"/></fig><p>SIZE: Body length 16–35 mm (male) 20–38 mm (female), width <abbrev xmlns:xlink="http://www.w3.org/1999/xlink" xlink:title="approximately, around (circa)" id="ABBRID0EC6BI" xlink:type="simple">ca.</abbrev> 1.7–2.5 mm (male) 2.0–3.6 mm (female); size varies between species, usually female wider and longer than male.</p><p>COLOUR: Most species in life with aposematic colouration: purplish pink, red, orange, brown, black, brownish black (piceous), brownish red (testaceous). Colour in alcohol: all specimens partly faded after one year’s preservation in alcohol; specimens kept in darkness faded more slowly.</p><p>HEAD (Figs <xref ref-type="fig" rid="F5">5C</xref>, <xref ref-type="fig" rid="F6">6A, B, I</xref>): Sparsely setose; vertex bare; labrum and genae sparsely setose; epicranial suture conspicuous as a brown or black stripe.</p><p>ANTENNAE (Fig. <xref ref-type="fig" rid="F5">5A–C</xref>): Often long and slender, rarely short, covered by delicate setation, usually reaching backwards to body ring 3–8 (male) and 3–6 (female) when stretched dorsally. Antennomere lengths 3 = 4 = 5 &gt; 2 &gt; 6 &gt; 1 &gt; 7 &gt; 8.</p><p>COLLUM (Fig. <xref ref-type="fig" rid="F6">6A, C</xref>): With 1–3 transverse rows of setae/tubercles, the exact number in each row varying between species (sometimes lateral setae/tubercles of anterior row located nearly at the base of paraterga, on anterior margin). Paraterga wing-shaped, usually elevated at <abbrev xmlns:xlink="http://www.w3.org/1999/xlink" xlink:title="approximately, around (circa)" id="ABBRID0E46BI" xlink:type="simple">ca.</abbrev> 0°–30°.</p><p>TEGUMENT (Fig. <xref ref-type="fig" rid="F6">6A–E, G</xref>): Often shining, sometimes dull; collum and metaterga often microgranulate; surface below paraterga coarsely or finely microgranulate; prozona finely shagreened. Suture between prozona and metazona usually shallow, quite narrow.</p><p>METATERGA (Figs <xref ref-type="fig" rid="F5">5A</xref>, <xref ref-type="fig" rid="F6">6A, C, D, G</xref>): With 2 transverse rows of setae/tubercles/cones/spines, number in each row varying between species, lateral cones/spines of posterior row often longer and larger than inner and/or mesal ones. Suture (transverse sulcus) on metaterga present, usually conspicuous on body rings 5–17 in all species. Mid-dorsal (axial) line missing. Pleurosternal carinae forming complete, tooth-liked crests on ring 2, small ridges on ring 3, missing on remaining body rings.</p><p>PARATERGA (Figs <xref ref-type="fig" rid="F5">5A, B, D</xref>, <xref ref-type="fig" rid="F6">6A–E, G, H</xref>): Wing-shaped, well-elevated, directed caudolaterad. Callus and shoulder present, usually conspicuous, sometimes inconspicuous. Anterior margin with two distinct notches; on body rings 9, 10, 12, 13, 15–18 a tiny denticle present on lateral margin, near tip (but denticle virtually absent in some species). Elevation of paraterga in male usually higher than in female. Posterior edge concave. Tip pointed and sharp. Ozopore visible from above, round.</p><p>TELSON (Fig. <xref ref-type="fig" rid="F6">6F, G, N</xref>): Epiproct often flattened ventrally, tip often truncate or subtruncate, sometimes emarginate; lateral tubercles often conspicuous, sometimes inconspicuous; apical tubercles usually evident, sometimes indistinct, apically with two pairs of setae. Paraprocts convex. Hypoproct often subtrapeziform, sometimes subsemicircular, rarely subtriangular; caudal margin often round, sometimes emarginate, with two small setiferous tubercles.</p><p>STERNA (Figs <xref ref-type="fig" rid="F5">5E</xref>, <xref ref-type="fig" rid="F6">6K</xref>): Sparsely setose; cross-impressions faint, usually shallow, rarely quite deep. Sternal lobe between male coxae 4 usually subtrapeziform, subrectangular, subsemicircular or round, varying between species and sometimes varying between populations, usually with two pores on posterior side.</p><p>LEGS (Figs <xref ref-type="fig" rid="F5">5F</xref>, <xref ref-type="fig" rid="F6">6J, M</xref>): Very long and slender. Podomere lengths 3 = 6 &gt; 5 &gt; 2 = 4 &gt; 1 &gt; 7. Male femora 5 and 6 modified, often humped ventrally in middle part, sometimes swollen (exception: <italic><tp:taxon-name><tp:taxon-name-part taxon-name-part-type="genus" reg="Desmoxytes">D.</tp:taxon-name-part> <tp:taxon-name-part taxon-name-part-type="species" reg="terae">terae</tp:taxon-name-part></tp:taxon-name></italic>, without modification).</p><p>GONOPODS (Figs <xref ref-type="fig" rid="F6">6L</xref>, <xref ref-type="fig" rid="F7">7</xref>, <xref ref-type="fig" rid="F8">8</xref>): Coxa (<abbrev xmlns:xlink="http://www.w3.org/1999/xlink" xlink:title="Coxa" xlink:type="simple">cx</abbrev>) usually subequal in length to or longer than prefemur, with distoanterior group of seta. Prefemur (<abbrev xmlns:xlink="http://www.w3.org/1999/xlink" xlink:title="Prefemur" xlink:type="simple">pfe</abbrev>) almost half or 2/3 as long as femur. Femur often long. Seminal groove (<abbrev xmlns:xlink="http://www.w3.org/1999/xlink" xlink:title="Seminal groove" xlink:type="simple">sg</abbrev>) running entirely on mesal surface of femur. Mesal sulcus (<abbrev xmlns:xlink="http://www.w3.org/1999/xlink" xlink:title="Mesal sulcus" xlink:type="simple">ms</abbrev>) conspicuous, deep; lateral sulcus (<abbrev xmlns:xlink="http://www.w3.org/1999/xlink" xlink:title="Lateral sulcus" xlink:type="simple">ls</abbrev>) conspicuous, usually deep, sometimes shallow. Postfemur shorter than femur, conspicuous. Solenophore (<abbrev xmlns:xlink="http://www.w3.org/1999/xlink" xlink:title="Solenophore" xlink:type="simple">sph</abbrev>) variable between species: lamina lateralis (<abbrev xmlns:xlink="http://www.w3.org/1999/xlink" xlink:title="Lamina lateralis" xlink:type="simple">ll</abbrev>) swollen, sometimes with furrow(s) anterolaterally, sometimes with conspicuous ventral lobe (<abbrev xmlns:xlink="http://www.w3.org/1999/xlink" xlink:title="Ventral lobe of lamina lateralis" xlink:type="simple">vll</abbrev>) or ventral ridge (<abbrev xmlns:xlink="http://www.w3.org/1999/xlink" xlink:title="Ventral ridge of lamina lateralis" xlink:type="simple">vrl</abbrev>); lamina medialis (<abbrev xmlns:xlink="http://www.w3.org/1999/xlink" xlink:title="Lamina medialis" xlink:type="simple">lm</abbrev>) variously species-specifically modified, consisting of one process (<abbrev xmlns:xlink="http://www.w3.org/1999/xlink" xlink:title="Process of lamina medialis" xlink:type="simple">plm</abbrev>) and two lobes (distal lobe = <abbrev xmlns:xlink="http://www.w3.org/1999/xlink" xlink:title="Distal lobe of lamina medialis" xlink:type="simple">dlm</abbrev> and broad lobe = <abbrev xmlns:xlink="http://www.w3.org/1999/xlink" xlink:title="Broad lobe of lamina medialis" xlink:type="simple">blm</abbrev>, <abbrev xmlns:xlink="http://www.w3.org/1999/xlink" xlink:title="Distal lobe of lamina medialis" xlink:type="simple">dlm</abbrev> and <abbrev xmlns:xlink="http://www.w3.org/1999/xlink" xlink:title="Broad lobe of lamina medialis" xlink:type="simple">blm</abbrev> demarcated by indentation). Solenomere (<abbrev xmlns:xlink="http://www.w3.org/1999/xlink" xlink:title="Solenomere" xlink:type="simple">sl</abbrev>) usually long, sometimes short.</p></tp:treatment-sec><tp:treatment-sec sec-type="distribution" id="SECID0EUCCI"><title>Distribution and habitat.</title><p>From south China to Malaysia. Most species seem to be local endemics (only <italic><tp:taxon-name><tp:taxon-name-part taxon-name-part-type="genus" reg="Desmoxytes">D.</tp:taxon-name-part> <tp:taxon-name-part taxon-name-part-type="species" reg="planata">planata</tp:taxon-name-part></tp:taxon-name></italic> is dispersed, certainly by anthropochory, through mainland Southeast Asia and in many islands). <italic><tp:taxon-name><tp:taxon-name-part taxon-name-part-type="genus" reg="Desmoxytes">Desmoxytes</tp:taxon-name-part></tp:taxon-name></italic> specimens were usually found by <abbrev xmlns:xlink="http://www.w3.org/1999/xlink" content-type="institution" xlink:title="Animal Systematics Research Unit, Department of Biology, Faculty of Science, Chulalongkorn University, Bangkok, Thailand" id="ABBRID0EMDCI" xlink:type="simple">ASRU</abbrev> personnel in limestone habitats or on granitic mountains, and some were seen crawling on rocks or vegetation or tree branches (Figure <xref ref-type="fig" rid="F4">4</xref>).</p></tp:treatment-sec><tp:treatment-sec sec-type="key" id="SECID0EVDCI"><title>Key to species of <italic><tp:taxon-name><tp:taxon-name-part taxon-name-part-type="genus" reg="Desmoxytes">Desmoxytes</tp:taxon-name-part></tp:taxon-name></italic> s.s.</title><table-wrap content-type="key" position="anchor" orientation="portrait"><table rules="all"><tbody><tr><td rowspan="1" colspan="1">1</td><td rowspan="1" colspan="1">Male femora 5 and 6 without modification (Fig. <xref ref-type="fig" rid="F90">90H, I</xref>)</td><td rowspan="1" colspan="1">
                      <bold><italic><tp:taxon-name><tp:taxon-name-part taxon-name-part-type="genus" reg="Desmoxytes">D.</tp:taxon-name-part> <tp:taxon-name-part taxon-name-part-type="species" reg="terae">terae</tp:taxon-name-part></tp:taxon-name></italic> (Jeekel, 1964)</bold>
                    </td></tr><tr><td rowspan="1" colspan="1">–</td><td rowspan="1" colspan="1">Male femora 5 and 6 modified (e.g., Fig. <xref ref-type="fig" rid="F11">11H, I</xref>)</td><td rowspan="1" colspan="1">
                      <bold>2</bold>
                    </td></tr><tr><td rowspan="1" colspan="1">2</td><td rowspan="1" colspan="1">Metaterga 2–8 with 2(1)+2(1) setae/tubercles/cones/spines in anterior row, 2+2 setae/tubercles/cones/spines in posterior row (e.g., Figs <xref ref-type="fig" rid="F18">18A, B</xref>, <xref ref-type="fig" rid="F38">38A, B</xref>). Metaterga 9–19 with 2(1)+2(1) setae/tubercles/cones/spines in anterior row, 2+2 setae/tubercles/cones/ spines in posterior row (e.g., Figs <xref ref-type="fig" rid="F18">18B, C</xref>, <xref ref-type="fig" rid="F38">38B, C</xref>)</td><td rowspan="1" colspan="1">
                      <bold>3</bold>
                    </td></tr><tr><td rowspan="1" colspan="1">–</td><td rowspan="1" colspan="1">Metaterga 2–8 with 2+2 or 3+3 tubercles/cones/spines in anterior row, 2+2 or 3+3 tubercles/cones/spines in posterior row (e.g., Figs <xref ref-type="fig" rid="F56">56A, B</xref>, <xref ref-type="fig" rid="F76">76A, B</xref>). Metaterga 9–19 with 2+2 or 3+3 or 4+4 tubercles/cones/spines in anterior row, 3+3 or 4(5)+4(5) tubercles/cones/spines in posterior row (e.g., Figs <xref ref-type="fig" rid="F56">56B, C</xref>, <xref ref-type="fig" rid="F76">76B, C</xref>)</td><td rowspan="1" colspan="1">
                      <bold>12</bold>
                    </td></tr><tr><td rowspan="1" colspan="1">3</td><td rowspan="1" colspan="1">Paraterga knife-like or blade-shaped (fig. 4B, E, H in <xref ref-type="bibr" rid="B55">Srisonchai et al. 2016</xref>)</td><td rowspan="1" colspan="1">
                      <bold><italic><tp:taxon-name><tp:taxon-name-part taxon-name-part-type="genus" reg="Desmoxytes">D.</tp:taxon-name-part> <tp:taxon-name-part taxon-name-part-type="species" reg="des">des</tp:taxon-name-part></tp:taxon-name></italic> Srisonchai et al., 2016</bold>
                    </td></tr><tr><td rowspan="1" colspan="1">–</td><td rowspan="1" colspan="1">Paraterga wing-like (not knife-like or blade-shaped) (e.g., Fig. <xref ref-type="fig" rid="F3">3A–D</xref>)</td><td rowspan="1" colspan="1">
                      <bold>4</bold>
                    </td></tr><tr><td rowspan="1" colspan="1">4</td><td rowspan="1" colspan="1">Collum with one row of setae (anterior row) (e.g., Figs <xref ref-type="fig" rid="F18">18A</xref>, <xref ref-type="fig" rid="F24">24A</xref>, <xref ref-type="fig" rid="F44">44A</xref>). Metaterga with rows of tubercles (e.g., Fig. <xref ref-type="fig" rid="F18">18A–C</xref>). Gonopod; lamina lateralis (<abbrev xmlns:xlink="http://www.w3.org/1999/xlink" xlink:title="Lamina lateralis" xlink:type="simple">ll</abbrev>) with 1 or 2–3 conspicuous furrows (e.g., Figs <xref ref-type="fig" rid="F21">21B, D</xref>, <xref ref-type="fig" rid="F22">22F</xref>, <xref ref-type="fig" rid="F47">47B</xref>, <xref ref-type="fig" rid="F48">48E</xref>)</td><td rowspan="1" colspan="1">
                      <bold>5</bold>
                    </td></tr><tr><td rowspan="1" colspan="1">–</td><td rowspan="1" colspan="1">Collum with three rows of setae and/or tubercles (anterior, intermediate and posterior row) (e.g., Figs <xref ref-type="fig" rid="F38">38A</xref>, <xref ref-type="fig" rid="F50">50A</xref>, <xref ref-type="fig" rid="F56">56A</xref>). Metaterga with rows of cones/spines (e.g., Fig. <xref ref-type="fig" rid="F38">38A–C</xref>). Gonopod; lamina lateralis (<abbrev xmlns:xlink="http://www.w3.org/1999/xlink" xlink:title="Lamina lateralis" xlink:type="simple">ll</abbrev>) with an inconspicuous furrow or without furrow (e.g., Figs <xref ref-type="fig" rid="F41">41B</xref>, <xref ref-type="fig" rid="F53">53B</xref>)</td><td rowspan="1" colspan="1">
                      <bold>10</bold>
                    </td></tr><tr><td rowspan="1" colspan="1">5</td><td rowspan="1" colspan="1">Gonopod; lamina lateralis (<abbrev xmlns:xlink="http://www.w3.org/1999/xlink" xlink:title="Lamina lateralis" xlink:type="simple">ll</abbrev>) long, crest-like, without ventral ridge (<abbrev xmlns:xlink="http://www.w3.org/1999/xlink" xlink:title="Ventral ridge of lamina lateralis" xlink:type="simple">vrl</abbrev>) (Fig. <xref ref-type="fig" rid="F27">27C</xref>); distal lobe (<abbrev xmlns:xlink="http://www.w3.org/1999/xlink" xlink:title="Distal lobe of lamina medialis" xlink:type="simple">dlm</abbrev>) of lamina medialis long (Figs <xref ref-type="fig" rid="F27">27B–D</xref>, <xref ref-type="fig" rid="F28">28E</xref>); without or at most with inconspicuous indentation between distal lobe (<abbrev xmlns:xlink="http://www.w3.org/1999/xlink" xlink:title="Distal lobe of lamina medialis" xlink:type="simple">dlm</abbrev>) and broad lobe (<abbrev xmlns:xlink="http://www.w3.org/1999/xlink" xlink:title="Broad lobe of lamina medialis" xlink:type="simple">blm</abbrev>) of lamina medialis (Figs <xref ref-type="fig" rid="F27">27D</xref>, <xref ref-type="fig" rid="F28">28E</xref>)</td><td rowspan="1" colspan="1">
                      <bold><italic><tp:taxon-name><tp:taxon-name-part taxon-name-part-type="genus" reg="Desmoxytes">D.</tp:taxon-name-part> <tp:taxon-name-part taxon-name-part-type="species" reg="corythosaurus">corythosaurus</tp:taxon-name-part></tp:taxon-name></italic> sp. n.</bold>
                    </td></tr><tr><td rowspan="1" colspan="1">–</td><td rowspan="1" colspan="1">Gonopod; lamina lateralis (<abbrev xmlns:xlink="http://www.w3.org/1999/xlink" xlink:title="Lamina lateralis" xlink:type="simple">ll</abbrev>) with ventral ridge (<abbrev xmlns:xlink="http://www.w3.org/1999/xlink" xlink:title="Ventral ridge of lamina lateralis" xlink:type="simple">vrl</abbrev>) (e.g., Figs <xref ref-type="fig" rid="F21">21C</xref>, <xref ref-type="fig" rid="F22">22C</xref>); distal lobe (<abbrev xmlns:xlink="http://www.w3.org/1999/xlink" xlink:title="Distal lobe of lamina medialis" xlink:type="simple">dlm</abbrev>) of lamina medialis short (e.g., Figs <xref ref-type="fig" rid="F21">21B</xref>, <xref ref-type="fig" rid="F22">22E</xref>, <xref ref-type="fig" rid="F47">47D</xref>, <xref ref-type="fig" rid="F48">48E</xref>); with conspicuous indentation between distal lobe (<abbrev xmlns:xlink="http://www.w3.org/1999/xlink" xlink:title="Distal lobe of lamina medialis" xlink:type="simple">dlm</abbrev>) and broad lobe (<abbrev xmlns:xlink="http://www.w3.org/1999/xlink" xlink:title="Broad lobe of lamina medialis" xlink:type="simple">blm</abbrev>) of lamina medialis (e.g., Figs <xref ref-type="fig" rid="F21">21D</xref>, <xref ref-type="fig" rid="F22">22D</xref>, <xref ref-type="fig" rid="F47">47D</xref>, <xref ref-type="fig" rid="F48">48E</xref>)</td><td rowspan="1" colspan="1">
                      <bold>6</bold>
                    </td></tr><tr><td rowspan="1" colspan="1">6</td><td rowspan="1" colspan="1">Gonopod; lamina lateralis (<abbrev xmlns:xlink="http://www.w3.org/1999/xlink" xlink:title="Lamina lateralis" xlink:type="simple">ll</abbrev>) anterolaterally with two or three furrows (e.g., Figs <xref ref-type="fig" rid="F47">47B</xref>, <xref ref-type="fig" rid="F48">48E</xref>)</td><td rowspan="1" colspan="1">
                      <bold>7</bold>
                    </td></tr><tr><td rowspan="1" colspan="1">–</td><td rowspan="1" colspan="1">Gonopod; lamina lateralis (<abbrev xmlns:xlink="http://www.w3.org/1999/xlink" xlink:title="Lamina lateralis" xlink:type="simple">ll</abbrev>) anterolaterally with one furrow (e.g., Figs <xref ref-type="fig" rid="F34">34E</xref>, <xref ref-type="fig" rid="F35">35F</xref>)</td><td rowspan="1" colspan="1">
                      <bold>8</bold>
                    </td></tr><tr><td rowspan="1" colspan="1">7</td><td rowspan="1" colspan="1">Paraterga wide (Fig. <xref ref-type="fig" rid="F61">61B</xref>). Gonopod; process (<abbrev xmlns:xlink="http://www.w3.org/1999/xlink" xlink:title="Process of lamina medialis" xlink:type="simple">plm</abbrev>) of lamina medialis distinctly demarcated from distal lobe (<abbrev xmlns:xlink="http://www.w3.org/1999/xlink" xlink:title="Distal lobe of lamina medialis" xlink:type="simple">dlm</abbrev>) of lamina medialis (Figs <xref ref-type="fig" rid="F64">64B, C</xref>, <xref ref-type="fig" rid="F65">65C, D</xref>); distal lobe (<abbrev xmlns:xlink="http://www.w3.org/1999/xlink" xlink:title="Distal lobe of lamina medialis" xlink:type="simple">dlm</abbrev>) of lamina medialis with two lamellae (Figs <xref ref-type="fig" rid="F64">64B</xref>, <xref ref-type="fig" rid="F65">65D</xref>)</td><td rowspan="1" colspan="1">
                      <bold><italic><tp:taxon-name><tp:taxon-name-part taxon-name-part-type="genus" reg="Desmoxytes">D.</tp:taxon-name-part> <tp:taxon-name-part taxon-name-part-type="species" reg="perakensis">perakensis</tp:taxon-name-part></tp:taxon-name></italic> sp. n.</bold>
                    </td></tr><tr><td rowspan="1" colspan="1">–</td><td rowspan="1" colspan="1">Paraterga narrow (Fig. <xref ref-type="fig" rid="F44">44B</xref>). Gonopod; process (<abbrev xmlns:xlink="http://www.w3.org/1999/xlink" xlink:title="Process of lamina medialis" xlink:type="simple">plm</abbrev>) of lamina medialis indistinctly demarcated from distal lobe (<abbrev xmlns:xlink="http://www.w3.org/1999/xlink" xlink:title="Distal lobe of lamina medialis" xlink:type="simple">dlm</abbrev>) of lamina medialis (Figs <xref ref-type="fig" rid="F47">47B</xref>, <xref ref-type="fig" rid="F48">48E</xref>); distal lobe (<abbrev xmlns:xlink="http://www.w3.org/1999/xlink" xlink:title="Distal lobe of lamina medialis" xlink:type="simple">dlm</abbrev>) of lamina medialis with one lamella (Figs <xref ref-type="fig" rid="F47">47B</xref>, <xref ref-type="fig" rid="F48">48E</xref>)</td><td rowspan="1" colspan="1">
                      <bold><italic><tp:taxon-name><tp:taxon-name-part taxon-name-part-type="genus" reg="Desmoxytes">D.</tp:taxon-name-part> <tp:taxon-name-part taxon-name-part-type="species" reg="flabella">flabella</tp:taxon-name-part></tp:taxon-name></italic> sp. n.</bold>
                    </td></tr><tr><td rowspan="1" colspan="1">8</td><td rowspan="1" colspan="1">Body brownish red or brown. Paraterga strongly elevated (40°–45°) (Fig. <xref ref-type="fig" rid="F18">18E, F</xref>)</td><td rowspan="1" colspan="1">
                      <bold><italic><tp:taxon-name><tp:taxon-name-part taxon-name-part-type="genus" reg="Desmoxytes">D.</tp:taxon-name-part> <tp:taxon-name-part taxon-name-part-type="species" reg="cervina">cervina</tp:taxon-name-part></tp:taxon-name></italic> (Pocock, 1895)</bold>
                    </td></tr><tr><td rowspan="1" colspan="1">–</td><td rowspan="1" colspan="1">Body orange. Paraterga at most moderately elevated (10°–35°) (e.g., Fig. <xref ref-type="fig" rid="F10">10E, F</xref>)</td><td rowspan="1" colspan="1">
                      <bold>9</bold>
                    </td></tr><tr><td rowspan="1" colspan="1">9</td><td rowspan="1" colspan="1">Paraterga of collum long (Fig. <xref ref-type="fig" rid="F10">10A</xref>). Gonopod; lateral sulcus (<abbrev xmlns:xlink="http://www.w3.org/1999/xlink" xlink:title="Lateral sulcus" xlink:type="simple">ls</abbrev>) shallow (Fig. <xref ref-type="fig" rid="F13">13E</xref>); lamina lateralis (<abbrev xmlns:xlink="http://www.w3.org/1999/xlink" xlink:title="Lamina lateralis" xlink:type="simple">ll</abbrev>) compact, stout (Figs <xref ref-type="fig" rid="F13">13B, C</xref>, <xref ref-type="fig" rid="F14">14C, E</xref>); ventral ridge (<abbrev xmlns:xlink="http://www.w3.org/1999/xlink" xlink:title="Ventral ridge of lamina lateralis" xlink:type="simple">vrl</abbrev>) of lamina lateralis short (Figs <xref ref-type="fig" rid="F13">13C</xref>, <xref ref-type="fig" rid="F14">14C</xref>); distal lobe (<abbrev xmlns:xlink="http://www.w3.org/1999/xlink" xlink:title="Distal lobe of lamina medialis" xlink:type="simple">dlm</abbrev>) of lamina medialis with one lamella (Figs <xref ref-type="fig" rid="F13">13B</xref>, <xref ref-type="fig" rid="F14">14E</xref>). Sternal lobe between male coxae 4 slender when seen in lateral view (Fig. <xref ref-type="fig" rid="F12">12A, B</xref>)</td><td rowspan="1" colspan="1">
                      <bold><italic><tp:taxon-name><tp:taxon-name-part taxon-name-part-type="genus" reg="Desmoxytes">D.</tp:taxon-name-part> <tp:taxon-name-part taxon-name-part-type="species" reg="aurata">aurata</tp:taxon-name-part></tp:taxon-name></italic> sp. n.</bold>
                    </td></tr><tr><td rowspan="1" colspan="1">–</td><td rowspan="1" colspan="1">Paraterga of collum short (Fig. <xref ref-type="fig" rid="F31">31A</xref>). Gonopod; lateral sulcus (<abbrev xmlns:xlink="http://www.w3.org/1999/xlink" xlink:title="Lateral sulcus" xlink:type="simple">ls</abbrev>) deep (Fig. <xref ref-type="fig" rid="F34">34E</xref>); lamina lateralis (<abbrev xmlns:xlink="http://www.w3.org/1999/xlink" xlink:title="Lamina lateralis" xlink:type="simple">ll</abbrev>) slender (Figs <xref ref-type="fig" rid="F34">34B, C</xref>, <xref ref-type="fig" rid="F35">35C, E</xref>); ventral ridge (<abbrev xmlns:xlink="http://www.w3.org/1999/xlink" xlink:title="Ventral ridge of lamina lateralis" xlink:type="simple">vrl</abbrev>) of lamina lateralis well-developed, long, crest-like (Figs <xref ref-type="fig" rid="F34">34C</xref>, <xref ref-type="fig" rid="F35">35C</xref>); distal lobe (<abbrev xmlns:xlink="http://www.w3.org/1999/xlink" xlink:title="Distal lobe of lamina medialis" xlink:type="simple">dlm</abbrev>) of lamina medialis with two lamellae (Figs <xref ref-type="fig" rid="F34">34B</xref>, <xref ref-type="fig" rid="F35">35E</xref>). Sternal lobe between male coxae 4 stout when seen in lateral view (Fig. <xref ref-type="fig" rid="F33">33A</xref>)</td><td rowspan="1" colspan="1">
                      <bold><italic><tp:taxon-name><tp:taxon-name-part taxon-name-part-type="genus" reg="Desmoxytes">D.</tp:taxon-name-part> <tp:taxon-name-part taxon-name-part-type="species" reg="delfae">delfae</tp:taxon-name-part></tp:taxon-name></italic> (Jeekel, 1964)</bold>
                    </td></tr><tr><td rowspan="1" colspan="1">10</td><td rowspan="1" colspan="1">Body brownish pink. Collum with 3(4)+3(4) tubercles in anterior row (fig. 13A in <xref ref-type="bibr" rid="B55">Srisonchai et al 2016</xref>). Epiproct: tip extremely emarginate; apical setiferous tubercles conspicuous, very long, digitiform (fig. 13J, L in <xref ref-type="bibr" rid="B55">Srisonchai et al. 2016</xref>)</td><td rowspan="1" colspan="1">
                      <bold><italic><tp:taxon-name><tp:taxon-name-part taxon-name-part-type="genus" reg="Desmoxytes">D.</tp:taxon-name-part> <tp:taxon-name-part taxon-name-part-type="species" reg="pinnasquali">pinnasquali</tp:taxon-name-part></tp:taxon-name></italic> Srisonchai et al., 2016</bold>
                    </td></tr><tr><td rowspan="1" colspan="1">–</td><td rowspan="1" colspan="1">Body brown or black. Collum with 4+4 setae/tubercles in anterior row (e. g., Figs <xref ref-type="fig" rid="F38">38A</xref>, <xref ref-type="fig" rid="F69">69A</xref>). Epiproct: tip subtruncate or slightly emarginate; apical setiferous tubercles inconspicuous or conspicuous (if conspicuous – short, not digitiform) (Figs <xref ref-type="fig" rid="F39">39F, G</xref>, <xref ref-type="fig" rid="F70">70F, G</xref>)</td><td rowspan="1" colspan="1">
                      <bold>11</bold>
                    </td></tr><tr><td rowspan="1" colspan="1">11</td><td rowspan="1" colspan="1">Paraterga pink. Hypoproct subtrapeziform, with inconspicuous setiferous tubercles (Fig. <xref ref-type="fig" rid="F70">70C, D</xref>)</td><td rowspan="1" colspan="1">
                      <bold><italic><tp:taxon-name><tp:taxon-name-part taxon-name-part-type="genus" reg="Desmoxytes">D.</tp:taxon-name-part> <tp:taxon-name-part taxon-name-part-type="species" reg="planata">planata</tp:taxon-name-part></tp:taxon-name></italic> (Pocock, 1895)</bold>
                    </td></tr><tr><td rowspan="1" colspan="1">–</td><td rowspan="1" colspan="1">Paraterga yellow to orange. Hypoproct subtriangular, with conspicuous setiferous tubercles (Fig. <xref ref-type="fig" rid="F39">39C, D</xref>)</td><td rowspan="1" colspan="1">
                      <bold><italic><tp:taxon-name><tp:taxon-name-part taxon-name-part-type="genus" reg="Desmoxytes">D.</tp:taxon-name-part> <tp:taxon-name-part taxon-name-part-type="species" reg="euros">euros</tp:taxon-name-part></tp:taxon-name></italic> sp. n.</bold>
                    </td></tr><tr><td rowspan="1" colspan="1">12</td><td rowspan="1" colspan="1">Metaterga 9–19 with 2+2 tubercles/cones/spines in anterior row (e.g., Fig. <xref ref-type="fig" rid="F76">76B, C</xref>)</td><td rowspan="1" colspan="1">
                      <bold>13</bold>
                    </td></tr><tr><td rowspan="1" colspan="1">–</td><td rowspan="1" colspan="1">Metaterga 9–19 with 3+3 or 4+4 setae/tubercles/cones/spines in anterior row (e.g., Figs <xref ref-type="fig" rid="F50">50B, C</xref>, <xref ref-type="fig" rid="F56">56B, C</xref>)</td><td rowspan="1" colspan="1">
                      <bold>16</bold>
                    </td></tr><tr><td rowspan="1" colspan="1">13</td><td rowspan="1" colspan="1">Gonopod; lamina lateralis (<abbrev xmlns:xlink="http://www.w3.org/1999/xlink" xlink:title="Lamina lateralis" xlink:type="simple">ll</abbrev>) without ventral lobe (<abbrev xmlns:xlink="http://www.w3.org/1999/xlink" xlink:title="Ventral lobe of lamina lateralis" xlink:type="simple">vll</abbrev>) (Fig. <xref ref-type="fig" rid="F87">87</xref>); process (<abbrev xmlns:xlink="http://www.w3.org/1999/xlink" xlink:title="Process of lamina medialis" xlink:type="simple">plm</abbrev>) of lamina medialis short and thick (Fig. <xref ref-type="fig" rid="F87">87E</xref>)</td><td rowspan="1" colspan="1">
                      <bold><italic><tp:taxon-name><tp:taxon-name-part taxon-name-part-type="genus" reg="Desmoxytes">D.</tp:taxon-name-part> <tp:taxon-name-part taxon-name-part-type="species" reg="taurina">taurina</tp:taxon-name-part></tp:taxon-name></italic> (Pocock, 1895)</bold>
                    </td></tr><tr><td rowspan="1" colspan="1">–</td><td rowspan="1" colspan="1">Gonopod; lamina lateralis (<abbrev xmlns:xlink="http://www.w3.org/1999/xlink" xlink:title="Lamina lateralis" xlink:type="simple">ll</abbrev>) with ventral lobe (<abbrev xmlns:xlink="http://www.w3.org/1999/xlink" xlink:title="Ventral lobe of lamina lateralis" xlink:type="simple">vll</abbrev>) (e.g., Figs <xref ref-type="fig" rid="F79">79F</xref>, <xref ref-type="fig" rid="F81">81C</xref>); process (<abbrev xmlns:xlink="http://www.w3.org/1999/xlink" xlink:title="Process of lamina medialis" xlink:type="simple">plm</abbrev>) of lamina medialis quite long and slender (Figs <xref ref-type="fig" rid="F15">15B</xref>, <xref ref-type="fig" rid="F79">79E</xref>, <xref ref-type="fig" rid="F83">83B</xref>)</td><td rowspan="1" colspan="1">
                      <bold>14</bold>
                    </td></tr><tr><td rowspan="1" colspan="1">14</td><td rowspan="1" colspan="1">Gonopod; ventral lobe (<abbrev xmlns:xlink="http://www.w3.org/1999/xlink" xlink:title="Ventral lobe of lamina lateralis" xlink:type="simple">vll</abbrev>) of lamina lateralis thumb-like, large, stout (Fig. <xref ref-type="fig" rid="F83">83C, D</xref>); distal lobe (<abbrev xmlns:xlink="http://www.w3.org/1999/xlink" xlink:title="Distal lobe of lamina medialis" xlink:type="simple">dlm</abbrev>) of lamina medialis with one lamella (Fig. <xref ref-type="fig" rid="F83">83B</xref>)</td><td rowspan="1" colspan="1">
                      <bold><italic><tp:taxon-name><tp:taxon-name-part taxon-name-part-type="genus" reg="Desmoxytes">D.</tp:taxon-name-part> <tp:taxon-name-part taxon-name-part-type="species" reg="takensis">takensis</tp:taxon-name-part></tp:taxon-name></italic> Srisonchai et al., 2016</bold></td></tr><tr><td rowspan="1" colspan="1">–</td><td rowspan="1" colspan="1">Gonopod; ventral lobe (<abbrev xmlns:xlink="http://www.w3.org/1999/xlink" xlink:title="Ventral lobe of lamina lateralis" xlink:type="simple">vll</abbrev>) of lamina lateralis quite long and slender, digitiform (e.g., Figs <xref ref-type="fig" rid="F15">15C</xref>, <xref ref-type="fig" rid="F79">79F</xref>); distal lobe (<abbrev xmlns:xlink="http://www.w3.org/1999/xlink" xlink:title="Distal lobe of lamina medialis" xlink:type="simple">dlm</abbrev>) of lamina medialis with two lamellae (e.g., Figs <xref ref-type="fig" rid="F15">15B</xref>, <xref ref-type="fig" rid="F79">79E</xref>)</td><td rowspan="1" colspan="1">
                      <bold>15</bold>
                    </td></tr><tr><td rowspan="1" colspan="1">15</td><td rowspan="1" colspan="1">Gonopod; lamina lateralis (<abbrev xmlns:xlink="http://www.w3.org/1999/xlink" xlink:title="Lamina lateralis" xlink:type="simple">ll</abbrev>) more swollen (Figs <xref ref-type="fig" rid="F79">79E</xref>, <xref ref-type="fig" rid="F81">81E</xref>), surface smooth (Figs <xref ref-type="fig" rid="F79">79D</xref>, <xref ref-type="fig" rid="F81">81F</xref>); tip of process (<abbrev xmlns:xlink="http://www.w3.org/1999/xlink" xlink:title="Process of lamina medialis" xlink:type="simple">plm</abbrev>) of lamina medialis terminating in several spines (Fig. <xref ref-type="fig" rid="F80">80</xref>)</td><td rowspan="1" colspan="1">
                      <bold><italic><tp:taxon-name><tp:taxon-name-part taxon-name-part-type="genus" reg="Desmoxytes">D.</tp:taxon-name-part> <tp:taxon-name-part taxon-name-part-type="species" reg="purpurosea">purpurosea</tp:taxon-name-part></tp:taxon-name></italic> Enghoff et al., 2007</bold>
                    </td></tr><tr><td rowspan="1" colspan="1">–</td><td rowspan="1" colspan="1">Gonopod; lamina lateralis (<abbrev xmlns:xlink="http://www.w3.org/1999/xlink" xlink:title="Lamina lateralis" xlink:type="simple">ll</abbrev>) less swollen (Fig. <xref ref-type="fig" rid="F15">15B</xref>), surface rough (Fig. <xref ref-type="fig" rid="F15">15E</xref>); tip of process (<abbrev xmlns:xlink="http://www.w3.org/1999/xlink" xlink:title="Process of lamina medialis" xlink:type="simple">plm</abbrev>) of lamina medialis blunt or not terminating in spines (Fig. <xref ref-type="fig" rid="F15">15B</xref>)</td><td rowspan="1" colspan="1">
                      <bold><italic><tp:taxon-name><tp:taxon-name-part taxon-name-part-type="genus" reg="Desmoxytes">D.</tp:taxon-name-part> <tp:taxon-name-part taxon-name-part-type="species" reg="breviverpa">breviverpa</tp:taxon-name-part></tp:taxon-name></italic> Srisonchai et al., 2016</bold>
                    </td></tr><tr><td rowspan="1" colspan="1">16</td><td rowspan="1" colspan="1">Metaterga 9–19 with 3(4)+3(4) tubercles/cones/spines in posterior row (Fig. <xref ref-type="fig" rid="F50">50B, C</xref>). Gonopod; broad lobe (<abbrev xmlns:xlink="http://www.w3.org/1999/xlink" xlink:title="Broad lobe of lamina medialis" xlink:type="simple">blm</abbrev>) of lamina medialis expanded dorsally (Figs <xref ref-type="fig" rid="F53">53B</xref>, <xref ref-type="fig" rid="F54">54E</xref>)</td><td rowspan="1" colspan="1">
                      <bold><italic><tp:taxon-name><tp:taxon-name-part taxon-name-part-type="genus" reg="Desmoxytes">D.</tp:taxon-name-part> <tp:taxon-name-part taxon-name-part-type="species" reg="golovatchi">golovatchi</tp:taxon-name-part></tp:taxon-name></italic> sp. n.</bold>
                    </td></tr><tr><td rowspan="1" colspan="1">–</td><td rowspan="1" colspan="1">Metaterga 9–19 with 4(3)+4(3) or 4(5)+4(5) tubercles/cones/spines in post-erior row (Figs <xref ref-type="fig" rid="F56">56B, C</xref>, <xref ref-type="fig" rid="F94">94B, C</xref>). Gonopod; broad lobe (<abbrev xmlns:xlink="http://www.w3.org/1999/xlink" xlink:title="Broad lobe of lamina medialis" xlink:type="simple">blm</abbrev>) of lamina medialis not expanded dorsally (e.g., Figs <xref ref-type="fig" rid="F59">59B</xref>, <xref ref-type="fig" rid="F97">97B</xref>)</td><td rowspan="1" colspan="1">
                      <bold>17</bold>
                    </td></tr><tr><td rowspan="1" colspan="1">17</td><td rowspan="1" colspan="1">Body dark brown or brown (Fig. <xref ref-type="fig" rid="F55">55A–C</xref>). Metaterga 9–19 with 4(3)+4(3) cones/spines in anterior row, 4(5)+4(5) cones/spines in posterior row (Fig. <xref ref-type="fig" rid="F56">56A–C</xref>). Male femora 5 and 6 swollen (Fig. <xref ref-type="fig" rid="F57">57H, I</xref>). Sternal lobe between male coxae 4 subtrapeziform (Fig. <xref ref-type="fig" rid="F58">58</xref>)</td><td rowspan="1" colspan="1">
                      <bold><italic><tp:taxon-name><tp:taxon-name-part taxon-name-part-type="genus" reg="Desmoxytes">D.</tp:taxon-name-part> <tp:taxon-name-part taxon-name-part-type="species" reg="octoconigera">octoconigera</tp:taxon-name-part></tp:taxon-name></italic> sp. n.</bold>
                    </td></tr><tr><td rowspan="1" colspan="1">–</td><td rowspan="1" colspan="1">Body pinkish brown (Fig. <xref ref-type="fig" rid="F93">93A, B, D</xref>). Metaterga 9–19 with 3+3 setae/tubercles/cones in anterior row, 4(3)+4(3) setae/tubercles/cones/spines in posterior row (Fig. <xref ref-type="fig" rid="F94">94A–C</xref>). Male femora 5 and 6 strongly humped in middle portion (Fig. <xref ref-type="fig" rid="F95">95H, I</xref>). Sternal lobe between male coxae 4 incompletely bilobed (Fig. <xref ref-type="fig" rid="F96">96</xref>)</td><td rowspan="1" colspan="1">
                      <bold><italic><tp:taxon-name><tp:taxon-name-part taxon-name-part-type="genus" reg="Desmoxytes">D.</tp:taxon-name-part> <tp:taxon-name-part taxon-name-part-type="species" reg="waepyanensis">waepyanensis</tp:taxon-name-part></tp:taxon-name></italic> sp. n.</bold>
                    </td></tr><tr><td rowspan="1" colspan="1"/></tr></tbody></table></table-wrap></tp:treatment-sec><tp:treatment-sec><!--Section generated to contain objects referenced in tp:taxon-treatment.--><fig id="F90" position="float" orientation="portrait"><label>Figure 90.</label><caption><p>
                  <italic><tp:taxon-name><tp:taxon-name-part taxon-name-part-type="genus" reg="Desmoxytes">Desmoxytes</tp:taxon-name-part> <tp:taxon-name-part taxon-name-part-type="species" reg="terae">terae</tp:taxon-name-part></tp:taxon-name></italic> (Jeekel, 1964), specimen from Tham Tone Din. <bold>A</bold> body rings 8–10 <bold>B</bold> sculpture of ring 10 <bold>C, E</bold> last ring and telson <bold>D</bold> hypoproct <bold>F, G</bold> epiproct <bold>H</bold> male leg 5 (right) <bold>I</bold> male leg 6 (right) <bold>J</bold> male leg 13 (right).</p></caption><graphic xmlns:xlink="http://www.w3.org/1999/xlink" xlink:href="zookeys-761-001-g090.jpg" position="float" orientation="portrait" xlink:type="simple" id="oo_206440.jpg"/></fig><fig id="F11" position="float" orientation="portrait"><label>Figure 11.</label><caption><p>
                  <italic><tp:taxon-name><tp:taxon-name-part taxon-name-part-type="genus" reg="Desmoxytes">Desmoxytes</tp:taxon-name-part> <tp:taxon-name-part taxon-name-part-type="species" reg="aurata">aurata</tp:taxon-name-part></tp:taxon-name></italic> sp. n. (paratypes). <bold>A</bold> body rings 8–10 <bold>B</bold> sculpture of ring 10 <bold>C, E</bold> last ring and telson <bold>D</bold> hypoproct <bold>F, G</bold> epiproct <bold>H</bold> male leg 5 (right) <bold>I</bold> male leg 6 (right) <bold>J</bold> male leg 13 (right).</p></caption><graphic xmlns:xlink="http://www.w3.org/1999/xlink" xlink:href="zookeys-761-001-g011.jpg" position="float" orientation="portrait" xlink:type="simple" id="oo_206357.jpg"/></fig><fig id="F18" position="float" orientation="portrait"><label>Figure 18.</label><caption><p>
                  <italic><tp:taxon-name><tp:taxon-name-part taxon-name-part-type="genus" reg="Desmoxytes">Desmoxytes</tp:taxon-name-part> <tp:taxon-name-part taxon-name-part-type="species" reg="cervina">cervina</tp:taxon-name-part></tp:taxon-name></italic> (Pocock, 1895) – specimen from Wat Satit Khirirom. <bold>A</bold> anterior body part <bold>B</bold> body rings 8–10 (op = ozopore) <bold>C</bold> posteriormost body rings and telson <bold>D</bold> head and antenna <bold>E</bold> paraterga of ring 10 (arrow = tiny denticle) <bold>F</bold> body ring 10.</p></caption><graphic xmlns:xlink="http://www.w3.org/1999/xlink" xlink:href="zookeys-761-001-g018.jpg" position="float" orientation="portrait" xlink:type="simple" id="oo_206364.jpg"/></fig><fig id="F38" position="float" orientation="portrait"><label>Figure 38.</label><caption><p>
                  <italic><tp:taxon-name><tp:taxon-name-part taxon-name-part-type="genus" reg="Desmoxytes">Desmoxytes</tp:taxon-name-part> <tp:taxon-name-part taxon-name-part-type="species" reg="euros">euros</tp:taxon-name-part></tp:taxon-name></italic> sp. n. (male paratype). <bold>A</bold> anterior body part <bold>B</bold> body rings 8–10 (op = ozopore) <bold>C</bold> posteriormost body rings and telson <bold>D</bold> head and antenna <bold>E</bold> paraterga of ring 10 (arrow = tiny denticle) <bold>F</bold> body ring 10.</p></caption><graphic xmlns:xlink="http://www.w3.org/1999/xlink" xlink:href="zookeys-761-001-g038.jpg" position="float" orientation="portrait" xlink:type="simple" id="oo_206384.jpg"/></fig><fig id="F56" position="float" orientation="portrait"><label>Figure 56.</label><caption><p>
                  <italic><tp:taxon-name><tp:taxon-name-part taxon-name-part-type="genus" reg="Desmoxytes">Desmoxytes</tp:taxon-name-part> <tp:taxon-name-part taxon-name-part-type="species" reg="octoconigera">octoconigera</tp:taxon-name-part></tp:taxon-name></italic> sp. n. (male paratype). <bold>A</bold> anterior body part <bold>B</bold> body rings 8–10 (op = ozopore) <bold>C</bold> posteriormost body rings and telson <bold>D</bold> head and antenna <bold>E</bold> paraterga of ring 10 (arrow = tiny denticle) <bold>F</bold> body ring 10.</p></caption><graphic xmlns:xlink="http://www.w3.org/1999/xlink" xlink:href="zookeys-761-001-g056.jpg" position="float" orientation="portrait" xlink:type="simple" id="oo_206403.jpg"/></fig><fig id="F76" position="float" orientation="portrait"><label>Figure 76.</label><caption><p>
                  <italic><tp:taxon-name><tp:taxon-name-part taxon-name-part-type="genus" reg="Desmoxytes">Desmoxytes</tp:taxon-name-part> <tp:taxon-name-part taxon-name-part-type="species" reg="purpurosea">purpurosea</tp:taxon-name-part></tp:taxon-name></italic> Enghoff et al., 2007 (male paratype). <bold>A</bold> anterior body part <bold>B</bold> body rings 8–10 (op = ozopore) <bold>C</bold> posteriormost body rings and telson <bold>D</bold> head and antenna <bold>E</bold> paraterga of ring 10 (arrow = tiny denticle) <bold>F</bold> body ring 10.</p></caption><graphic xmlns:xlink="http://www.w3.org/1999/xlink" xlink:href="zookeys-761-001-g076.jpg" position="float" orientation="portrait" xlink:type="simple" id="oo_206424.jpg"/></fig><fig id="F3" position="float" orientation="portrait"><label>Figure 3.</label><caption><p>Type of paranota (paraterga) of <italic><tp:taxon-name><tp:taxon-name-part taxon-name-part-type="genus" reg="Desmoxytes">Desmoxytes</tp:taxon-name-part></tp:taxon-name></italic> s.l. <bold>A–D</bold> <italic><tp:taxon-name><tp:taxon-name-part taxon-name-part-type="genus" reg="Desmoxytes">Desmoxytes</tp:taxon-name-part></tp:taxon-name></italic> s.s. <bold>A</bold> <italic><tp:taxon-name><tp:taxon-name-part taxon-name-part-type="genus" reg="Desmoxytes">D.</tp:taxon-name-part> <tp:taxon-name-part taxon-name-part-type="species" reg="delfae">delfae</tp:taxon-name-part></tp:taxon-name></italic> (Jeekel, 1964), specimen from Tham Khan Ti Phol <bold>B</bold> <italic><tp:taxon-name><tp:taxon-name-part taxon-name-part-type="genus" reg="Desmoxytes">D.</tp:taxon-name-part> <tp:taxon-name-part taxon-name-part-type="species" reg="planata">planata</tp:taxon-name-part></tp:taxon-name></italic> (Pocock, 1895), specimen from Suan Sai Thong Restaurant <bold>C</bold> <italic><tp:taxon-name><tp:taxon-name-part taxon-name-part-type="genus" reg="Desmoxytes">D.</tp:taxon-name-part> <tp:taxon-name-part taxon-name-part-type="species" reg="purpurosea">purpurosea</tp:taxon-name-part></tp:taxon-name></italic> Enghoff et al., 2007, specimen from Hup Pa Tard <bold>D</bold> <italic><tp:taxon-name><tp:taxon-name-part taxon-name-part-type="genus" reg="Desmoxytes">D.</tp:taxon-name-part> <tp:taxon-name-part taxon-name-part-type="species" reg="cervina">cervina</tp:taxon-name-part></tp:taxon-name></italic> (Pocock, 1895), specimen from Wat Satit Khirirom <bold>E</bold> the ‘<italic>acantherpestes</italic>’ group <bold>F</bold> the ‘<italic>gigas</italic>’ group <bold>G</bold> the ‘spiny’ group <bold>H–P</bold> <italic><tp:taxon-name><tp:taxon-name-part taxon-name-part-type="genus" reg="Hylomus">Hylomus</tp:taxon-name-part></tp:taxon-name></italic> Cook &amp; Loomis, 1924 <bold>H</bold> <italic><tp:taxon-name><tp:taxon-name-part taxon-name-part-type="genus" reg="Hylomus">H.</tp:taxon-name-part> <tp:taxon-name-part taxon-name-part-type="species" reg="draco">draco</tp:taxon-name-part></tp:taxon-name></italic> Cook &amp; Loomis, 1924, stat. rev., paratype <bold>I</bold> <italic><tp:taxon-name><tp:taxon-name-part taxon-name-part-type="genus" reg="Hylomus">H.</tp:taxon-name-part> <tp:taxon-name-part taxon-name-part-type="species" reg="cervarius">cervarius</tp:taxon-name-part></tp:taxon-name></italic> (Attems, 1953), comb. n., <abbrev xmlns:xlink="http://www.w3.org/1999/xlink" content-type="institution" xlink:title="Zoological Museum, University of Moscow, Russia" id="ABBRID0E6CAI" xlink:type="simple">ZMUM</abbrev> specimen <bold>J</bold> <italic><tp:taxon-name><tp:taxon-name-part taxon-name-part-type="genus" reg="Hylomus">H.</tp:taxon-name-part> <tp:taxon-name-part taxon-name-part-type="species" reg="rhinoceros">rhinoceros</tp:taxon-name-part></tp:taxon-name></italic> (Likhitrakarn et al., 2015), comb. n., paratype <bold>K</bold> <italic><tp:taxon-name><tp:taxon-name-part taxon-name-part-type="genus" reg="Hylomus">H.</tp:taxon-name-part> <tp:taxon-name-part taxon-name-part-type="species" reg="scolopendroides">scolopendroides</tp:taxon-name-part></tp:taxon-name></italic> (Golovatch et al., 2010), comb. n., paratype <bold>L</bold> <italic><tp:taxon-name><tp:taxon-name-part taxon-name-part-type="genus" reg="Hylomus">H.</tp:taxon-name-part> <tp:taxon-name-part taxon-name-part-type="species" reg="nodulosus">nodulosus</tp:taxon-name-part></tp:taxon-name></italic> (Liu et al., 2014), comb. n., paratype <bold>M</bold> <italic><tp:taxon-name><tp:taxon-name-part taxon-name-part-type="genus" reg="Hylomus">H.</tp:taxon-name-part> <tp:taxon-name-part taxon-name-part-type="species" reg="eupterygotus">eupterygotus</tp:taxon-name-part></tp:taxon-name></italic> (Golovatch et al., 2012), comb. n., paratype <bold>N</bold> <italic><tp:taxon-name><tp:taxon-name-part taxon-name-part-type="genus" reg="Hylomus">H.</tp:taxon-name-part> <tp:taxon-name-part taxon-name-part-type="species" reg="scutigeroides">scutigeroides</tp:taxon-name-part></tp:taxon-name></italic> (Golovatch et al., 2010), comb. n., paratype <bold>O</bold> <italic><tp:taxon-name><tp:taxon-name-part taxon-name-part-type="genus" reg="Hylomus">H.</tp:taxon-name-part> <tp:taxon-name-part taxon-name-part-type="species" reg="simplex">simplex</tp:taxon-name-part></tp:taxon-name></italic> (Golovatch et al., 2016), comb. n., paratype <bold>P</bold> <italic><tp:taxon-name><tp:taxon-name-part taxon-name-part-type="genus" reg="Hylomus">H.</tp:taxon-name-part> <tp:taxon-name-part taxon-name-part-type="species" reg="laticollis">laticollis</tp:taxon-name-part></tp:taxon-name></italic> (Liu et al., 2016), comb. n., paratype.</p></caption><graphic xmlns:xlink="http://www.w3.org/1999/xlink" xlink:href="zookeys-761-001-g003.jpg" position="float" orientation="portrait" xlink:type="simple" id="oo_206349.jpg"/></fig><fig id="F24" position="float" orientation="portrait"><label>Figure 24.</label><caption><p>
                  <italic><tp:taxon-name><tp:taxon-name-part taxon-name-part-type="genus" reg="Desmoxytes">Desmoxytes</tp:taxon-name-part> <tp:taxon-name-part taxon-name-part-type="species" reg="corythosaurus">corythosaurus</tp:taxon-name-part></tp:taxon-name></italic> sp. n. (male paratype). <bold>A</bold> anterior body part <bold>B</bold> body rings 8–10 (op = ozopore) <bold>C</bold> posteriormost body rings and telson <bold>D</bold> head and antenna <bold>E</bold> paraterga of ring 10 <bold>F</bold> body ring 10.</p></caption><graphic xmlns:xlink="http://www.w3.org/1999/xlink" xlink:href="zookeys-761-001-g024.jpg" position="float" orientation="portrait" xlink:type="simple" id="oo_206370.jpg"/></fig><fig id="F44" position="float" orientation="portrait"><label>Figure 44.</label><caption><p>
                  <italic><tp:taxon-name><tp:taxon-name-part taxon-name-part-type="genus" reg="Desmoxytes">Desmoxytes</tp:taxon-name-part> <tp:taxon-name-part taxon-name-part-type="species" reg="flabella">flabella</tp:taxon-name-part></tp:taxon-name></italic> sp. n. (male paratype). <bold>A</bold> anterior body part <bold>B</bold> body rings 8–10 (op = ozopore) <bold>C</bold> posteriormost body rings and telson <bold>D</bold> head and antenna <bold>E</bold> paraterga of ring 10 (arrow = tiny denticle) <bold>F</bold> body ring 10.</p></caption><graphic xmlns:xlink="http://www.w3.org/1999/xlink" xlink:href="zookeys-761-001-g044.jpg" position="float" orientation="portrait" xlink:type="simple" id="oo_206391.jpg"/></fig><fig id="F21" position="float" orientation="portrait"><label>Figure 21.</label><caption><p>
                  <italic><tp:taxon-name><tp:taxon-name-part taxon-name-part-type="genus" reg="Desmoxytes">Desmoxytes</tp:taxon-name-part> <tp:taxon-name-part taxon-name-part-type="species" reg="cervina">cervina</tp:taxon-name-part></tp:taxon-name></italic> (Pocock, 1895), specimen from Wat Satit Khirirom – right gonopod. <bold>A</bold> mesal view <bold>B</bold> dorsal view (arrow = furrow) <bold>C</bold> ventral view <bold>D</bold> submesal view (arrow = indentation) <bold>E</bold> lateral view.</p></caption><graphic xmlns:xlink="http://www.w3.org/1999/xlink" xlink:href="zookeys-761-001-g021.jpg" position="float" orientation="portrait" xlink:type="simple" id="oo_206367.jpg"/></fig><fig id="F22" position="float" orientation="portrait"><label>Figure 22.</label><caption><p>
                  <italic><tp:taxon-name><tp:taxon-name-part taxon-name-part-type="genus" reg="Desmoxytes">Desmoxytes</tp:taxon-name-part> <tp:taxon-name-part taxon-name-part-type="species" reg="cervina">cervina</tp:taxon-name-part></tp:taxon-name></italic> (Pocock, 1895), specimen from Wat Satit Khirirom – right gonopod. <bold>A</bold> lateral view <bold>B</bold> mesal view <bold>C</bold> ventral view <bold>D</bold> subdorsal view (arrow = indentation) <bold>E</bold> dorsal view <bold>F</bold> subdorsal view (arrow = furrow).</p></caption><graphic xmlns:xlink="http://www.w3.org/1999/xlink" xlink:href="zookeys-761-001-g022.jpg" position="float" orientation="portrait" xlink:type="simple" id="oo_206368.jpg"/></fig><fig id="F47" position="float" orientation="portrait"><label>Figure 47.</label><caption><p>
                  <italic><tp:taxon-name><tp:taxon-name-part taxon-name-part-type="genus" reg="Desmoxytes">Desmoxytes</tp:taxon-name-part> <tp:taxon-name-part taxon-name-part-type="species" reg="flabella">flabella</tp:taxon-name-part></tp:taxon-name></italic> sp. n. (paratype) – right gonopod. <bold>A</bold> mesal view <bold>B</bold> dorsal view (arrows = furrows) <bold>C</bold> ventral view <bold>D</bold> submesal view (arrow = indentation) <bold>E</bold> lateral view.</p></caption><graphic xmlns:xlink="http://www.w3.org/1999/xlink" xlink:href="zookeys-761-001-g047.jpg" position="float" orientation="portrait" xlink:type="simple" id="oo_206394.jpg"/></fig><fig id="F48" position="float" orientation="portrait"><label>Figure 48.</label><caption><p>
                  <italic><tp:taxon-name><tp:taxon-name-part taxon-name-part-type="genus" reg="Desmoxytes">Desmoxytes</tp:taxon-name-part> <tp:taxon-name-part taxon-name-part-type="species" reg="flabella">flabella</tp:taxon-name-part></tp:taxon-name></italic> sp. n. (paratype) – right gonopod. <bold>A</bold> lateral view <bold>B</bold> mesal view <bold>C</bold> ventral view <bold>D</bold> subdorsal view (arrows = indentations) <bold>E</bold> dorsal view (arrows = furrows) <bold>F</bold> subdorsal view.</p></caption><graphic xmlns:xlink="http://www.w3.org/1999/xlink" xlink:href="zookeys-761-001-g048.jpg" position="float" orientation="portrait" xlink:type="simple" id="oo_206395.jpg"/></fig><fig id="F50" position="float" orientation="portrait"><label>Figure 50.</label><caption><p>
                  <italic><tp:taxon-name><tp:taxon-name-part taxon-name-part-type="genus" reg="Desmoxytes">Desmoxytes</tp:taxon-name-part> <tp:taxon-name-part taxon-name-part-type="species" reg="golovatchi">golovatchi</tp:taxon-name-part></tp:taxon-name></italic> sp. n. (male paratype). <bold>A</bold> anterior body part <bold>B</bold> body rings 8–10 (op = ozopore) <bold>C</bold> posteriormost body rings and telson <bold>D</bold> head and antenna <bold>E</bold> paraterga of ring 10 (arrow = tiny denticle) <bold>F</bold> body ring 10.</p></caption><graphic xmlns:xlink="http://www.w3.org/1999/xlink" xlink:href="zookeys-761-001-g050.jpg" position="float" orientation="portrait" xlink:type="simple" id="oo_206397.jpg"/></fig><fig id="F41" position="float" orientation="portrait"><label>Figure 41.</label><caption><p>
                  <italic><tp:taxon-name><tp:taxon-name-part taxon-name-part-type="genus" reg="Desmoxytes">Desmoxytes</tp:taxon-name-part> <tp:taxon-name-part taxon-name-part-type="species" reg="euros">euros</tp:taxon-name-part></tp:taxon-name></italic> sp. n. (paratype) – right gonopod. <bold>A</bold> mesal view <bold>B</bold> dorsal view <bold>C</bold> ventral view <bold>D</bold> submesal view (arrow = indentation) <bold>E</bold> lateral view.</p></caption><graphic xmlns:xlink="http://www.w3.org/1999/xlink" xlink:href="zookeys-761-001-g041.jpg" position="float" orientation="portrait" xlink:type="simple" id="oo_206387.jpg"/></fig><fig id="F53" position="float" orientation="portrait"><label>Figure 53.</label><caption><p>
                  <italic><tp:taxon-name><tp:taxon-name-part taxon-name-part-type="genus" reg="Desmoxytes">Desmoxytes</tp:taxon-name-part> <tp:taxon-name-part taxon-name-part-type="species" reg="golovatchi">golovatchi</tp:taxon-name-part></tp:taxon-name></italic> sp. n. (paratype) – right gonopod. <bold>A</bold> mesal view <bold>B</bold> dorsal view <bold>C</bold> ventral view <bold>D</bold> submesal view (arrow = indentation) <bold>E</bold> lateral view.</p></caption><graphic xmlns:xlink="http://www.w3.org/1999/xlink" xlink:href="zookeys-761-001-g053.jpg" position="float" orientation="portrait" xlink:type="simple" id="oo_206400.jpg"/></fig><fig id="F27" position="float" orientation="portrait"><label>Figure 27.</label><caption><p>
                  <italic><tp:taxon-name><tp:taxon-name-part taxon-name-part-type="genus" reg="Desmoxytes">Desmoxytes</tp:taxon-name-part> <tp:taxon-name-part taxon-name-part-type="species" reg="corythosaurus">corythosaurus</tp:taxon-name-part></tp:taxon-name></italic> sp. n. (paratype) – right gonopod. <bold>A</bold> mesal view <bold>B</bold> dorsal view <bold>C</bold> ventral view <bold>D</bold> submesal view <bold>E</bold> lateral view (arrow = furrow).</p></caption><graphic xmlns:xlink="http://www.w3.org/1999/xlink" xlink:href="zookeys-761-001-g027.jpg" position="float" orientation="portrait" xlink:type="simple" id="oo_206373.jpg"/></fig><fig id="F28" position="float" orientation="portrait"><label>Figure 28.</label><caption><p>
                  <italic><tp:taxon-name><tp:taxon-name-part taxon-name-part-type="genus" reg="Desmoxytes">Desmoxytes</tp:taxon-name-part> <tp:taxon-name-part taxon-name-part-type="species" reg="corythosaurus">corythosaurus</tp:taxon-name-part></tp:taxon-name></italic> sp. n. (paratype) – right gonopod. <bold>A</bold> lateral view <bold>B</bold> mesal view <bold>C</bold> ventral view <bold>D</bold> subdorsal view <bold>E</bold> dorsal view <bold>F</bold> subdorsal view (arrow = furrow).</p></caption><graphic xmlns:xlink="http://www.w3.org/1999/xlink" xlink:href="zookeys-761-001-g028.jpg" position="float" orientation="portrait" xlink:type="simple" id="oo_206374.jpg"/></fig><fig id="F34" position="float" orientation="portrait"><label>Figure 34.</label><caption><p>
                  <italic><tp:taxon-name><tp:taxon-name-part taxon-name-part-type="genus" reg="Desmoxytes">Desmoxytes</tp:taxon-name-part> <tp:taxon-name-part taxon-name-part-type="species" reg="delfae">delfae</tp:taxon-name-part></tp:taxon-name></italic> (Jeekel, 1964), specimen from Khao Chi Chan Bureau of Monks – right gonopod. <bold>A</bold> mesal view <bold>B</bold> dorsal view <bold>C</bold> ventral view <bold>D</bold> submesal view (arrow = indentation) <bold>E</bold> lateral view (arrow = furrow).</p></caption><graphic xmlns:xlink="http://www.w3.org/1999/xlink" xlink:href="zookeys-761-001-g034.jpg" position="float" orientation="portrait" xlink:type="simple" id="oo_206380.jpg"/></fig><fig id="F35" position="float" orientation="portrait"><label>Figure 35.</label><caption><p>
                  <italic><tp:taxon-name><tp:taxon-name-part taxon-name-part-type="genus" reg="Desmoxytes">Desmoxytes</tp:taxon-name-part> <tp:taxon-name-part taxon-name-part-type="species" reg="delfae">delfae</tp:taxon-name-part></tp:taxon-name></italic> (Jeekel, 1964), specimen from Khao Chi Chan Bureau of Monks – right gonopod. <bold>A</bold> lateral view <bold>B</bold> mesal view <bold>C</bold> ventral view <bold>D</bold> subdorsal view (arrow = indentation) <bold>E</bold> dorsal view <bold>F</bold> subdorsal view (arrow = furrow).</p></caption><graphic xmlns:xlink="http://www.w3.org/1999/xlink" xlink:href="zookeys-761-001-g035.jpg" position="float" orientation="portrait" xlink:type="simple" id="oo_206381.jpg"/></fig><fig id="F61" position="float" orientation="portrait"><label>Figure 61.</label><caption><p>
                  <italic><tp:taxon-name><tp:taxon-name-part taxon-name-part-type="genus" reg="Desmoxytes">Desmoxytes</tp:taxon-name-part> <tp:taxon-name-part taxon-name-part-type="species" reg="perakensis">perakensis</tp:taxon-name-part></tp:taxon-name></italic> sp. n. (male paratype). <bold>A</bold> anterior body part <bold>B</bold> body rings 8–10 (op = ozopore) <bold>C</bold> posteriormost body rings and telson <bold>D</bold> head and antenna <bold>E</bold> paraterga of ring 10 (arrow = tiny denticle) <bold>F</bold> body ring 10.</p></caption><graphic xmlns:xlink="http://www.w3.org/1999/xlink" xlink:href="zookeys-761-001-g061.jpg" position="float" orientation="portrait" xlink:type="simple" id="oo_206408.jpg"/></fig><fig id="F64" position="float" orientation="portrait"><label>Figure 64.</label><caption><p>
                  <italic><tp:taxon-name><tp:taxon-name-part taxon-name-part-type="genus" reg="Desmoxytes">Desmoxytes</tp:taxon-name-part> <tp:taxon-name-part taxon-name-part-type="species" reg="perakensis">perakensis</tp:taxon-name-part></tp:taxon-name></italic> sp. n. (paratype) – right gonopod. <bold>A</bold> mesal view <bold>B</bold> submesal view (arrow = indentation) <bold>C</bold> ventral view <bold>D</bold> dorsal view <bold>E</bold> lateral view (arrows = furrows).</p></caption><graphic xmlns:xlink="http://www.w3.org/1999/xlink" xlink:href="zookeys-761-001-g064.jpg" position="float" orientation="portrait" xlink:type="simple" id="oo_206412.jpg"/></fig><fig id="F65" position="float" orientation="portrait"><label>Figure 65.</label><caption><p>
                  <italic><tp:taxon-name><tp:taxon-name-part taxon-name-part-type="genus" reg="Desmoxytes">Desmoxytes</tp:taxon-name-part> <tp:taxon-name-part taxon-name-part-type="species" reg="perakensis">perakensis</tp:taxon-name-part></tp:taxon-name></italic> sp. n. (paratype) – right gonopod. <bold>A</bold> lateral view <bold>B</bold> mesal view <bold>C</bold> ventral view <bold>D</bold> subdorsal view (arrow = indentation) <bold>E</bold> dorsal view <bold>F</bold> subdorsal view (arrows = furrows).</p></caption><graphic xmlns:xlink="http://www.w3.org/1999/xlink" xlink:href="zookeys-761-001-g065.jpg" position="float" orientation="portrait" xlink:type="simple" id="oo_206413.jpg"/></fig><fig id="F10" position="float" orientation="portrait"><label>Figure 10.</label><caption><p>
                  <italic><tp:taxon-name><tp:taxon-name-part taxon-name-part-type="genus" reg="Desmoxytes">Desmoxytes</tp:taxon-name-part> <tp:taxon-name-part taxon-name-part-type="species" reg="aurata">aurata</tp:taxon-name-part></tp:taxon-name></italic> sp. n. (male paratype). <bold>A</bold> anterior body part <bold>B</bold> body rings 8–10 (op = ozopore) <bold>C</bold> posteriormost body rings and telson <bold>D</bold> head and antenna <bold>E</bold> paraterga of ring 10 <bold>F</bold> body ring 10.</p></caption><graphic xmlns:xlink="http://www.w3.org/1999/xlink" xlink:href="zookeys-761-001-g010.jpg" position="float" orientation="portrait" xlink:type="simple" id="oo_206356.jpg"/></fig><fig id="F13" position="float" orientation="portrait"><label>Figure 13.</label><caption><p>
                  <italic><tp:taxon-name><tp:taxon-name-part taxon-name-part-type="genus" reg="Desmoxytes">Desmoxytes</tp:taxon-name-part> <tp:taxon-name-part taxon-name-part-type="species" reg="aurata">aurata</tp:taxon-name-part></tp:taxon-name></italic> sp. n. (paratype) – right gonopod. <bold>A</bold> mesal view <bold>B</bold> dorsal view <bold>C</bold> ventral view <bold>D</bold> submesal view (arrow = indentation) <bold>E</bold> lateral view (arrow = furrow).</p></caption><graphic xmlns:xlink="http://www.w3.org/1999/xlink" xlink:href="zookeys-761-001-g013.jpg" position="float" orientation="portrait" xlink:type="simple" id="oo_206359.jpg"/></fig><fig id="F14" position="float" orientation="portrait"><label>Figure 14.</label><caption><p>
                  <italic><tp:taxon-name><tp:taxon-name-part taxon-name-part-type="genus" reg="Desmoxytes">Desmoxytes</tp:taxon-name-part> <tp:taxon-name-part taxon-name-part-type="species" reg="aurata">aurata</tp:taxon-name-part></tp:taxon-name></italic> sp. n. (paratype) – right gonopod. <bold>A</bold> lateral view <bold>B</bold> mesal view <bold>C</bold> ventral view <bold>D</bold> subdorsal view (arrow = indentation) <bold>E</bold> dorsal view <bold>F</bold> subdorsal view (arrow = furrow).</p></caption><graphic xmlns:xlink="http://www.w3.org/1999/xlink" xlink:href="zookeys-761-001-g014.jpg" position="float" orientation="portrait" xlink:type="simple" id="oo_206360.jpg"/></fig><fig id="F12" position="float" orientation="portrait"><label>Figure 12.</label><caption><p>
                  <italic><tp:taxon-name><tp:taxon-name-part taxon-name-part-type="genus" reg="Desmoxytes">Desmoxytes</tp:taxon-name-part> <tp:taxon-name-part taxon-name-part-type="species" reg="aurata">aurata</tp:taxon-name-part></tp:taxon-name></italic> sp. n. (male holotype, male paratypes) – sternal lobe between male coxae 4. <bold>A, B</bold> lateral view <bold>C</bold> ventral view <bold>D–F</bold> caudal view.</p></caption><graphic xmlns:xlink="http://www.w3.org/1999/xlink" xlink:href="zookeys-761-001-g012.jpg" position="float" orientation="portrait" xlink:type="simple" id="oo_206358.jpg"/></fig><fig id="F31" position="float" orientation="portrait"><label>Figure 31.</label><caption><p>
                  <italic><tp:taxon-name><tp:taxon-name-part taxon-name-part-type="genus" reg="Desmoxytes">Desmoxytes</tp:taxon-name-part> <tp:taxon-name-part taxon-name-part-type="species" reg="delfae">delfae</tp:taxon-name-part></tp:taxon-name></italic> (Jeekel, 1964), specimen from Tham Khan Ti Phol. <bold>A</bold> anterior body part <bold>B</bold> body rings 8–10 (op = ozopore) <bold>C</bold> posteriormost body rings and telson <bold>D</bold> head and antenna <bold>E</bold> paraterga of ring 10 (arrow = tiny denticle) <bold>F</bold> body ring 10.</p></caption><graphic xmlns:xlink="http://www.w3.org/1999/xlink" xlink:href="zookeys-761-001-g031.jpg" position="float" orientation="portrait" xlink:type="simple" id="oo_206377.jpg"/></fig><fig id="F33" position="float" orientation="portrait"><label>Figure 33.</label><caption><p>
                  <italic><tp:taxon-name><tp:taxon-name-part taxon-name-part-type="genus" reg="Desmoxytes">Desmoxytes</tp:taxon-name-part> <tp:taxon-name-part taxon-name-part-type="species" reg="delfae">delfae</tp:taxon-name-part></tp:taxon-name></italic> (Jeekel, 1964), specimens from Tham Khan Ti Phol – sternal lobe between male coxae 4. <bold>A</bold> lateral view <bold>B</bold> ventral view <bold>C</bold>, <bold>D</bold> caudal view <bold>E</bold> some specimens from Tham Khao Ting – caudal view.</p></caption><graphic xmlns:xlink="http://www.w3.org/1999/xlink" xlink:href="zookeys-761-001-g033.jpg" position="float" orientation="portrait" xlink:type="simple" id="oo_206379.jpg"/></fig><fig id="F69" position="float" orientation="portrait"><label>Figure 69.</label><caption><p>
                  <italic><tp:taxon-name><tp:taxon-name-part taxon-name-part-type="genus" reg="Desmoxytes">Desmoxytes</tp:taxon-name-part> <tp:taxon-name-part taxon-name-part-type="species" reg="planata">planata</tp:taxon-name-part></tp:taxon-name></italic> (Pocock, 1895), specimen from Suan Sai Thong Restaurant. <bold>A</bold> anterior body part <bold>B</bold> body rings 8–10 (op = ozopore) <bold>C</bold> posteriormost body rings and telson <bold>D</bold> head and antenna <bold>E</bold> paraterga of ring 10 (arrow = tiny denticle) <bold>F</bold> body ring 10.</p></caption><graphic xmlns:xlink="http://www.w3.org/1999/xlink" xlink:href="zookeys-761-001-g069.jpg" position="float" orientation="portrait" xlink:type="simple" id="oo_206417.jpg"/></fig><fig id="F39" position="float" orientation="portrait"><label>Figure 39.</label><caption><p>
                  <italic><tp:taxon-name><tp:taxon-name-part taxon-name-part-type="genus" reg="Desmoxytes">Desmoxytes</tp:taxon-name-part> <tp:taxon-name-part taxon-name-part-type="species" reg="euros">euros</tp:taxon-name-part></tp:taxon-name></italic> sp. n. (male paratype). <bold>A</bold> body rings 8–10 <bold>B</bold> sculpture of ring 10 <bold>C, E</bold> last ring and telson <bold>D</bold> hypoproct <bold>F, G</bold> epiproct <bold>H</bold> male leg 5 (right) <bold>I</bold> male leg 6 (right) <bold>J</bold> male leg 13 (right).</p></caption><graphic xmlns:xlink="http://www.w3.org/1999/xlink" xlink:href="zookeys-761-001-g039.jpg" position="float" orientation="portrait" xlink:type="simple" id="oo_206385.jpg"/></fig><fig id="F70" position="float" orientation="portrait"><label>Figure 70.</label><caption><p>
                  <italic><tp:taxon-name><tp:taxon-name-part taxon-name-part-type="genus" reg="Desmoxytes">Desmoxytes</tp:taxon-name-part> <tp:taxon-name-part taxon-name-part-type="species" reg="planata">planata</tp:taxon-name-part></tp:taxon-name></italic> (Pocock, 1895), specimen from Suan Sai Thong Restaurant. <bold>A</bold> body rings 8–10 <bold>B</bold> sculpture of ring 10 <bold>C, E</bold> last ring and telson <bold>D</bold> hypoproct <bold>F, G</bold> epiproct <bold>H</bold> male leg 5 (right) <bold>I</bold> male leg 6 (right) <bold>J</bold> male leg 13 (right).</p></caption><graphic xmlns:xlink="http://www.w3.org/1999/xlink" xlink:href="zookeys-761-001-g070.jpg" position="float" orientation="portrait" xlink:type="simple" id="oo_206418.jpg"/></fig><fig id="F87" position="float" orientation="portrait"><label>Figure 87.</label><caption><p>
                  <italic><tp:taxon-name><tp:taxon-name-part taxon-name-part-type="genus" reg="Desmoxytes">Desmoxytes</tp:taxon-name-part> <tp:taxon-name-part taxon-name-part-type="species" reg="taurina">taurina</tp:taxon-name-part></tp:taxon-name></italic> (Pocock, 1895), lectotype – right gonopod. <bold>A</bold> mesal view <bold>B</bold> mesal view <bold>C</bold> submesal view (arrow = indentation) <bold>D</bold> lateral view <bold>E</bold> dorsal view <bold>F</bold> ventral view.</p></caption><graphic xmlns:xlink="http://www.w3.org/1999/xlink" xlink:href="zookeys-761-001-g087.jpg" position="float" orientation="portrait" xlink:type="simple" id="oo_206437.jpg"/></fig><fig id="F79" position="float" orientation="portrait"><label>Figure 79.</label><caption><p>
                  <italic><tp:taxon-name><tp:taxon-name-part taxon-name-part-type="genus" reg="Desmoxytes">Desmoxytes</tp:taxon-name-part> <tp:taxon-name-part taxon-name-part-type="species" reg="purpurosea">purpurosea</tp:taxon-name-part></tp:taxon-name></italic> Enghoff et al., 2007 (specimen from Hup Pa Tard) – right gonopod. <bold>A</bold> mesal view <bold>B</bold> submesal view (arrow = indentation) <bold>C</bold> lateral view <bold>D</bold> dorsal view (Kanchababuri A and B populations) <bold>E</bold> subdorsal view <bold>F</bold> ventral view.</p></caption><graphic xmlns:xlink="http://www.w3.org/1999/xlink" xlink:href="zookeys-761-001-g079.jpg" position="float" orientation="portrait" xlink:type="simple" id="oo_206427.jpg"/></fig><fig id="F81" position="float" orientation="portrait"><label>Figure 81.</label><caption><p>
                  <italic><tp:taxon-name><tp:taxon-name-part taxon-name-part-type="genus" reg="Desmoxytes">Desmoxytes</tp:taxon-name-part> <tp:taxon-name-part taxon-name-part-type="species" reg="purpurosea">purpurosea</tp:taxon-name-part></tp:taxon-name></italic> Enghoff et al., 2007 (specimen from Hup Pa Tard) – right gonopod. <bold>A</bold> lateral view <bold>B</bold> mesal view <bold>C</bold> ventral view <bold>D</bold> subdorsal view (arrow = indentation) <bold>E</bold> dorsal view <bold>F</bold> subdorsal view.</p></caption><graphic xmlns:xlink="http://www.w3.org/1999/xlink" xlink:href="zookeys-761-001-g081.jpg" position="float" orientation="portrait" xlink:type="simple" id="oo_206430.jpg"/></fig><fig id="F15" position="float" orientation="portrait"><label>Figure 15.</label><caption><p>
                  <italic><tp:taxon-name><tp:taxon-name-part taxon-name-part-type="genus" reg="Desmoxytes">Desmoxytes</tp:taxon-name-part> <tp:taxon-name-part taxon-name-part-type="species" reg="breviverpa">breviverpa</tp:taxon-name-part></tp:taxon-name></italic> Srisonchai et al., 2016 (paratype) – right gonopod (modified from <xref ref-type="bibr" rid="B55">Srisonchai et al. 2016</xref>). <bold>A</bold> mesal view <bold>B</bold> dorsal view <bold>C</bold> ventral view <bold>D</bold> submesal view (arrow = indentation) <bold>E</bold> lateral view.</p></caption><graphic xmlns:xlink="http://www.w3.org/1999/xlink" xlink:href="zookeys-761-001-g015.jpg" position="float" orientation="portrait" xlink:type="simple" id="oo_206361.jpg"/></fig><fig id="F83" position="float" orientation="portrait"><label>Figure 83.</label><caption><p>
                  <italic><tp:taxon-name><tp:taxon-name-part taxon-name-part-type="genus" reg="Desmoxytes">Desmoxytes</tp:taxon-name-part> <tp:taxon-name-part taxon-name-part-type="species" reg="takensis">takensis</tp:taxon-name-part></tp:taxon-name></italic> Srisonchai et al., 2016 (paratype) – right gonopod (modified from <xref ref-type="bibr" rid="B55">Srisonchai et al. 2016</xref>). <bold>A</bold> mesal view <bold>B</bold> dorsal view <bold>C</bold> ventral view <bold>D</bold> submesal view (arrow = indentation) <bold>E</bold> lateral view.</p></caption><graphic xmlns:xlink="http://www.w3.org/1999/xlink" xlink:href="zookeys-761-001-g083.jpg" position="float" orientation="portrait" xlink:type="simple" id="oo_206433.jpg"/></fig><fig id="F80" position="float" orientation="portrait"><label>Figure 80.</label><caption><p>
                  <italic><tp:taxon-name><tp:taxon-name-part taxon-name-part-type="genus" reg="Desmoxytes">Desmoxytes</tp:taxon-name-part> <tp:taxon-name-part taxon-name-part-type="species" reg="purpurosea">purpurosea</tp:taxon-name-part></tp:taxon-name></italic> Enghoff et al., 2007 – right gonopod. <bold>A</bold> mesal view (specimen from Hup Pa Tard) <bold>B, C</bold> process (<abbrev xmlns:xlink="http://www.w3.org/1999/xlink" xlink:title="Process of lamina medialis" xlink:type="simple">plm</abbrev>) of lamina medialis (Lamphun and Uthai Thani populations) <bold>D</bold> dorsal view (specimen from Tham Than Lod cave) <bold>E, F</bold> process (<abbrev xmlns:xlink="http://www.w3.org/1999/xlink" xlink:title="Process of lamina medialis" xlink:type="simple">plm</abbrev>) of lamina medialis (Kanchababuri A and B populations).</p></caption><graphic xmlns:xlink="http://www.w3.org/1999/xlink" xlink:href="zookeys-761-001-g080.jpg" position="float" orientation="portrait" xlink:type="simple" id="oo_206428.jpg"/></fig><fig id="F54" position="float" orientation="portrait"><label>Figure 54.</label><caption><p>
                  <italic><tp:taxon-name><tp:taxon-name-part taxon-name-part-type="genus" reg="Desmoxytes">Desmoxytes</tp:taxon-name-part> <tp:taxon-name-part taxon-name-part-type="species" reg="golovatchi">golovatchi</tp:taxon-name-part></tp:taxon-name></italic> sp. n. (paratype) – right gonopod. <bold>A</bold> lateral view <bold>B</bold> mesal view <bold>C</bold> ventral view <bold>D</bold> subdorsal view (arrow = indentation) <bold>E</bold> dorsal view <bold>F</bold> subdorsal view.</p></caption><graphic xmlns:xlink="http://www.w3.org/1999/xlink" xlink:href="zookeys-761-001-g054.jpg" position="float" orientation="portrait" xlink:type="simple" id="oo_206401.jpg"/></fig><fig id="F94" position="float" orientation="portrait"><label>Figure 94.</label><caption><p>
                  <italic><tp:taxon-name><tp:taxon-name-part taxon-name-part-type="genus" reg="Desmoxytes">Desmoxytes</tp:taxon-name-part> <tp:taxon-name-part taxon-name-part-type="species" reg="waepyanensis">waepyanensis</tp:taxon-name-part></tp:taxon-name></italic> sp. n. (male paratype). <bold>A</bold> anterior body part <bold>B</bold> body rings 8–10 (op = ozopore) <bold>C</bold> posteriormost body rings and telson <bold>D</bold> head and antenna <bold>E</bold> paraterga of ring 10 (arrow = tiny denticle) <bold>F</bold> body ring 10.</p></caption><graphic xmlns:xlink="http://www.w3.org/1999/xlink" xlink:href="zookeys-761-001-g094.jpg" position="float" orientation="portrait" xlink:type="simple" id="oo_206444.jpg"/></fig><fig id="F59" position="float" orientation="portrait"><label>Figure 59.</label><caption><p>
                  <italic><tp:taxon-name><tp:taxon-name-part taxon-name-part-type="genus" reg="Desmoxytes">Desmoxytes</tp:taxon-name-part> <tp:taxon-name-part taxon-name-part-type="species" reg="octoconigera">octoconigera</tp:taxon-name-part></tp:taxon-name></italic> sp. n. (paratype) – right gonopod. <bold>A</bold> mesal view <bold>B</bold> dorsal view <bold>C</bold> ventral view <bold>D</bold> submesal view (arrow = indentation) <bold>E</bold> lateral view.</p></caption><graphic xmlns:xlink="http://www.w3.org/1999/xlink" xlink:href="zookeys-761-001-g059.jpg" position="float" orientation="portrait" xlink:type="simple" id="oo_206455.jpg"/></fig><fig id="F97" position="float" orientation="portrait"><label>Figure 97.</label><caption><p>
                  <italic><tp:taxon-name><tp:taxon-name-part taxon-name-part-type="genus" reg="Desmoxytes">Desmoxytes</tp:taxon-name-part> <tp:taxon-name-part taxon-name-part-type="species" reg="waepyanensis">waepyanensis</tp:taxon-name-part></tp:taxon-name></italic> sp. n. (paratype) – right gonopod. <bold>A</bold> mesal view <bold>B</bold> dorsal view <bold>C</bold> ventral view <bold>D</bold> subdorsal view (arrow = indentation) <bold>E</bold> lateral view.</p></caption><graphic xmlns:xlink="http://www.w3.org/1999/xlink" xlink:href="zookeys-761-001-g097.jpg" position="float" orientation="portrait" xlink:type="simple" id="oo_206447.jpg"/></fig><fig id="F55" position="float" orientation="portrait"><label>Figure 55.</label><caption><p>Photographs of live <italic><tp:taxon-name><tp:taxon-name-part taxon-name-part-type="genus" reg="Desmoxytes">Desmoxytes</tp:taxon-name-part> <tp:taxon-name-part taxon-name-part-type="species" reg="octoconigera">octoconigera</tp:taxon-name-part></tp:taxon-name></italic> sp. n. and habitat. <bold>A</bold> male paratype <bold>B</bold> female paratype <bold>C</bold> mating couple <bold>D</bold> habitat.</p></caption><graphic xmlns:xlink="http://www.w3.org/1999/xlink" xlink:href="zookeys-761-001-g055.jpg" position="float" orientation="portrait" xlink:type="simple" id="oo_206402.jpg"/></fig><fig id="F57" position="float" orientation="portrait"><label>Figure 57.</label><caption><p>
                  <italic><tp:taxon-name><tp:taxon-name-part taxon-name-part-type="genus" reg="Desmoxytes">Desmoxytes</tp:taxon-name-part> <tp:taxon-name-part taxon-name-part-type="species" reg="octoconigera">octoconigera</tp:taxon-name-part></tp:taxon-name></italic> sp. n. (male paratype). <bold>A</bold> body rings 8–10 <bold>B</bold> sculpture of ring 10 <bold>C, E</bold> last ring and telson <bold>D</bold> hypoproct <bold>F, G</bold> epiproct <bold>H</bold> male leg 5 (right) <bold>I</bold> male leg 6 (right) <bold>J</bold> male leg 13 (right).</p></caption><graphic xmlns:xlink="http://www.w3.org/1999/xlink" xlink:href="zookeys-761-001-g057.jpg" position="float" orientation="portrait" xlink:type="simple" id="oo_206404.jpg"/></fig><fig id="F58" position="float" orientation="portrait"><label>Figure 58.</label><caption><p>
                  <italic><tp:taxon-name><tp:taxon-name-part taxon-name-part-type="genus" reg="Desmoxytes">Desmoxytes</tp:taxon-name-part> <tp:taxon-name-part taxon-name-part-type="species" reg="octoconigera">octoconigera</tp:taxon-name-part></tp:taxon-name></italic> sp. n. (male paratype) – sternal lobe between male coxae 4. <bold>A</bold> lateral view <bold>B</bold> ventral view <bold>C</bold> caudal view.</p></caption><graphic xmlns:xlink="http://www.w3.org/1999/xlink" xlink:href="zookeys-761-001-g058.jpg" position="float" orientation="portrait" xlink:type="simple" id="oo_206405.jpg"/></fig><fig id="F93" position="float" orientation="portrait"><label>Figure 93.</label><caption><p>Photographs of live <italic><tp:taxon-name><tp:taxon-name-part taxon-name-part-type="genus" reg="Desmoxytes">Desmoxytes</tp:taxon-name-part> <tp:taxon-name-part taxon-name-part-type="species" reg="waepyanensis">waepyanensis</tp:taxon-name-part></tp:taxon-name></italic> sp. n. and habitat. <bold>A</bold> male paratype <bold>B</bold> female paratype <bold>C</bold> juvenile <bold>D</bold> mating couple <bold>E</bold> habitat.</p></caption><graphic xmlns:xlink="http://www.w3.org/1999/xlink" xlink:href="zookeys-761-001-g093.jpg" position="float" orientation="portrait" xlink:type="simple" id="oo_206443.jpg"/></fig><fig id="F95" position="float" orientation="portrait"><label>Figure 95.</label><caption><p>
                  <italic><tp:taxon-name><tp:taxon-name-part taxon-name-part-type="genus" reg="Desmoxytes">Desmoxytes</tp:taxon-name-part> <tp:taxon-name-part taxon-name-part-type="species" reg="waepyanensis">waepyanensis</tp:taxon-name-part></tp:taxon-name></italic> sp. n. (male paratype). <bold>A</bold> body rings 8–10 <bold>B</bold> sculpture of ring 10 <bold>C, E</bold> last ring and telson <bold>D</bold> hypoproct <bold>F, G</bold> epiproct <bold>H</bold> male leg 5 (right) <bold>I</bold> male leg 6 (right) <bold>J</bold> male leg 13 (right).</p></caption><graphic xmlns:xlink="http://www.w3.org/1999/xlink" xlink:href="zookeys-761-001-g095.jpg" position="float" orientation="portrait" xlink:type="simple" id="oo_206445.jpg"/></fig><fig id="F96" position="float" orientation="portrait"><label>Figure 96.</label><caption><p>
                  <italic><tp:taxon-name><tp:taxon-name-part taxon-name-part-type="genus" reg="Desmoxytes">Desmoxytes</tp:taxon-name-part> <tp:taxon-name-part taxon-name-part-type="species" reg="waepyanensis">waepyanensis</tp:taxon-name-part></tp:taxon-name></italic> sp. n. (male paratype) – sternal lobe between male coxae 4. <bold>A</bold> lateral view <bold>B</bold> ventral view <bold>C</bold> caudal view.</p></caption><graphic xmlns:xlink="http://www.w3.org/1999/xlink" xlink:href="zookeys-761-001-g096.jpg" position="float" orientation="portrait" xlink:type="simple" id="oo_206446.jpg"/></fig></tp:treatment-sec><ref-list><ref id="B32"><mixed-citation xmlns:xlink="http://www.w3.org/1999/xlink" xlink:type="simple">
          <person-group><name name-style="western"><surname>Jeekel</surname><given-names>CAW</given-names></name></person-group> (<year>1980a</year>) <article-title>The generic allocation of some little-known <tp:taxon-name><tp:taxon-name-part taxon-name-part-type="family">Paradoxosomatidae</tp:taxon-name-part></tp:taxon-name> from South-East Asia (<tp:taxon-name><tp:taxon-name-part taxon-name-part-type="class">Diplopoda</tp:taxon-name-part></tp:taxon-name>, <tp:taxon-name><tp:taxon-name-part taxon-name-part-type="order">Polydesmida</tp:taxon-name-part></tp:taxon-name>).</article-title> <source>Revue suisse de Zoologie</source> <volume>87</volume>: <fpage>651</fpage>–<lpage>670</lpage>. <ext-link xlink:type="simple" ext-link-type="uri" xlink:href="https://biodiversitylibrary.org/page/41420961">https://biodiversitylibrary.org/page/41420961</ext-link></mixed-citation></ref><ref id="B20"><mixed-citation xmlns:xlink="http://www.w3.org/1999/xlink" xlink:type="simple">
          <person-group><name name-style="western"><surname>Golovatch</surname><given-names>SI</given-names></name><name name-style="western"><surname>Enghoff</surname><given-names>H</given-names></name></person-group> (<year>1994</year>) <article-title>Review of the dragon millipedes, genus <italic><tp:taxon-name><tp:taxon-name-part taxon-name-part-type="genus">Desmoxytes</tp:taxon-name-part></tp:taxon-name></italic> Chamberlin, 1923 (<tp:taxon-name><tp:taxon-name-part taxon-name-part-type="class">Diplopoda</tp:taxon-name-part></tp:taxon-name>, <tp:taxon-name><tp:taxon-name-part taxon-name-part-type="order">Polydesmida</tp:taxon-name-part></tp:taxon-name>, <tp:taxon-name><tp:taxon-name-part taxon-name-part-type="family">Paradoxosomatidae</tp:taxon-name-part></tp:taxon-name>).</article-title> <source>Steenstrupia</source> <volume>20</volume>: <fpage>45</fpage>–<lpage>71</lpage>.</mixed-citation></ref><ref id="B23"><mixed-citation xmlns:xlink="http://www.w3.org/1999/xlink" xlink:type="simple">
          <person-group><name name-style="western"><surname>Golovatch</surname><given-names>SI</given-names></name><name name-style="western"><surname>Li</surname><given-names>Y</given-names></name><name name-style="western"><surname>Liu</surname><given-names>W</given-names></name><name name-style="western"><surname>Geoffroy</surname><given-names>JJ</given-names></name></person-group> (<year>2012</year>) <article-title>Three new cavernicolous species of dragon millipedes, genus <italic><tp:taxon-name><tp:taxon-name-part taxon-name-part-type="genus">Desmoxytes</tp:taxon-name-part></tp:taxon-name></italic> Chamberlin, 1923, from southern China, with notes on a formal congener from the Philippines (<tp:taxon-name><tp:taxon-name-part taxon-name-part-type="class">Diplopoda</tp:taxon-name-part></tp:taxon-name>, <tp:taxon-name><tp:taxon-name-part taxon-name-part-type="order">Polydesmida</tp:taxon-name-part></tp:taxon-name>, <tp:taxon-name><tp:taxon-name-part taxon-name-part-type="family">Paradoxosomatidae</tp:taxon-name-part></tp:taxon-name>).</article-title> <source>ZooKeys</source> <volume>185</volume>: <fpage>1</fpage>–<lpage>17</lpage>. <ext-link xlink:type="simple" ext-link-type="doi" xlink:href="10.3897/zookeys.185.3082">https://doi.org/10.3897/zookeys.185.3082</ext-link></mixed-citation></ref><ref id="B49"><mixed-citation xmlns:xlink="http://www.w3.org/1999/xlink" xlink:type="simple">
          <person-group><name name-style="western"><surname>Pocock</surname><given-names>RI</given-names></name></person-group> (<year>1895</year>) <article-title>The <tp:taxon-name><tp:taxon-name-part taxon-name-part-type="above-genus">Myriopoda</tp:taxon-name-part></tp:taxon-name> of Burma, Pt. IV. Report upon the <tp:taxon-name><tp:taxon-name-part taxon-name-part-type="superfamily">Polydesmoidea</tp:taxon-name-part></tp:taxon-name> collected by Sig. L. Fea, Mr. E. W. Oates and others, by R. I. Pocock of the British Museum of Natural History.</article-title> <source>Annali del Museo civico di Storia Naturale Giacomo Doria</source> <volume>14</volume>: <fpage>787</fpage>–<lpage>834</lpage>. <ext-link xlink:type="simple" ext-link-type="uri" xlink:href="https://archive.org/details/cbarchive_104716_themyriapodaofburma1870">https://archive.org/details/cbarchive_104716_themyriapodaofburma1870</ext-link></mixed-citation></ref><ref id="B11"><mixed-citation xmlns:xlink="http://www.w3.org/1999/xlink" xlink:type="simple">
          <person-group><name name-style="western"><surname>Chamberlin</surname><given-names>RV</given-names></name></person-group> (<year>1923</year>) <article-title>Two diplopod immigrants taken at Honolulu.</article-title> <source>Proceedings of the Biological Society of Washington</source> <volume>36</volume>: <fpage>165</fpage>–<lpage>168</lpage>. <ext-link xlink:type="simple" ext-link-type="uri" xlink:href="https://biodiversitylibrary.org/page/34510694">https://biodiversitylibrary.org/page/34510694</ext-link></mixed-citation></ref><ref id="B12"><mixed-citation xmlns:xlink="http://www.w3.org/1999/xlink" xlink:type="simple">
          <person-group><name name-style="western"><surname>Chamberlin</surname><given-names>RV</given-names></name></person-group> (<year>1941</year>) <article-title>New polydesmoid diplopods intercepted at quarantine.</article-title> <source>Proceedings of the Entomological Society of Washington</source> <volume>43</volume>: <fpage>32</fpage>–<lpage>35</lpage>. <ext-link xlink:type="simple" ext-link-type="uri" xlink:href="https://biodiversitylibrary.org/page/16130128">https://biodiversitylibrary.org/page/16130128</ext-link></mixed-citation></ref><ref id="B29"><mixed-citation xmlns:xlink="http://www.w3.org/1999/xlink" xlink:type="simple">
          <person-group><name name-style="western"><surname>Jeekel</surname><given-names>CAW</given-names></name></person-group> (<year>1964</year>) <article-title>Two new species of <italic><tp:taxon-name><tp:taxon-name-part taxon-name-part-type="genus">Pratinus</tp:taxon-name-part></tp:taxon-name></italic> Attems, with taxonomic notes on the genus and a redescription of its type-species (<tp:taxon-name><tp:taxon-name-part taxon-name-part-type="class">Diplopoda</tp:taxon-name-part></tp:taxon-name>, <tp:taxon-name><tp:taxon-name-part taxon-name-part-type="order">Polydesmida</tp:taxon-name-part></tp:taxon-name>).</article-title> <source>Beaufortia</source> <volume>11</volume>: <fpage>61</fpage>–<lpage>73</lpage>. <ext-link xlink:type="simple" ext-link-type="uri" xlink:href="http://www.repository.naturalis.nl/document/548475">http://www.repository.naturalis.nl/document/548475</ext-link></mixed-citation></ref><ref id="B17"><mixed-citation xmlns:xlink="http://www.w3.org/1999/xlink" xlink:type="simple">
          <person-group><name name-style="western"><surname>Enghoff</surname><given-names>H</given-names></name><name name-style="western"><surname>Sutcharit</surname><given-names>C</given-names></name><name name-style="western"><surname>Panha</surname><given-names>S</given-names></name></person-group> (<year>2007</year>) <article-title>The shocking pink dragon millipede, <italic><tp:taxon-name><tp:taxon-name-part taxon-name-part-type="genus">Desmoxytes</tp:taxon-name-part> <tp:taxon-name-part taxon-name-part-type="species">purpurosea</tp:taxon-name-part></tp:taxon-name></italic>, a colourful new species from Thailand (<tp:taxon-name><tp:taxon-name-part taxon-name-part-type="class">Diplopoda</tp:taxon-name-part></tp:taxon-name>: <tp:taxon-name><tp:taxon-name-part taxon-name-part-type="order">Polydesmida</tp:taxon-name-part></tp:taxon-name>: <tp:taxon-name><tp:taxon-name-part taxon-name-part-type="family">Paradoxosomatidae</tp:taxon-name-part></tp:taxon-name>).</article-title> <source>Zootaxa</source> <volume>1563</volume>: <fpage>31</fpage>–<lpage>36</lpage>. <ext-link xlink:type="simple" ext-link-type="doi" xlink:href="10.11646/zootaxa.1563.1.3">http://dx.doi.org/10.11646/zootaxa.1563.1.3</ext-link></mixed-citation></ref><ref id="B55"><mixed-citation xmlns:xlink="http://www.w3.org/1999/xlink" xlink:type="simple">
          <person-group><name name-style="western"><surname>Srisonchai</surname><given-names>R</given-names></name><name name-style="western"><surname>Enghoff</surname><given-names>H</given-names></name><name name-style="western"><surname>Likhitrakarn</surname><given-names>N</given-names></name><name name-style="western"><surname>Panha</surname><given-names>S</given-names></name></person-group> (<year>2016</year>) <article-title>Four colorful new species of dragon millipedes, genus <italic><tp:taxon-name><tp:taxon-name-part taxon-name-part-type="genus">Desmoxytes</tp:taxon-name-part></tp:taxon-name></italic> Chamberlin, 1923, from northern Thailand (<tp:taxon-name><tp:taxon-name-part taxon-name-part-type="class">Diplopoda</tp:taxon-name-part></tp:taxon-name>: <tp:taxon-name><tp:taxon-name-part taxon-name-part-type="order">Polydesmida</tp:taxon-name-part></tp:taxon-name>: <tp:taxon-name><tp:taxon-name-part taxon-name-part-type="family">Paradoxosomatidae</tp:taxon-name-part></tp:taxon-name>).</article-title> <source>Zootaxa</source> <volume>4710</volume>: <fpage>93</fpage>–<lpage>113</lpage>. <ext-link xlink:type="simple" ext-link-type="doi" xlink:href="10.11646/zootaxa.4170.1.4">http://dx.doi.org/10.11646/zootaxa.4170.1.4</ext-link></mixed-citation></ref><ref id="B13"><mixed-citation xmlns:xlink="http://www.w3.org/1999/xlink" xlink:type="simple">
          <person-group><name name-style="western"><surname>Cook</surname><given-names>OF</given-names></name><name name-style="western"><surname>Loomis</surname><given-names>HF</given-names></name></person-group> (<year>1924</year>) <article-title>A new family of spined millipeds from central China.</article-title> <source>Journal of the Washington Academy of Sciences</source> <volume>14</volume>: <fpage>103</fpage>–<lpage>108</lpage>. <ext-link xlink:type="simple" ext-link-type="uri" xlink:href="https://biodiversitylibrary.org/page/39702295">https://biodiversitylibrary.org/page/39702295</ext-link></mixed-citation></ref></ref-list></tp:taxon-treatment>
