# Supplementary material for: A revision of dragon millipedes I: genus Desmoxytes Chamberlin, 1923, with the description of eight new species (Diplopoda, Polydesmida, Paradoxosomatidae)
Source: Zookeys. 2018 May 29;(761):1–177. doi: 10.3897/zookeys.761.24214 (PMC5988806; doi:10.3897/zookeys.761.24214)
Supplement: XML Treatment for Desmoxytes aurata [file zookeys.761.24214-treatment3.xml]

<!DOCTYPE tp:taxon-treatment
  PUBLIC "-//TaxonX//DTD Taxonomic Treatment Publishing DTD v0 20100105//EN" "tax-treatment-NSO.dtd">
<tp:taxon-treatment xmlns:tp="http://www.plazi.org/taxpub"><tp:treatment-meta><kwd-group><label>Taxon classification</label><kwd><named-content xmlns:xlink="http://www.w3.org/1999/xlink" content-type="kingdom">Animalia</named-content></kwd><kwd><named-content xmlns:xlink="http://www.w3.org/1999/xlink" content-type="order">Polydesmida</named-content></kwd><kwd><named-content xmlns:xlink="http://www.w3.org/1999/xlink" content-type="family">Paradoxosomatidae</named-content></kwd></kwd-group><mixed-citation publication-type="journal"><person-group><name><surname>Srisonchai</surname><given-names>Ruttapon</given-names></name><name><surname>Enghoff</surname><given-names>Henrik</given-names></name><name><surname>Likhitrakarn</surname><given-names>Natdanai</given-names></name><name><surname>Panha</surname><given-names>Somsak</given-names></name></person-group><article-title>A revision of dragon millipedes I: genus <italic><tp:taxon-name><tp:taxon-name-part taxon-name-part-type="genus" reg="Desmoxytes">Desmoxytes</tp:taxon-name-part></tp:taxon-name></italic> Chamberlin, 1923, with the description of eight new species (<tp:taxon-name><tp:taxon-name-part taxon-name-part-type="class">Diplopoda</tp:taxon-name-part></tp:taxon-name>, <tp:taxon-name><tp:taxon-name-part taxon-name-part-type="order">Polydesmida</tp:taxon-name-part></tp:taxon-name>, <tp:taxon-name><tp:taxon-name-part taxon-name-part-type="family">Paradoxosomatidae</tp:taxon-name-part></tp:taxon-name>)</article-title><source>Zookeys</source><day>29</day><month>5</month><year>2018</year><volume>2018</volume><issue>761</issue><fpage>1</fpage><lpage>177</lpage><pub-id pub-id-type="doi">10.3897/zookeys.761.24214</pub-id></mixed-citation></tp:treatment-meta><tp:nomenclature><tp:taxon-name>
              <tp:taxon-name-part taxon-name-part-type="genus" reg="Desmoxytes">Desmoxytes</tp:taxon-name-part>
              <tp:taxon-name-part taxon-name-part-type="species" reg="aurata">aurata</tp:taxon-name-part>
              <object-id xmlns:xlink="http://www.w3.org/1999/xlink" content-type="zoobank" xlink:type="simple">http://zoobank.org/E0C412B2-9218-4B68-B925-774000C4F149</object-id>
            </tp:taxon-name><tp:taxon-authority>Srisonchai, Enghoff &amp; Panha</tp:taxon-authority><tp:taxon-status xmlns:xlink="http://www.w3.org/1999/xlink" xlink:type="simple">sp. n.</tp:taxon-status><xref ref-type="fig" rid="F9">Figs 9</xref><xref ref-type="fig" rid="F10">, 10</xref><xref ref-type="fig" rid="F11">, 11</xref><xref ref-type="fig" rid="F12">, 12</xref><xref ref-type="fig" rid="F13">, 13</xref><xref ref-type="fig" rid="F14">, 14</xref></tp:nomenclature><tp:treatment-sec sec-type="Holotype" id="SECID0EAMDI"><title>Holotype.</title><p>Male (<abbrev xmlns:xlink="http://www.w3.org/1999/xlink" content-type="institution" xlink:title="Chulalongkorn University Museum of Zoology, Bangkok, Thailand" id="ABBRID0EGMDI" xlink:type="simple">CUMZ</abbrev>), THAILAND, Surat Thani Province, Kanchanadit District, Khao Phanom Wang Cave, <named-content xmlns:xlink="http://www.w3.org/1999/xlink" content-type="dwc:verbatimCoordinates" xlink:type="simple"><named-content content-type="geo-json" specific-use="{&#34;type&#34;:&#34;Point&#34;,&#34;coordinates&#34;:[99.607778,9.090833]}" id="NCID0EOMDI" xlink:type="simple">9°05'27"N, 99°36'28"E</named-content></named-content>, <abbrev xmlns:xlink="http://www.w3.org/1999/xlink" xlink:title="approximately, around (circa)" id="ABBRID0ETMDI" xlink:type="simple">ca.</abbrev> 52 m <abbrev xmlns:xlink="http://www.w3.org/1999/xlink" xlink:title="above sea level" id="ABBRID0EXMDI" xlink:type="simple">a.s.l</abbrev>., 7 August 2015, leg. C. Sutcharit, R. Srisonchai, and <abbrev xmlns:xlink="http://www.w3.org/1999/xlink" content-type="institution" xlink:title="Animal Systematics Research Unit, Department of Biology, Faculty of Science, Chulalongkorn University, Bangkok, Thailand" id="ABBRID0E2MDI" xlink:type="simple">ASRU</abbrev> members.</p></tp:treatment-sec><tp:treatment-sec sec-type="Paratypes" id="SECID0EANDI"><title>Paratypes.</title><p>10 males, 7 females (<abbrev xmlns:xlink="http://www.w3.org/1999/xlink" content-type="institution" xlink:title="Chulalongkorn University Museum of Zoology, Bangkok, Thailand" id="ABBRID0EGNDI" xlink:type="simple">CUMZ</abbrev>), same data as holotype. 17 males, 3 females (<abbrev xmlns:xlink="http://www.w3.org/1999/xlink" content-type="institution" xlink:title="Chulalongkorn University Museum of Zoology, Bangkok, Thailand" id="ABBRID0ELNDI" xlink:type="simple">CUMZ</abbrev>), 1 male, 1 female (<abbrev xmlns:xlink="http://www.w3.org/1999/xlink" content-type="institution" xlink:title="Natural History Museum of Denmark (Zoological Museum), University of Copenhagen, Denmark" id="ABBRID0EQNDI" xlink:type="simple">ZMUC</abbrev>), 1 male (<abbrev xmlns:xlink="http://www.w3.org/1999/xlink" content-type="institution" xlink:title="Zoological Museum, University of Moscow, Russia" id="ABBRID0EVNDI" xlink:type="simple">ZMUM</abbrev>), 1 male (<abbrev xmlns:xlink="http://www.w3.org/1999/xlink" content-type="institution" xlink:title="Natural History Museum Vienna, Austria" id="ABBRID0E1NDI" xlink:type="simple">NHMW</abbrev>), 1 male (<abbrev xmlns:xlink="http://www.w3.org/1999/xlink" content-type="institution" xlink:title="Natural History Museum of London, England" id="ABBRID0E6NDI" xlink:type="simple">NHMUK</abbrev>), THAILAND, Surat Thani Province, Kanchanadit District, Wat Praphutthabart Sri Surat, <named-content xmlns:xlink="http://www.w3.org/1999/xlink" content-type="dwc:verbatimCoordinates" xlink:type="simple"><named-content content-type="geo-json" specific-use="{&#34;type&#34;:&#34;Point&#34;,&#34;coordinates&#34;:[99.579722,9.186389]}" id="NCID0EHODI" xlink:type="simple">9°11'11"N, 99°34'47"E</named-content></named-content>, <abbrev xmlns:xlink="http://www.w3.org/1999/xlink" xlink:title="approximately, around (circa)" id="ABBRID0EMODI" xlink:type="simple">ca.</abbrev> 19 m <abbrev xmlns:xlink="http://www.w3.org/1999/xlink" xlink:title="above sea level" id="ABBRID0EQODI" xlink:type="simple">a.s.l</abbrev>., 6 December 2016, leg. S. Panha and <abbrev xmlns:xlink="http://www.w3.org/1999/xlink" content-type="institution" xlink:title="Animal Systematics Research Unit, Department of Biology, Faculty of Science, Chulalongkorn University, Bangkok, Thailand" id="ABBRID0EUODI" xlink:type="simple">ASRU</abbrev> members.</p><p>
              <bold>Further specimens, not paratypes, all from THAILAND, Surat Thani Province</bold>: 8 males, 18 females, 3 broken females, 1 broken male missing right gonopod (<abbrev xmlns:xlink="http://www.w3.org/1999/xlink" content-type="institution" xlink:title="Chulalongkorn University Museum of Zoology, Bangkok, Thailand" id="ABBRID0E4ODI" xlink:type="simple">CUMZ</abbrev>), Donsak District, Nang Gam Beach, limestone mountain, <named-content xmlns:xlink="http://www.w3.org/1999/xlink" content-type="dwc:verbatimCoordinates" xlink:type="simple"><named-content content-type="geo-json" specific-use="{&#34;type&#34;:&#34;Point&#34;,&#34;coordinates&#34;:[99.761111,9.314722]}" id="NCID0EFPDI" xlink:type="simple">9°18'53"N, 99°45'40"E</named-content></named-content>, <abbrev xmlns:xlink="http://www.w3.org/1999/xlink" xlink:title="approximately, around (circa)" id="ABBRID0EKPDI" xlink:type="simple">ca.</abbrev> 20 m <abbrev xmlns:xlink="http://www.w3.org/1999/xlink" xlink:title="above sea level" id="ABBRID0EOPDI" xlink:type="simple">a.s.l</abbrev>., 10 October 2008, leg. S. Panha, P. Tongkerd, and <abbrev xmlns:xlink="http://www.w3.org/1999/xlink" content-type="institution" xlink:title="Animal Systematics Research Unit, Department of Biology, Faculty of Science, Chulalongkorn University, Bangkok, Thailand" id="ABBRID0ESPDI" xlink:type="simple">ASRU</abbrev> members. 7 males, 1 male missing left gonopod, 6 females, 1 male missing gonopods, 1 broken male missing left gonopod (<abbrev xmlns:xlink="http://www.w3.org/1999/xlink" content-type="institution" xlink:title="Chulalongkorn University Museum of Zoology, Bangkok, Thailand" id="ABBRID0EXPDI" xlink:type="simple">CUMZ</abbrev>), Ko Samui District, Mo Ko Ang Thong National Marine Park, Ko Mae Koh, <named-content xmlns:xlink="http://www.w3.org/1999/xlink" content-type="dwc:verbatimCoordinates" xlink:type="simple"><named-content content-type="geo-json" specific-use="{&#34;type&#34;:&#34;Point&#34;,&#34;coordinates&#34;:[99.667222,9.651667]}" id="NCID0E6PDI" xlink:type="simple">9°39'06"N, 99°40'02"E</named-content></named-content>, <abbrev xmlns:xlink="http://www.w3.org/1999/xlink" xlink:title="approximately, around (circa)" id="ABBRID0EEQDI" xlink:type="simple">ca.</abbrev> 23 m <abbrev xmlns:xlink="http://www.w3.org/1999/xlink" xlink:title="above sea level" id="ABBRID0EIQDI" xlink:type="simple">a.s.l</abbrev>., 6 June 2009, leg. S. Panha and <abbrev xmlns:xlink="http://www.w3.org/1999/xlink" content-type="institution" xlink:title="Animal Systematics Research Unit, Department of Biology, Faculty of Science, Chulalongkorn University, Bangkok, Thailand" id="ABBRID0EMQDI" xlink:type="simple">ASRU</abbrev> members. 1 broken male missing left gonopod, 4 males, 3 females, 1 male missing right gonopod, 1 male missing gonopods (<abbrev xmlns:xlink="http://www.w3.org/1999/xlink" content-type="institution" xlink:title="Chulalongkorn University Museum of Zoology, Bangkok, Thailand" id="ABBRID0ERQDI" xlink:type="simple">CUMZ</abbrev>), Ko Samui District, Mo Ko Ang Thong National Marine Park, Ko Wua Talap, <named-content xmlns:xlink="http://www.w3.org/1999/xlink" content-type="dwc:verbatimCoordinates" xlink:type="simple"><named-content content-type="geo-json" specific-use="{&#34;type&#34;:&#34;Point&#34;,&#34;coordinates&#34;:[99.671111,9.635556]}" id="NCID0EZQDI" xlink:type="simple">9°38'08"N, 99°40'16"E</named-content></named-content>, <abbrev xmlns:xlink="http://www.w3.org/1999/xlink" xlink:title="approximately, around (circa)" id="ABBRID0E5QDI" xlink:type="simple">ca.</abbrev> 20 m <abbrev xmlns:xlink="http://www.w3.org/1999/xlink" xlink:title="above sea level" id="ABBRID0ECRDI" xlink:type="simple">a.s.l</abbrev>., 6 June 2009, leg. S. Panha and <abbrev xmlns:xlink="http://www.w3.org/1999/xlink" content-type="institution" xlink:title="Animal Systematics Research Unit, Department of Biology, Faculty of Science, Chulalongkorn University, Bangkok, Thailand" id="ABBRID0EGRDI" xlink:type="simple">ASRU</abbrev> members. 1 male, 3 females (<abbrev xmlns:xlink="http://www.w3.org/1999/xlink" content-type="institution" xlink:title="Chulalongkorn University Museum of Zoology, Bangkok, Thailand" id="ABBRID0ELRDI" xlink:type="simple">CUMZ</abbrev>), Donsak District, Nang Gam Beach, <named-content xmlns:xlink="http://www.w3.org/1999/xlink" content-type="dwc:verbatimCoordinates" xlink:type="simple"><named-content content-type="geo-json" specific-use="{&#34;type&#34;:&#34;Point&#34;,&#34;coordinates&#34;:[99.761389,9.314722]}" id="NCID0ETRDI" xlink:type="simple">9°18'53"N, 99°45'41"E</named-content></named-content>, <abbrev xmlns:xlink="http://www.w3.org/1999/xlink" xlink:title="approximately, around (circa)" id="ABBRID0EYRDI" xlink:type="simple">ca.</abbrev> 26 m <abbrev xmlns:xlink="http://www.w3.org/1999/xlink" xlink:title="above sea level" id="ABBRID0E3RDI" xlink:type="simple">a.s.l</abbrev>., 2 December 2015, leg. S. Panha, P. Tongkerd, and <abbrev xmlns:xlink="http://www.w3.org/1999/xlink" content-type="institution" xlink:title="Animal Systematics Research Unit, Department of Biology, Faculty of Science, Chulalongkorn University, Bangkok, Thailand" id="ABBRID0EASDI" xlink:type="simple">ASRU</abbrev> members.</p><p>
              <bold>Nakhon Si Thammarat Province</bold>: 1 male (<abbrev xmlns:xlink="http://www.w3.org/1999/xlink" content-type="institution" xlink:title="Chulalongkorn University Museum of Zoology, Bangkok, Thailand" id="ABBRID0EJSDI" xlink:type="simple">CUMZ</abbrev>), Khanom District, Khao Krot Bureau of Monks, near Khao Krot Cave, <named-content xmlns:xlink="http://www.w3.org/1999/xlink" content-type="dwc:verbatimCoordinates" xlink:type="simple"><named-content content-type="geo-json" specific-use="{&#34;type&#34;:&#34;Point&#34;,&#34;coordinates&#34;:[99.801944,9.241389]}" id="NCID0ERSDI" xlink:type="simple">9°14'29"N, 99°48'07"E</named-content></named-content>, <abbrev xmlns:xlink="http://www.w3.org/1999/xlink" xlink:title="approximately, around (circa)" id="ABBRID0EWSDI" xlink:type="simple">ca.</abbrev> 19 m <abbrev xmlns:xlink="http://www.w3.org/1999/xlink" xlink:title="above sea level" id="ABBRID0E1SDI" xlink:type="simple">a.s.l</abbrev>., 23 October 2016, leg. W. Siriwut and <abbrev xmlns:xlink="http://www.w3.org/1999/xlink" content-type="institution" xlink:title="Animal Systematics Research Unit, Department of Biology, Faculty of Science, Chulalongkorn University, Bangkok, Thailand" id="ABBRID0E5SDI" xlink:type="simple">ASRU</abbrev> members.</p></tp:treatment-sec><tp:treatment-sec sec-type="diagnosis" id="SECID0EDTDI"><title>Diagnosis.</title><p>Body bright orange, low degree of elevation of paraterga, femora 5 and 6 strongly humped ventrally in middle part, collum with row of 3+3 anterior setae and metaterga with rows of 2+2 anterior and 2+2 posterior small tubercles. Similar in these respects to <italic><tp:taxon-name><tp:taxon-name-part taxon-name-part-type="genus" reg="Desmoxytes">D.</tp:taxon-name-part> <tp:taxon-name-part taxon-name-part-type="species" reg="delfae">delfae</tp:taxon-name-part></tp:taxon-name></italic> and <italic><tp:taxon-name><tp:taxon-name-part taxon-name-part-type="genus" reg="Desmoxytes">D.</tp:taxon-name-part> <tp:taxon-name-part taxon-name-part-type="species" reg="perakensis">perakensis</tp:taxon-name-part></tp:taxon-name></italic> sp. n., but differs from those by having paraterga of collum quite long; lateral sulcus (<abbrev xmlns:xlink="http://www.w3.org/1999/xlink" xlink:title="Lateral sulcus" xlink:type="simple">ls</abbrev>) quite shallow; lamina lateralis (<abbrev xmlns:xlink="http://www.w3.org/1999/xlink" xlink:title="Lamina lateralis" xlink:type="simple">ll</abbrev>) stout and compact, ventral ridge (<abbrev xmlns:xlink="http://www.w3.org/1999/xlink" xlink:title="Ventral ridge of lamina lateralis" xlink:type="simple">vrl</abbrev>) short; process (<abbrev xmlns:xlink="http://www.w3.org/1999/xlink" xlink:title="Process of lamina medialis" xlink:type="simple">plm</abbrev>) of lamina medialis crenate; sternal lobe between male coxae 4 thin when seen in lateral view.</p></tp:treatment-sec><tp:treatment-sec sec-type="etymology" id="SECID0E6TDI"><title>Etymology.</title><p>The name is Latin adjective and refers to the lamina lateralis (<abbrev xmlns:xlink="http://www.w3.org/1999/xlink" xlink:title="Lamina lateralis" xlink:type="simple">ll</abbrev>) of the gonopod which bears some resemblance to the “hooded” head of the oranda breed of goldfish (<italic><tp:taxon-name><tp:taxon-name-part taxon-name-part-type="genus" reg="Carassius">Carassius</tp:taxon-name-part> <tp:taxon-name-part taxon-name-part-type="species" reg="auratus">auratus</tp:taxon-name-part></tp:taxon-name></italic>).</p></tp:treatment-sec><tp:treatment-sec sec-type="description" id="SECID0EQUDI"><title>Description.</title><p>SIZE: Length 21–24 mm (male), 25–27 mm (female); width of midbody metazona <abbrev xmlns:xlink="http://www.w3.org/1999/xlink" xlink:title="approximately, around (circa)" id="ABBRID0EWUDI" xlink:type="simple">ca.</abbrev> 1.7 mm (male), 2.1 mm (female). Width of head &lt; collum &lt; body ring 2 &lt; 3 = 4 &lt; 5–16, thereafter body gradually tapering towards telson.</p><p>COLOUR (Fig. <xref ref-type="fig" rid="F9">9A–D</xref>): In life with body bright orange; antenna dark brown, except distal part of antennomere 7 and antennomere 8 whitish; head brown; paraterga, metaterga and surface below paraterga orange; legs, sterna and epiproct orange-ish yellow; a few basal podomeres whitish orange; prozona and metazona (metaterga) with wide black stripe, conspicuous on rings 4–19.</p><fig id="F9" position="float" orientation="portrait"><label>Figure 9.</label><caption><p>Photographs of live <italic><tp:taxon-name><tp:taxon-name-part taxon-name-part-type="genus" reg="Desmoxytes">Desmoxytes</tp:taxon-name-part> <tp:taxon-name-part taxon-name-part-type="species" reg="aurata">aurata</tp:taxon-name-part></tp:taxon-name></italic> sp. n. and habitat. <bold>A, B</bold> male paratype <bold>C</bold> female paratype <bold>D</bold> mating couple <bold>E</bold> habitat.</p></caption><graphic xmlns:xlink="http://www.w3.org/1999/xlink" xlink:href="zookeys-761-001-g009.jpg" position="float" orientation="portrait" xlink:type="simple" id="oo_206355.jpg"/></fig><p>ANTENNAE (Fig. <xref ref-type="fig" rid="F10">10D</xref>): Moderately long and slender, reaching to body ring 6 (male) and 5 (female) when stretched dorsally.</p><fig id="F10" position="float" orientation="portrait"><label>Figure 10.</label><caption><p>
                  <italic><tp:taxon-name><tp:taxon-name-part taxon-name-part-type="genus" reg="Desmoxytes">Desmoxytes</tp:taxon-name-part> <tp:taxon-name-part taxon-name-part-type="species" reg="aurata">aurata</tp:taxon-name-part></tp:taxon-name></italic> sp. n. (male paratype). <bold>A</bold> anterior body part <bold>B</bold> body rings 8–10 (op = ozopore) <bold>C</bold> posteriormost body rings and telson <bold>D</bold> head and antenna <bold>E</bold> paraterga of ring 10 <bold>F</bold> body ring 10.</p></caption><graphic xmlns:xlink="http://www.w3.org/1999/xlink" xlink:href="zookeys-761-001-g010.jpg" position="float" orientation="portrait" xlink:type="simple" id="oo_206356.jpg"/></fig><p>COLLUM (Fig. <xref ref-type="fig" rid="F10">10A</xref>): With 1 transverse anterior row of 3+3 setae; paraterga of collum low, almost horizontal, directed caudolaterad, with two inconspicuous setiferous notches on lateral margin.</p><p>TEGUMENT: Strongly shining and smooth; prozona finely shagreened; collum, metaterga, sterna and epiproct smooth; surface below paraterga finely microgranulate.</p><p>METATERGA (Fig. <xref ref-type="fig" rid="F10">10A–C</xref>): With 2 transverse rows of setae and inconspicuous tubercles; metaterga 2–18 with 2+2 anterior and 2+2 posterior tubercles; metatergum 19 with 2+2 anterior and 2+2 posterior setae.</p><p>PARATERGA (Fig. <xref ref-type="fig" rid="F10">10E, F</xref>): Directed caudolaterad on body rings 2–17, elevated at <abbrev xmlns:xlink="http://www.w3.org/1999/xlink" xlink:title="approximately, around (circa)" id="ABBRID0E4XDI" xlink:type="simple">ca.</abbrev> 30°–35° (male) 30° (female), directed increasingly caudad on body rings 18 and 19; anterior margin with 2 distinct notches, without tiny denticle near tip.</p><p>TELSON (Fig. <xref ref-type="fig" rid="F11">11C–G</xref>): Epiproct: tip emarginate; lateral setiferous tubercles small and inconspicuous; apical tubercles inconspicuous. Hypoproct subsemicircular; caudal margin round, with very small and inconspicuous setiferous tubercles.</p><fig id="F11" position="float" orientation="portrait"><label>Figure 11.</label><caption><p>
                  <italic><tp:taxon-name><tp:taxon-name-part taxon-name-part-type="genus" reg="Desmoxytes">Desmoxytes</tp:taxon-name-part> <tp:taxon-name-part taxon-name-part-type="species" reg="aurata">aurata</tp:taxon-name-part></tp:taxon-name></italic> sp. n. (paratypes). <bold>A</bold> body rings 8–10 <bold>B</bold> sculpture of ring 10 <bold>C, E</bold> last ring and telson <bold>D</bold> hypoproct <bold>F, G</bold> epiproct <bold>H</bold> male leg 5 (right) <bold>I</bold> male leg 6 (right) <bold>J</bold> male leg 13 (right).</p></caption><graphic xmlns:xlink="http://www.w3.org/1999/xlink" xlink:href="zookeys-761-001-g011.jpg" position="float" orientation="portrait" xlink:type="simple" id="oo_206357.jpg"/></fig><p>STERNA (Fig. <xref ref-type="fig" rid="F12">12</xref>): Cross-impressions shallow. Sternal lobe between male coxae 4 subrectangular (in some specimens subtrapeziform), tip subtruncate (in some specimens subemarginate or round).</p><fig id="F12" position="float" orientation="portrait"><label>Figure 12.</label><caption><p>
                  <italic><tp:taxon-name><tp:taxon-name-part taxon-name-part-type="genus" reg="Desmoxytes">Desmoxytes</tp:taxon-name-part> <tp:taxon-name-part taxon-name-part-type="species" reg="aurata">aurata</tp:taxon-name-part></tp:taxon-name></italic> sp. n. (male holotype, male paratypes) – sternal lobe between male coxae 4. <bold>A, B</bold> lateral view <bold>C</bold> ventral view <bold>D–F</bold> caudal view.</p></caption><graphic xmlns:xlink="http://www.w3.org/1999/xlink" xlink:href="zookeys-761-001-g012.jpg" position="float" orientation="portrait" xlink:type="simple" id="oo_206358.jpg"/></fig><p>LEGS (Fig. <xref ref-type="fig" rid="F11">11H–J</xref>): Long and slender. Male femora 5 and 6 strongly humped ventrally in middle portion.</p><p>GONOPODS (Figs <xref ref-type="fig" rid="F13">13</xref>, <xref ref-type="fig" rid="F14">14</xref>): Coxa (<abbrev xmlns:xlink="http://www.w3.org/1999/xlink" xlink:title="Coxa" xlink:type="simple">cx</abbrev>) longer than prefemur. Cannula (<abbrev xmlns:xlink="http://www.w3.org/1999/xlink" xlink:title="Cannula" xlink:type="simple">ca</abbrev>) slightly stout. Telopodite quite stout. Prefemur (<abbrev xmlns:xlink="http://www.w3.org/1999/xlink" xlink:title="Prefemur" xlink:type="simple">pfe</abbrev>) <abbrev xmlns:xlink="http://www.w3.org/1999/xlink" xlink:title="approximately, around (circa)" id="ABBRID0ED2DI" xlink:type="simple">ca.</abbrev> 2/3 as long as femur. Femur (<abbrev xmlns:xlink="http://www.w3.org/1999/xlink" xlink:title="Femur" xlink:type="simple">fe</abbrev>) somewhat stout. Mesal sulcus (<abbrev xmlns:xlink="http://www.w3.org/1999/xlink" xlink:title="Mesal sulcus" xlink:type="simple">ms</abbrev>) conspicuous and very deep; lateral sulcus (<abbrev xmlns:xlink="http://www.w3.org/1999/xlink" xlink:title="Lateral sulcus" xlink:type="simple">ls</abbrev>) shallow. Postfemur (<abbrev xmlns:xlink="http://www.w3.org/1999/xlink" xlink:title="Postfemur" xlink:type="simple">pof</abbrev>) conspicuous, ventrally narrow and short. Solenophore (<abbrev xmlns:xlink="http://www.w3.org/1999/xlink" xlink:title="Solenophore" xlink:type="simple">sph</abbrev>) well-developed: lamina lateralis (<abbrev xmlns:xlink="http://www.w3.org/1999/xlink" xlink:title="Lamina lateralis" xlink:type="simple">ll</abbrev>) swollen, stout and compact, anterolaterally with a distinct furrow; ventral ridge (<abbrev xmlns:xlink="http://www.w3.org/1999/xlink" xlink:title="Ventral ridge of lamina lateralis" xlink:type="simple">vrl</abbrev>) short: lamina medialis (<abbrev xmlns:xlink="http://www.w3.org/1999/xlink" xlink:title="Lamina medialis" xlink:type="simple">lm</abbrev>) well-developed; process (<abbrev xmlns:xlink="http://www.w3.org/1999/xlink" xlink:title="Process of lamina medialis" xlink:type="simple">plm</abbrev>) short, wide and thin, tip crenate; distal lobe (<abbrev xmlns:xlink="http://www.w3.org/1999/xlink" xlink:title="Distal lobe of lamina medialis" xlink:type="simple">dlm</abbrev>) distally with one lamella, tip directed anteriad; broad lobe (<abbrev xmlns:xlink="http://www.w3.org/1999/xlink" xlink:title="Broad lobe of lamina medialis" xlink:type="simple">blm</abbrev>) indistinctly separated from distal lobe (<abbrev xmlns:xlink="http://www.w3.org/1999/xlink" xlink:title="Distal lobe of lamina medialis" xlink:type="simple">dlm</abbrev>) by a shallow indentation. Solenomere (<abbrev xmlns:xlink="http://www.w3.org/1999/xlink" xlink:title="Solenomere" xlink:type="simple">sl</abbrev>) long.</p><fig id="F13" position="float" orientation="portrait"><label>Figure 13.</label><caption><p>
                  <italic><tp:taxon-name><tp:taxon-name-part taxon-name-part-type="genus" reg="Desmoxytes">Desmoxytes</tp:taxon-name-part> <tp:taxon-name-part taxon-name-part-type="species" reg="aurata">aurata</tp:taxon-name-part></tp:taxon-name></italic> sp. n. (paratype) – right gonopod. <bold>A</bold> mesal view <bold>B</bold> dorsal view <bold>C</bold> ventral view <bold>D</bold> submesal view (arrow = indentation) <bold>E</bold> lateral view (arrow = furrow).</p></caption><graphic xmlns:xlink="http://www.w3.org/1999/xlink" xlink:href="zookeys-761-001-g013.jpg" position="float" orientation="portrait" xlink:type="simple" id="oo_206359.jpg"/></fig><fig id="F14" position="float" orientation="portrait"><label>Figure 14.</label><caption><p>
                  <italic><tp:taxon-name><tp:taxon-name-part taxon-name-part-type="genus" reg="Desmoxytes">Desmoxytes</tp:taxon-name-part> <tp:taxon-name-part taxon-name-part-type="species" reg="aurata">aurata</tp:taxon-name-part></tp:taxon-name></italic> sp. n. (paratype) – right gonopod. <bold>A</bold> lateral view <bold>B</bold> mesal view <bold>C</bold> ventral view <bold>D</bold> subdorsal view (arrow = indentation) <bold>E</bold> dorsal view <bold>F</bold> subdorsal view (arrow = furrow).</p></caption><graphic xmlns:xlink="http://www.w3.org/1999/xlink" xlink:href="zookeys-761-001-g014.jpg" position="float" orientation="portrait" xlink:type="simple" id="oo_206360.jpg"/></fig></tp:treatment-sec><tp:treatment-sec sec-type="distribution" id="SECID0ET4DI"><title>Distribution and habitat.</title><p>Known only from Surat Thani and Nakhon Si Thammarat Provinces. All specimens were collected in limestone mountains (on the mainland and on two islands) (Fig. <xref ref-type="fig" rid="F9">9E</xref>). We also surveyed other islands in Mo Ko Ang Thong National Marine Park, but found no specimens of <italic><tp:taxon-name><tp:taxon-name-part taxon-name-part-type="genus" reg="Desmoxytes">D.</tp:taxon-name-part> <tp:taxon-name-part taxon-name-part-type="species" reg="aurata">aurata</tp:taxon-name-part></tp:taxon-name></italic> sp. n. The new species is probably distributed along the islands in the Gulf of Thailand and also on the mainland near the type locality. We regard it as endemic for Thailand.</p><p>
              <italic><tp:taxon-name><tp:taxon-name-part taxon-name-part-type="genus" reg="Desmoxytes">Desmoxytes</tp:taxon-name-part> <tp:taxon-name-part taxon-name-part-type="species" reg="aurata">aurata</tp:taxon-name-part></tp:taxon-name></italic> sp. n. is morphologically similar to <italic><tp:taxon-name><tp:taxon-name-part taxon-name-part-type="genus" reg="Desmoxytes">D.</tp:taxon-name-part> <tp:taxon-name-part taxon-name-part-type="species" reg="delfae">delfae</tp:taxon-name-part></tp:taxon-name></italic> and <italic><tp:taxon-name><tp:taxon-name-part taxon-name-part-type="genus" reg="Desmoxytes">D.</tp:taxon-name-part> <tp:taxon-name-part taxon-name-part-type="species" reg="perakensis">perakensis</tp:taxon-name-part></tp:taxon-name></italic> sp. n. in the remarkable orange colouration, as well as some morphological characters (except characters in diagnosis). These three species show allopatric distribution ranges, and the big mountain ranges known as the Nakhon Si Thammarat and Sunkala Khiri mountains possibly act as dispersal barriers.</p></tp:treatment-sec><tp:treatment-sec sec-type="remarks" id="SECID0EL6DI"><title>Remarks.</title><p>The bright orange colouration is without doubt aposematic. There is some distinct variation within populations in the sternal lobe between male coxae 4, especially its shape: in most specimens the lobe is subrectangular, in others subtrapeziform, and its tip also varies – subtruncate/ subemarginate/ round. The shape of the sternal lobe of the new species is similar to that seen in <italic><tp:taxon-name><tp:taxon-name-part taxon-name-part-type="genus" reg="Desmoxytes">D.</tp:taxon-name-part> <tp:taxon-name-part taxon-name-part-type="species" reg="delfae">delfae</tp:taxon-name-part></tp:taxon-name></italic> and <italic><tp:taxon-name><tp:taxon-name-part taxon-name-part-type="genus" reg="Desmoxytes">D.</tp:taxon-name-part> <tp:taxon-name-part taxon-name-part-type="species" reg="perakensis">perakensis</tp:taxon-name-part></tp:taxon-name></italic> sp. n., however, it looks thinner than those when seen in lateral view.</p></tp:treatment-sec><tp:treatment-sec sec-type="Coexisting species" id="SECID0EIAAK"><title>Coexisting species.</title><p>
              <italic><tp:taxon-name><tp:taxon-name-part taxon-name-part-type="genus" reg="Desmoxytes">Desmoxytes</tp:taxon-name-part> <tp:taxon-name-part taxon-name-part-type="species" reg="cervina">cervina</tp:taxon-name-part></tp:taxon-name></italic> was found together with the new species in some localities.</p></tp:treatment-sec></tp:taxon-treatment>
