# Supplementary material for: A revision of dragon millipedes I: genus Desmoxytes Chamberlin, 1923, with the description of eight new species (Diplopoda, Polydesmida, Paradoxosomatidae)
Source: Zookeys. 2018 May 29;(761):1–177. doi: 10.3897/zookeys.761.24214 (PMC5988806; doi:10.3897/zookeys.761.24214)
Supplement: XML Treatment for Desmoxytes breviverpa [file zookeys.761.24214-treatment4.xml]

<!DOCTYPE tp:taxon-treatment
  PUBLIC "-//TaxonX//DTD Taxonomic Treatment Publishing DTD v0 20100105//EN" "tax-treatment-NSO.dtd">
<tp:taxon-treatment xmlns:tp="http://www.plazi.org/taxpub"><tp:treatment-meta><kwd-group><label>Taxon classification</label><kwd><named-content xmlns:xlink="http://www.w3.org/1999/xlink" content-type="kingdom">Animalia</named-content></kwd><kwd><named-content xmlns:xlink="http://www.w3.org/1999/xlink" content-type="order">Polydesmida</named-content></kwd><kwd><named-content xmlns:xlink="http://www.w3.org/1999/xlink" content-type="family">Paradoxosomatidae</named-content></kwd></kwd-group><mixed-citation publication-type="journal"><person-group><name><surname>Srisonchai</surname><given-names>Ruttapon</given-names></name><name><surname>Enghoff</surname><given-names>Henrik</given-names></name><name><surname>Likhitrakarn</surname><given-names>Natdanai</given-names></name><name><surname>Panha</surname><given-names>Somsak</given-names></name></person-group><article-title>A revision of dragon millipedes I: genus <italic><tp:taxon-name><tp:taxon-name-part taxon-name-part-type="genus" reg="Desmoxytes">Desmoxytes</tp:taxon-name-part></tp:taxon-name></italic> Chamberlin, 1923, with the description of eight new species (<tp:taxon-name><tp:taxon-name-part taxon-name-part-type="class">Diplopoda</tp:taxon-name-part></tp:taxon-name>, <tp:taxon-name><tp:taxon-name-part taxon-name-part-type="order">Polydesmida</tp:taxon-name-part></tp:taxon-name>, <tp:taxon-name><tp:taxon-name-part taxon-name-part-type="family">Paradoxosomatidae</tp:taxon-name-part></tp:taxon-name>)</article-title><source>Zookeys</source><day>29</day><month>5</month><year>2018</year><volume>2018</volume><issue>761</issue><fpage>1</fpage><lpage>177</lpage><pub-id pub-id-type="doi">10.3897/zookeys.761.24214</pub-id></mixed-citation></tp:treatment-meta><tp:nomenclature><tp:taxon-name>
              <tp:taxon-name-part taxon-name-part-type="genus" reg="Desmoxytes">Desmoxytes</tp:taxon-name-part>
              <tp:taxon-name-part taxon-name-part-type="species" reg="breviverpa">breviverpa</tp:taxon-name-part>
            </tp:taxon-name><tp:taxon-authority>Srisonchai, Enghoff &amp; Panha, 2016</tp:taxon-authority><xref ref-type="fig" rid="F15">Fig. 15</xref><tp:nomenclature-citation-list><tp:nomenclature-citation><tp:taxon-name>
                  <tp:taxon-name-part taxon-name-part-type="genus" reg="Desmoxytes">Desmoxytes</tp:taxon-name-part> <tp:taxon-name-part taxon-name-part-type="species" reg="breviverpa">breviverpa</tp:taxon-name-part></tp:taxon-name><comment>Srisonchai, Enghoff &amp; Panha, 2016: 99.</comment></tp:nomenclature-citation></tp:nomenclature-citation-list></tp:nomenclature><tp:treatment-sec sec-type="type material" id="SECID0EOCAK"><title>Material examined. Holotype.</title><p>Male (<abbrev xmlns:xlink="http://www.w3.org/1999/xlink" content-type="institution" xlink:title="Chulalongkorn University Museum of Zoology, Bangkok, Thailand" id="ABBRID0EUCAK" xlink:type="simple">CUMZ</abbrev>), THAILAND, Phrae Province, Long District, in front of Sareethai Cave, <named-content xmlns:xlink="http://www.w3.org/1999/xlink" content-type="dwc:verbatimCoordinates" xlink:type="simple"><named-content content-type="geo-json" specific-use="{&#34;type&#34;:&#34;Point&#34;,&#34;coordinates&#34;:[100.058056,18.278611]}" id="NCID0E3CAK" xlink:type="simple">18°16'43"N, 100°03'29"E</named-content></named-content>, <abbrev xmlns:xlink="http://www.w3.org/1999/xlink" xlink:title="approximately, around (circa)" id="ABBRID0EBDAK" xlink:type="simple">ca.</abbrev> 292 m <abbrev xmlns:xlink="http://www.w3.org/1999/xlink" xlink:title="above sea level" id="ABBRID0EFDAK" xlink:type="simple">a.s.l</abbrev>., 21 October 2014, leg. C. Sutcharit, W. Siriwut, K. Inkhavilay and R. Srisonchai.</p></tp:treatment-sec><tp:treatment-sec sec-type="Paratypes" id="SECID0EJDAK"><title>Paratypes.</title><p>27 males, 7 females (<abbrev xmlns:xlink="http://www.w3.org/1999/xlink" content-type="institution" xlink:title="Chulalongkorn University Museum of Zoology, Bangkok, Thailand" id="ABBRID0EPDAK" xlink:type="simple">CUMZ</abbrev>), 3 males, 2 females (<abbrev xmlns:xlink="http://www.w3.org/1999/xlink" content-type="institution" xlink:title="Natural History Museum of Denmark (Zoological Museum), University of Copenhagen, Denmark" id="ABBRID0EUDAK" xlink:type="simple">ZMUC</abbrev>), same data as holotype. 5 males, 3 females (<abbrev xmlns:xlink="http://www.w3.org/1999/xlink" content-type="institution" xlink:title="Chulalongkorn University Museum of Zoology, Bangkok, Thailand" id="ABBRID0EZDAK" xlink:type="simple">CUMZ</abbrev>), THAILAND, Phrae Province, Long District, in front of Sareethai Cave, <named-content xmlns:xlink="http://www.w3.org/1999/xlink" content-type="dwc:verbatimCoordinates" xlink:type="simple"><named-content content-type="geo-json" specific-use="{&#34;type&#34;:&#34;Point&#34;,&#34;coordinates&#34;:[100.058056,18.278611]}" id="NCID0EBEAK" xlink:type="simple">18°16'43"N, 100°03'29"E</named-content></named-content>, <abbrev xmlns:xlink="http://www.w3.org/1999/xlink" xlink:title="approximately, around (circa)" id="ABBRID0EGEAK" xlink:type="simple">ca.</abbrev> 292 m <abbrev xmlns:xlink="http://www.w3.org/1999/xlink" xlink:title="above sea level" id="ABBRID0EKEAK" xlink:type="simple">a.s.l</abbrev>., 21 July 2008, leg. N. Likhitrakarn. 1 male, 3 females (<abbrev xmlns:xlink="http://www.w3.org/1999/xlink" content-type="institution" xlink:title="Chulalongkorn University Museum of Zoology, Bangkok, Thailand" id="ABBRID0EOEAK" xlink:type="simple">CUMZ</abbrev>), THAILAND, Lampang Province, Mae Tha District, Nakraua Subdistrict, Wat Tham Phra Sabai, <named-content xmlns:xlink="http://www.w3.org/1999/xlink" content-type="dwc:verbatimCoordinates" xlink:type="simple"><named-content content-type="geo-json" specific-use="{&#34;type&#34;:&#34;Point&#34;,&#34;coordinates&#34;:[99.534167,18.092222]}" id="NCID0EWEAK" xlink:type="simple">18°05'32"N, 99°32'03"E</named-content></named-content>, <abbrev xmlns:xlink="http://www.w3.org/1999/xlink" xlink:title="approximately, around (circa)" id="ABBRID0E2EAK" xlink:type="simple">ca.</abbrev> 328 m <abbrev xmlns:xlink="http://www.w3.org/1999/xlink" xlink:title="above sea level" id="ABBRID0E6EAK" xlink:type="simple">a.s.l</abbrev>., 21 July 2008, leg. S. Panha, P. Tongkerd and N. Likhitrakarn. 1 male, 5 females (<abbrev xmlns:xlink="http://www.w3.org/1999/xlink" content-type="institution" xlink:title="Chulalongkorn University Museum of Zoology, Bangkok, Thailand" id="ABBRID0EDFAK" xlink:type="simple">CUMZ</abbrev>), THAILAND, Lampang Province, Mae Tha District, Tham Chakkrabhat Monastery (Wat Tham Chakkrabhat), <named-content xmlns:xlink="http://www.w3.org/1999/xlink" content-type="dwc:verbatimCoordinates" xlink:type="simple"><named-content content-type="geo-json" specific-use="{&#34;type&#34;:&#34;Point&#34;,&#34;coordinates&#34;:[99.946667,18.100556]}" id="NCID0ELFAK" xlink:type="simple">18°06'02"N, 99°56'48"E</named-content></named-content>, <abbrev xmlns:xlink="http://www.w3.org/1999/xlink" xlink:title="approximately, around (circa)" id="ABBRID0EQFAK" xlink:type="simple">ca.</abbrev> 210 m <abbrev xmlns:xlink="http://www.w3.org/1999/xlink" xlink:title="above sea level" id="ABBRID0EUFAK" xlink:type="simple">a.s.l</abbrev>., 8 October 2007, leg. U. Bantaowong, R. Chanabun, P. Pimvichai and T. Krutchuen.</p></tp:treatment-sec><tp:treatment-sec sec-type="Further specimens" id="SECID0EYFAK"><title>Further specimens,</title><p>
              <bold>all from THAILAND</bold>: 2 males, 5 broken males, 1 male with rings 1–8, 6 broken females (<abbrev xmlns:xlink="http://www.w3.org/1999/xlink" content-type="institution" xlink:title="Chulalongkorn University Museum of Zoology, Bangkok, Thailand" id="ABBRID0EAGAK" xlink:type="simple">CUMZ</abbrev>), Uttaradit Province, Thong Saen Khan District, Tham Chan (Chan Cave), <named-content xmlns:xlink="http://www.w3.org/1999/xlink" content-type="dwc:verbatimCoordinates" xlink:type="simple"><named-content content-type="geo-json" specific-use="{&#34;type&#34;:&#34;Point&#34;,&#34;coordinates&#34;:[100.422500,17.583333]}" id="NCID0EIGAK" xlink:type="simple">17°35'00"N, 100°25'21"E</named-content></named-content>, <abbrev xmlns:xlink="http://www.w3.org/1999/xlink" xlink:title="approximately, around (circa)" id="ABBRID0ENGAK" xlink:type="simple">ca.</abbrev> 164 m <abbrev xmlns:xlink="http://www.w3.org/1999/xlink" xlink:title="above sea level" id="ABBRID0ERGAK" xlink:type="simple">a.s.l</abbrev>., 22 July 2008, leg. S. Panha and <abbrev xmlns:xlink="http://www.w3.org/1999/xlink" content-type="institution" xlink:title="Animal Systematics Research Unit, Department of Biology, Faculty of Science, Chulalongkorn University, Bangkok, Thailand" id="ABBRID0EVGAK" xlink:type="simple">ASRU</abbrev> members. 1 male, 1 female (<abbrev xmlns:xlink="http://www.w3.org/1999/xlink" content-type="institution" xlink:title="Chulalongkorn University Museum of Zoology, Bangkok, Thailand" id="ABBRID0E1GAK" xlink:type="simple">CUMZ</abbrev>), Lampang Province, Mae Tha District, Nakraua Subdistrict, Wat Tham Phra Sabai, <named-content xmlns:xlink="http://www.w3.org/1999/xlink" content-type="dwc:verbatimCoordinates" xlink:type="simple"><named-content content-type="geo-json" specific-use="{&#34;type&#34;:&#34;Point&#34;,&#34;coordinates&#34;:[99.534167,18.092222]}" id="NCID0ECHAK" xlink:type="simple">18°05'32"N, 99°32'03"E</named-content></named-content>, <abbrev xmlns:xlink="http://www.w3.org/1999/xlink" xlink:title="approximately, around (circa)" id="ABBRID0EHHAK" xlink:type="simple">ca.</abbrev> 328 m <abbrev xmlns:xlink="http://www.w3.org/1999/xlink" xlink:title="above sea level" id="ABBRID0ELHAK" xlink:type="simple">a.s.l</abbrev>., 21 July 2008, leg. S. Panha and <abbrev xmlns:xlink="http://www.w3.org/1999/xlink" content-type="institution" xlink:title="Animal Systematics Research Unit, Department of Biology, Faculty of Science, Chulalongkorn University, Bangkok, Thailand" id="ABBRID0EPHAK" xlink:type="simple">ASRU</abbrev> members.</p></tp:treatment-sec><tp:treatment-sec sec-type="diagnosis" id="SECID0EUHAK"><title>Diagnosis.</title><p>Differs from all other <italic><tp:taxon-name><tp:taxon-name-part taxon-name-part-type="genus" reg="Desmoxytes">Desmoxytes</tp:taxon-name-part></tp:taxon-name></italic> species by the combination of the following characters; body purple pink; collum with rows of 3+3 anterior, 1+1 intermediate and 2+2 posterior setiferous tubercles; sternal lobe between male coxae 4 subrectangular, quite long and thick when seen in lateral view; ventral lobe (<abbrev xmlns:xlink="http://www.w3.org/1999/xlink" xlink:title="Ventral lobe of lamina lateralis" xlink:type="simple">vll</abbrev>) of lamina lateralis quite long, digitiform, directed ventrad; distal lobe (<abbrev xmlns:xlink="http://www.w3.org/1999/xlink" xlink:title="Distal lobe of lamina medialis" xlink:type="simple">dlm</abbrev>) distally with two lamellae (mesal lamella smaller than lateral one; lateral lamella thin, tip directed almost in vertical plane); broad lobe (<abbrev xmlns:xlink="http://www.w3.org/1999/xlink" xlink:title="Broad lobe of lamina medialis" xlink:type="simple">blm</abbrev>) thick, obviously demarcated from distal lobe by a deep and wide indentation; solenomere (<abbrev xmlns:xlink="http://www.w3.org/1999/xlink" xlink:title="Solenomere" xlink:type="simple">sl</abbrev>) short.</p></tp:treatment-sec><tp:treatment-sec sec-type="type locality" id="SECID0EBIAK"><title>Type locality.</title><p>THAILAND, Phrae Province, Long District, in front of Sareethai Cave.</p></tp:treatment-sec><tp:treatment-sec sec-type="redescription" id="SECID0EGIAK"><title>Redescription</title><p>
              <bold>(updated from <xref ref-type="bibr" rid="B55">Srisonchai et al. 2016</xref>).</bold> SIZE: Length 28–33 mm (male), 33–38 mm (female); width of midbody metazona <abbrev xmlns:xlink="http://www.w3.org/1999/xlink" xlink:title="approximately, around (circa)" id="ABBRID0ETIAK" xlink:type="simple">ca.</abbrev> 2.2 mm (male), 3.5 mm (female). Width of head &lt; collum = body ring 2 = 3 ≤ 4 &lt; 5 &lt; 6–17, thereafter body gradually tapering toward telson.</p><p>COLOUR: In life with body shocking pink to purple (some female specimens brownish pink); paraterga vivid pink; metaterga and surface below paraterga brownish pink to brownish purple; head brown; antenna blackish brown (except distal part of antennomere 7 and antennomere 8 whitish); legs, sterna and epiproct pink; a few basal podomeres whitish pink. Colour in alcohol: after two years changed to pale brown.</p><p>ANTENNAE: Long and slender, reaching to body ring 6 (male), and 5 (female) when stretched dorsally.</p><p>COLLUM: With 3 transverse rows of setiferous tubercles, 3+3 anterior, 1+1 intermediate and 2+2 posterior tubercles (excluding small setiferous notches at base of paraterga), lateral tubercles of posterior row located at almost halfway to intermediate row; paraterga of collum low, elevated at <abbrev xmlns:xlink="http://www.w3.org/1999/xlink" xlink:title="approximately, around (circa)" id="ABBRID0E2IAK" xlink:type="simple">ca.</abbrev> 30°, directed caudolaterad, with two setiferous notches on lateral margin (first inconspicuous notch located at the base of paratergum, second one conspicuous).</p><p>TEGUMENT: Moderately shining; collum, metaterga and surface below paraterga coarsely microgranulate; prozona finely shagreened; paraterga, sterna and epiproct smooth.</p><p>METATERGA: With 2 transverse rows of setiferous tubercles and rose thorn-like spines; metaterga 2–18 with 2+2 anterior and 2+2 posterior spines; metatergum 19 with 2+2 anterior and 2+2 posterior spines (tubercles in some specimens).</p><p>PARATERGA: Directed caudolaterad on body rings 2–17, elevated at <abbrev xmlns:xlink="http://www.w3.org/1999/xlink" xlink:title="approximately, around (circa)" id="ABBRID0EDJAK" xlink:type="simple">ca.</abbrev> 45° (male) 40° (female); directed increasingly caudad on body rings 18 and 19; anterior margin with 2 distinct notches, on lateral margin of body rings 9, 10, 12, 13, 15–18 with tiny denticle near the tip.</p><p>TELSON: Epiproct: tip subtruncate; lateral setiferous tubercles inconspicuous; apical tubercles inconspicuous. Hypoproct subsemicircular (in some specimens subtrapeziform); caudal margin round, with inconspicuous setiferous tubercles.</p><p>STERNA: Cross-impressions shallow. Sternal lobe between male coxae 4 swollen, usually subrectangular (in some specimens subtrapeziform), quite long and slightly thick when seen in lateral view, tip usually emarginate (some specimens subtruncate).</p><p>LEGS: Very long and slender. Male femora 5 and 6 strongly humped ventrally in middle part.</p><p>GONOPODS (Fig. <xref ref-type="fig" rid="F15">15</xref>): Coxa (<abbrev xmlns:xlink="http://www.w3.org/1999/xlink" xlink:title="Coxa" xlink:type="simple">cx</abbrev>) longer than prefemur. Cannula (<abbrev xmlns:xlink="http://www.w3.org/1999/xlink" xlink:title="Cannula" xlink:type="simple">ca</abbrev>) long and slender. Prefemur (<abbrev xmlns:xlink="http://www.w3.org/1999/xlink" xlink:title="Prefemur" xlink:type="simple">pfe</abbrev>) <abbrev xmlns:xlink="http://www.w3.org/1999/xlink" xlink:title="approximately, around (circa)" id="ABBRID0EQJAK" xlink:type="simple">ca.</abbrev> 2/3 as long as femur. Femur (<abbrev xmlns:xlink="http://www.w3.org/1999/xlink" xlink:title="Femur" xlink:type="simple">fe</abbrev>) long and slender. Mesal sulcus (<abbrev xmlns:xlink="http://www.w3.org/1999/xlink" xlink:title="Mesal sulcus" xlink:type="simple">ms</abbrev>) and lateral sulcus (<abbrev xmlns:xlink="http://www.w3.org/1999/xlink" xlink:title="Lateral sulcus" xlink:type="simple">ls</abbrev>) very deep and wide. Postfemur (<abbrev xmlns:xlink="http://www.w3.org/1999/xlink" xlink:title="Postfemur" xlink:type="simple">pof</abbrev>) conspicuous, ventrally very wide. Solenophore (<abbrev xmlns:xlink="http://www.w3.org/1999/xlink" xlink:title="Solenophore" xlink:type="simple">sph</abbrev>) well-developed: lamina lateralis (<abbrev xmlns:xlink="http://www.w3.org/1999/xlink" xlink:title="Lamina lateralis" xlink:type="simple">ll</abbrev>) swollen, surface rough; ventral lobe (<abbrev xmlns:xlink="http://www.w3.org/1999/xlink" xlink:title="Ventral lobe of lamina lateralis" xlink:type="simple">vll</abbrev>) quite long, digitiform, directed ventrad: lamina medialis (<abbrev xmlns:xlink="http://www.w3.org/1999/xlink" xlink:title="Lamina medialis" xlink:type="simple">lm</abbrev>) well-developed; process (<abbrev xmlns:xlink="http://www.w3.org/1999/xlink" xlink:title="Process of lamina medialis" xlink:type="simple">plm</abbrev>) long, spine-like, tip emarginate – not terminating in spines (in some specimens almost blunt), directed mesoanteriad; distal lobe (<abbrev xmlns:xlink="http://www.w3.org/1999/xlink" xlink:title="Distal lobe of lamina medialis" xlink:type="simple">dlm</abbrev>) distally with two distinct lamellae (mesal lamella slightly smaller than lateral one; lateral lamella thin and broad, tip directed almost in vertical plane); broad lobe (<abbrev xmlns:xlink="http://www.w3.org/1999/xlink" xlink:title="Broad lobe of lamina medialis" xlink:type="simple">blm</abbrev>) thick, obviously demarcated from distal lobe (<abbrev xmlns:xlink="http://www.w3.org/1999/xlink" xlink:title="Distal lobe of lamina medialis" xlink:type="simple">dlm</abbrev>) by a deep and wide indentation. Solenomere (<abbrev xmlns:xlink="http://www.w3.org/1999/xlink" xlink:title="Solenomere" xlink:type="simple">sl</abbrev>) quite short.</p><fig id="F15" position="float" orientation="portrait"><label>Figure 15.</label><caption><p>
                  <italic><tp:taxon-name><tp:taxon-name-part taxon-name-part-type="genus" reg="Desmoxytes">Desmoxytes</tp:taxon-name-part> <tp:taxon-name-part taxon-name-part-type="species" reg="breviverpa">breviverpa</tp:taxon-name-part></tp:taxon-name></italic> Srisonchai et al., 2016 (paratype) – right gonopod (modified from <xref ref-type="bibr" rid="B55">Srisonchai et al. 2016</xref>). <bold>A</bold> mesal view <bold>B</bold> dorsal view <bold>C</bold> ventral view <bold>D</bold> submesal view (arrow = indentation) <bold>E</bold> lateral view.</p></caption><graphic xmlns:xlink="http://www.w3.org/1999/xlink" xlink:href="zookeys-761-001-g015.jpg" position="float" orientation="portrait" xlink:type="simple" id="oo_206361.jpg"/></fig></tp:treatment-sec><tp:treatment-sec sec-type="distribution" id="SECID0EELAK"><title>Distribution and habitat.</title><p>Known only from the type locality and nearby areas. <italic><tp:taxon-name><tp:taxon-name-part taxon-name-part-type="genus" reg="Desmoxytes">Desmoxytes</tp:taxon-name-part> <tp:taxon-name-part taxon-name-part-type="species" reg="breviverpa">breviverpa</tp:taxon-name-part></tp:taxon-name></italic> was collected from limestone forest, crawling on logs and litter (<xref ref-type="bibr" rid="B55">Srisonchai et al. 2016</xref>). We believe it may be distributed though the central and southern parts of north Thailand. This species has been reported from Phrae, Lampang and Uttaradit Provinces. Therefore, <italic><tp:taxon-name><tp:taxon-name-part taxon-name-part-type="genus" reg="Desmoxytes">D.</tp:taxon-name-part> <tp:taxon-name-part taxon-name-part-type="species" reg="breviverpa">breviverpa</tp:taxon-name-part></tp:taxon-name></italic> should be regarded as endemic for Thailand.</p></tp:treatment-sec><tp:treatment-sec sec-type="remarks" id="SECID0EEMAK"><title>Remarks.</title><p>Specimens collected from Uttaradit Province south of the type locality showed the same morphological characters as the type specimens. No variation was found between populations although most limestone areas in north Thailand are geographically isolated by several big mountain ranges and quite far from each other.</p><p>
              <xref ref-type="bibr" rid="B55">Srisonchai et al. (2016)</xref> discussed variation of the tip of sternal lobe between male coxae 4; we found additional variation within populations as follows:</p><p>– Tip of sternal lobe in some specimens almost truncate (=subtruncate), albeit other specimens show an emarginate tip (slightly or deeply emarginate).</p><p>– Tip of hypoproct in some individuals subsemicircular, in others subtrapeziform.</p><p>– Tip of process (<abbrev xmlns:xlink="http://www.w3.org/1999/xlink" xlink:title="Process of lamina medialis" xlink:type="simple">plm</abbrev>) of lamina medialis emarginate in most specimens, but almost blunt in some.</p></tp:treatment-sec><tp:treatment-sec sec-type="Coexisting species" id="SECID0ESMAK"><title>Coexisting species.</title><p>None known.</p></tp:treatment-sec><tp:treatment-sec sec-type="Corrections to Srisonchai et al. (2016)" id="SECID0EXMAK"><title>Corrections to <xref ref-type="bibr" rid="B55">Srisonchai et al. (2016)</xref></title><p>
              <xref ref-type="bibr" rid="B55">Srisonchai et al. (2016</xref>, pp. 99–103) wrote in the description of this species that the paraterga (including paraterga of collum) are directed dorsolaterad. In fact they are directed caudolaterad as described above.</p></tp:treatment-sec><ref-list><ref id="B55"><mixed-citation xmlns:xlink="http://www.w3.org/1999/xlink" xlink:type="simple">
          <person-group><name name-style="western"><surname>Srisonchai</surname><given-names>R</given-names></name><name name-style="western"><surname>Enghoff</surname><given-names>H</given-names></name><name name-style="western"><surname>Likhitrakarn</surname><given-names>N</given-names></name><name name-style="western"><surname>Panha</surname><given-names>S</given-names></name></person-group> (<year>2016</year>) <article-title>Four colorful new species of dragon millipedes, genus <italic><tp:taxon-name><tp:taxon-name-part taxon-name-part-type="genus">Desmoxytes</tp:taxon-name-part></tp:taxon-name></italic> Chamberlin, 1923, from northern Thailand (<tp:taxon-name><tp:taxon-name-part taxon-name-part-type="class">Diplopoda</tp:taxon-name-part></tp:taxon-name>: <tp:taxon-name><tp:taxon-name-part taxon-name-part-type="order">Polydesmida</tp:taxon-name-part></tp:taxon-name>: <tp:taxon-name><tp:taxon-name-part taxon-name-part-type="family">Paradoxosomatidae</tp:taxon-name-part></tp:taxon-name>).</article-title> <source>Zootaxa</source> <volume>4710</volume>: <fpage>93</fpage>–<lpage>113</lpage>. <ext-link xlink:type="simple" ext-link-type="doi" xlink:href="10.11646/zootaxa.4170.1.4">http://dx.doi.org/10.11646/zootaxa.4170.1.4</ext-link></mixed-citation></ref></ref-list></tp:taxon-treatment>
