# Supplementary material for: A revision of dragon millipedes I: genus Desmoxytes Chamberlin, 1923, with the description of eight new species (Diplopoda, Polydesmida, Paradoxosomatidae)
Source: Zookeys. 2018 May 29;(761):1–177. doi: 10.3897/zookeys.761.24214 (PMC5988806; doi:10.3897/zookeys.761.24214)
Supplement: XML Treatment for Desmoxytes cervina [file zookeys.761.24214-treatment5.xml]

<!DOCTYPE tp:taxon-treatment
  PUBLIC "-//TaxonX//DTD Taxonomic Treatment Publishing DTD v0 20100105//EN" "tax-treatment-NSO.dtd">
<tp:taxon-treatment xmlns:tp="http://www.plazi.org/taxpub"><tp:treatment-meta><kwd-group><label>Taxon classification</label><kwd><named-content xmlns:xlink="http://www.w3.org/1999/xlink" content-type="kingdom">Animalia</named-content></kwd><kwd><named-content xmlns:xlink="http://www.w3.org/1999/xlink" content-type="order">Polydesmida</named-content></kwd><kwd><named-content xmlns:xlink="http://www.w3.org/1999/xlink" content-type="family">Paradoxosomatidae</named-content></kwd></kwd-group><mixed-citation publication-type="journal"><person-group><name><surname>Srisonchai</surname><given-names>Ruttapon</given-names></name><name><surname>Enghoff</surname><given-names>Henrik</given-names></name><name><surname>Likhitrakarn</surname><given-names>Natdanai</given-names></name><name><surname>Panha</surname><given-names>Somsak</given-names></name></person-group><article-title>A revision of dragon millipedes I: genus <italic><tp:taxon-name><tp:taxon-name-part taxon-name-part-type="genus" reg="Desmoxytes">Desmoxytes</tp:taxon-name-part></tp:taxon-name></italic> Chamberlin, 1923, with the description of eight new species (<tp:taxon-name><tp:taxon-name-part taxon-name-part-type="class">Diplopoda</tp:taxon-name-part></tp:taxon-name>, <tp:taxon-name><tp:taxon-name-part taxon-name-part-type="order">Polydesmida</tp:taxon-name-part></tp:taxon-name>, <tp:taxon-name><tp:taxon-name-part taxon-name-part-type="family">Paradoxosomatidae</tp:taxon-name-part></tp:taxon-name>)</article-title><source>Zookeys</source><day>29</day><month>5</month><year>2018</year><volume>2018</volume><issue>761</issue><fpage>1</fpage><lpage>177</lpage><pub-id pub-id-type="doi">10.3897/zookeys.761.24214</pub-id></mixed-citation></tp:treatment-meta><tp:nomenclature><tp:taxon-name>
              <tp:taxon-name-part taxon-name-part-type="genus" reg="Desmoxytes">Desmoxytes</tp:taxon-name-part>
              <tp:taxon-name-part taxon-name-part-type="species" reg="cervina">cervina</tp:taxon-name-part>
            </tp:taxon-name><tp:taxon-authority>(Pocock, 1895)</tp:taxon-authority><xref ref-type="fig" rid="F16">Figs 16</xref><xref ref-type="fig" rid="F17">, 17</xref><xref ref-type="fig" rid="F18">, 18</xref><xref ref-type="fig" rid="F19">, 19</xref><xref ref-type="fig" rid="F20">, 20</xref><xref ref-type="fig" rid="F21">, 21</xref><xref ref-type="fig" rid="F22">, 22</xref><tp:nomenclature-citation-list><tp:nomenclature-citation><tp:taxon-name>
                  <tp:taxon-name-part taxon-name-part-type="genus" reg="Prionopeltis">Prionopeltis</tp:taxon-name-part> <tp:taxon-name-part taxon-name-part-type="species" reg="cervinus">cervinus</tp:taxon-name-part></tp:taxon-name><comment>Pocock, 1895: 831. <xref ref-type="bibr" rid="B2">Attems 1914</xref>: 203; <xref ref-type="bibr" rid="B3">1936</xref>: 215.</comment></tp:nomenclature-citation><tp:nomenclature-citation><tp:taxon-name>
                  <tp:taxon-name-part taxon-name-part-type="genus" reg="Pratinus">Pratinus</tp:taxon-name-part> <tp:taxon-name-part taxon-name-part-type="species" reg="cervinus">cervinus</tp:taxon-name-part></tp:taxon-name><comment>– <xref ref-type="bibr" rid="B4">Attems 1937</xref>: 120. <xref ref-type="bibr" rid="B29">Jeekel 1964</xref>: 63. <xref ref-type="bibr" rid="B31">Jeekel 1968</xref>: 61.</comment></tp:nomenclature-citation><tp:nomenclature-citation><tp:taxon-name>
                  <tp:taxon-name-part taxon-name-part-type="genus" reg="Desmoxytes">Desmoxytes</tp:taxon-name-part> <tp:taxon-name-part taxon-name-part-type="species" reg="cervina">cervina</tp:taxon-name-part></tp:taxon-name><comment>– <xref ref-type="bibr" rid="B32">Jeekel 1980a</xref>: 654. <xref ref-type="bibr" rid="B20">Golovatch and Enghoff 1994</xref>: 61. <xref ref-type="bibr" rid="B47">Nguyen and Sierwald 2013</xref>: 1241. <xref ref-type="bibr" rid="B37">Likhitrakarn et al. 2017</xref>: 19.</comment></tp:nomenclature-citation><tp:nomenclature-citation><tp:taxon-name>
                  <tp:taxon-name-part taxon-name-part-type="genus" reg="Desmoxytes">Desmoxytes</tp:taxon-name-part> <tp:taxon-name-part taxon-name-part-type="species" reg="pterygota">pterygota</tp:taxon-name-part></tp:taxon-name><comment>Golovatch &amp; Enghoff, 1994: 55, syn. n. <xref ref-type="bibr" rid="B16">Enghoff 2005</xref>: 96. <xref ref-type="bibr" rid="B15">Decker 2010</xref>: 30. <xref ref-type="bibr" rid="B47">Nguyen and Sierwald 2013</xref>: 1242.</comment></tp:nomenclature-citation><tp:nomenclature-citation><tp:taxon-name>
                  <tp:taxon-name-part taxon-name-part-type="genus" reg="Desmoxytes">Desmoxytes</tp:taxon-name-part>
                </tp:taxon-name><comment>sp. – <xref ref-type="bibr" rid="B20">Golovatch and Enghoff 1994</xref>: 60.</comment></tp:nomenclature-citation></tp:nomenclature-citation-list></tp:nomenclature><tp:treatment-sec sec-type="material" id="SECID0EYSAK"><title>Material examined.</title><p>
              <bold>Lectotype.</bold> Male (<abbrev xmlns:xlink="http://www.w3.org/1999/xlink" content-type="institution" xlink:title="Natural History Museum of London, England" id="ABBRID0EATAK" xlink:type="simple">NHMUK</abbrev>, Bm 1892.5.4.76), MYANMAR, south Tenasserim, leg. E. W. Oates, most legs missing. Lectotype here designated.</p><p>Holotype (<italic><tp:taxon-name><tp:taxon-name-part taxon-name-part-type="genus" reg="Desmoxytes">D.</tp:taxon-name-part> <tp:taxon-name-part taxon-name-part-type="species" reg="pterygota">pterygota</tp:taxon-name-part></tp:taxon-name></italic>): Male (<abbrev xmlns:xlink="http://www.w3.org/1999/xlink" content-type="institution" xlink:title="Natural History Museum of Denmark (Zoological Museum), University of Copenhagen, Denmark" id="ABBRID0ESTAK" xlink:type="simple">ZMUC</abbrev>), THAILAND, Ranong Province, Kapoe District, in forest at big waterfalls south of Kapoe (Khao Phra Narai Waterfall?), 15 November 1990, leg. M. Andersen and A. R. Rasmussen.</p><p>Paratypes (<italic><tp:taxon-name><tp:taxon-name-part taxon-name-part-type="genus" reg="Desmoxytes">D.</tp:taxon-name-part> <tp:taxon-name-part taxon-name-part-type="species" reg="pterygota">pterygota</tp:taxon-name-part></tp:taxon-name></italic>): 2 males (<abbrev xmlns:xlink="http://www.w3.org/1999/xlink" content-type="institution" xlink:title="Natural History Museum of Denmark (Zoological Museum), University of Copenhagen, Denmark" id="ABBRID0EEUAK" xlink:type="simple">ZMUC</abbrev>), 1 male (<abbrev xmlns:xlink="http://www.w3.org/1999/xlink" content-type="institution" xlink:title="Zoological Museum, University of Moscow, Russia" id="ABBRID0EJUAK" xlink:type="simple">ZMUM</abbrev>), THAILAND, Ranong Province, Kapoe District, in forest at big waterfalls south of Kapoe, 15 November 1990, leg. M. Andersen and A. R. Rasmussen.</p></tp:treatment-sec><tp:treatment-sec sec-type="material" id="SECID0EOUAK"><title>Other material examined.</title><p>
              <bold>MYANMAR</bold>: 10 males, 7 females (<abbrev xmlns:xlink="http://www.w3.org/1999/xlink" content-type="institution" xlink:title="Chulalongkorn University Museum of Zoology, Bangkok, Thailand" id="ABBRID0EWUAK" xlink:type="simple">CUMZ</abbrev>), Tanintharyi Region, Lenya National Park, Phayarhtan Cave (Buddha Cave), approximately 10 km from Ban Nam Yen Village, inside the deep rainforest near limestone mountain, on decaying wood and under bark, <named-content xmlns:xlink="http://www.w3.org/1999/xlink" content-type="dwc:verbatimCoordinates" xlink:type="simple"><named-content content-type="geo-json" specific-use="{&#34;type&#34;:&#34;Point&#34;,&#34;coordinates&#34;:[99.176389,11.230556]}" id="NCID0E5UAK" xlink:type="simple">11°13'50"N, 99°10'35"E</named-content></named-content>, <abbrev xmlns:xlink="http://www.w3.org/1999/xlink" xlink:title="approximately, around (circa)" id="ABBRID0EDVAK" xlink:type="simple">ca.</abbrev> 85 m <abbrev xmlns:xlink="http://www.w3.org/1999/xlink" xlink:title="above sea level" id="ABBRID0EHVAK" xlink:type="simple">a.s.l</abbrev>., 6 June 2015, leg. C. Sutcharit, R. Chanabun and R. Srisonchai.</p><p>
              <bold>THAILAND: Chumphon Province</bold>: 1 male, 2 females (<abbrev xmlns:xlink="http://www.w3.org/1999/xlink" content-type="institution" xlink:title="Chulalongkorn University Museum of Zoology, Bangkok, Thailand" id="ABBRID0EPVAK" xlink:type="simple">CUMZ</abbrev>), Mueang Chumphon District, Tham Chang Phuek Bureau of Monks, <named-content xmlns:xlink="http://www.w3.org/1999/xlink" content-type="dwc:verbatimCoordinates" xlink:type="simple"><named-content content-type="geo-json" specific-use="{&#34;type&#34;:&#34;Point&#34;,&#34;coordinates&#34;:[99.035000,10.446389]}" id="NCID0EXVAK" xlink:type="simple">10°26'47"N, 99°02'06"E</named-content></named-content>, <abbrev xmlns:xlink="http://www.w3.org/1999/xlink" xlink:title="approximately, around (circa)" id="ABBRID0E3VAK" xlink:type="simple">ca.</abbrev> 93 m <abbrev xmlns:xlink="http://www.w3.org/1999/xlink" xlink:title="above sea level" id="ABBRID0EAWAK" xlink:type="simple">a.s.l</abbrev>., 13 March 2017, leg. C. Sutcharit, R. Srisonchai and <abbrev xmlns:xlink="http://www.w3.org/1999/xlink" content-type="institution" xlink:title="Animal Systematics Research Unit, Department of Biology, Faculty of Science, Chulalongkorn University, Bangkok, Thailand" id="ABBRID0EEWAK" xlink:type="simple">ASRU</abbrev> members. 1 male (<abbrev xmlns:xlink="http://www.w3.org/1999/xlink" content-type="institution" xlink:title="Chulalongkorn University Museum of Zoology, Bangkok, Thailand" id="ABBRID0EJWAK" xlink:type="simple">CUMZ</abbrev>), Sawi District, Wat Nam Cha, <named-content xmlns:xlink="http://www.w3.org/1999/xlink" content-type="dwc:verbatimCoordinates" xlink:type="simple"><named-content content-type="geo-json" specific-use="{&#34;type&#34;:&#34;Point&#34;,&#34;coordinates&#34;:[99.032500,10.298333]}" id="NCID0ERWAK" xlink:type="simple">10°17'54"N, 99°01'57"E</named-content></named-content>, <abbrev xmlns:xlink="http://www.w3.org/1999/xlink" xlink:title="approximately, around (circa)" id="ABBRID0EWWAK" xlink:type="simple">ca.</abbrev> 105 m <abbrev xmlns:xlink="http://www.w3.org/1999/xlink" xlink:title="above sea level" id="ABBRID0E1WAK" xlink:type="simple">a.s.l</abbrev>., 3 July 2017, leg. C. Sutcharit, R. Srisonchai and <abbrev xmlns:xlink="http://www.w3.org/1999/xlink" content-type="institution" xlink:title="Animal Systematics Research Unit, Department of Biology, Faculty of Science, Chulalongkorn University, Bangkok, Thailand" id="ABBRID0E5WAK" xlink:type="simple">ASRU</abbrev> members.</p><p>
              <bold>Krabi Province</bold>: 1 male (<abbrev xmlns:xlink="http://www.w3.org/1999/xlink" content-type="institution" xlink:title="Chulalongkorn University Museum of Zoology, Bangkok, Thailand" id="ABBRID0EHXAK" xlink:type="simple">CUMZ</abbrev>), Ao-Luek District, P.N. Moutain Resort, <named-content xmlns:xlink="http://www.w3.org/1999/xlink" content-type="dwc:verbatimCoordinates" xlink:type="simple"><named-content content-type="geo-json" specific-use="{&#34;type&#34;:&#34;Point&#34;,&#34;coordinates&#34;:[98.738333,8.402500]}" id="NCID0EPXAK" xlink:type="simple">8°24'09"N, 98°44'18"E</named-content></named-content>, <abbrev xmlns:xlink="http://www.w3.org/1999/xlink" xlink:title="approximately, around (circa)" id="ABBRID0EUXAK" xlink:type="simple">ca.</abbrev> 60 m <abbrev xmlns:xlink="http://www.w3.org/1999/xlink" xlink:title="above sea level" id="ABBRID0EYXAK" xlink:type="simple">a.s.l</abbrev>., 30 August 2015, leg. C. Sutcharit and <abbrev xmlns:xlink="http://www.w3.org/1999/xlink" content-type="institution" xlink:title="Animal Systematics Research Unit, Department of Biology, Faculty of Science, Chulalongkorn University, Bangkok, Thailand" id="ABBRID0E3XAK" xlink:type="simple">ASRU</abbrev> members. 1 male remaining rings 7–20 (<abbrev xmlns:xlink="http://www.w3.org/1999/xlink" content-type="institution" xlink:title="Chulalongkorn University Museum of Zoology, Bangkok, Thailand" id="ABBRID0EBYAK" xlink:type="simple">CUMZ</abbrev>), Khlong Thom District, Emerald Blue Pool, <named-content xmlns:xlink="http://www.w3.org/1999/xlink" content-type="dwc:verbatimCoordinates" xlink:type="simple"><named-content content-type="geo-json" specific-use="{&#34;type&#34;:&#34;Point&#34;,&#34;coordinates&#34;:[99.268056,7.925000]}" id="NCID0EJYAK" xlink:type="simple">7°55'30"N, 99°16'05"E</named-content></named-content>, <abbrev xmlns:xlink="http://www.w3.org/1999/xlink" xlink:title="approximately, around (circa)" id="ABBRID0EOYAK" xlink:type="simple">ca.</abbrev> 67 m <abbrev xmlns:xlink="http://www.w3.org/1999/xlink" xlink:title="above sea level" id="ABBRID0ESYAK" xlink:type="simple">a.s.l</abbrev>., 15 January 2009, leg. S. Panha and <abbrev xmlns:xlink="http://www.w3.org/1999/xlink" content-type="institution" xlink:title="Animal Systematics Research Unit, Department of Biology, Faculty of Science, Chulalongkorn University, Bangkok, Thailand" id="ABBRID0EWYAK" xlink:type="simple">ASRU</abbrev> members. 1 female (<abbrev xmlns:xlink="http://www.w3.org/1999/xlink" content-type="institution" xlink:title="Chulalongkorn University Museum of Zoology, Bangkok, Thailand" id="ABBRID0E2YAK" xlink:type="simple">CUMZ</abbrev>), Muang Krabi District, Wat Tham Sue (Tiger Cave), valley behind Tiger Cave, <named-content xmlns:xlink="http://www.w3.org/1999/xlink" content-type="dwc:verbatimCoordinates" xlink:type="simple"><named-content content-type="geo-json" specific-use="{&#34;type&#34;:&#34;Point&#34;,&#34;coordinates&#34;:[98.924167,8.127222]}" id="NCID0EDZAK" xlink:type="simple">8°07'38"N, 98°55'27"E</named-content></named-content>, <abbrev xmlns:xlink="http://www.w3.org/1999/xlink" xlink:title="approximately, around (circa)" id="ABBRID0EIZAK" xlink:type="simple">ca.</abbrev> 86 m <abbrev xmlns:xlink="http://www.w3.org/1999/xlink" xlink:title="above sea level" id="ABBRID0EMZAK" xlink:type="simple">a.s.l</abbrev>., 18 May 2010, leg. S. Panha and <abbrev xmlns:xlink="http://www.w3.org/1999/xlink" content-type="institution" xlink:title="Animal Systematics Research Unit, Department of Biology, Faculty of Science, Chulalongkorn University, Bangkok, Thailand" id="ABBRID0EQZAK" xlink:type="simple">ASRU</abbrev> members. 2 males, 3 females, 1 broken male and missing gonopods (<abbrev xmlns:xlink="http://www.w3.org/1999/xlink" content-type="institution" xlink:title="Chulalongkorn University Museum of Zoology, Bangkok, Thailand" id="ABBRID0EVZAK" xlink:type="simple">CUMZ</abbrev>), Muang Krabi District, Wat Tham Sue (Tiger Cave), valley behind Tiger Cave, <named-content xmlns:xlink="http://www.w3.org/1999/xlink" content-type="dwc:verbatimCoordinates" xlink:type="simple"><named-content content-type="geo-json" specific-use="{&#34;type&#34;:&#34;Point&#34;,&#34;coordinates&#34;:[98.924167,8.127222]}" id="NCID0E4ZAK" xlink:type="simple">8°07'38"N, 98°55'27"E</named-content></named-content>, <abbrev xmlns:xlink="http://www.w3.org/1999/xlink" xlink:title="approximately, around (circa)" id="ABBRID0EC1AK" xlink:type="simple">ca.</abbrev> 86 m <abbrev xmlns:xlink="http://www.w3.org/1999/xlink" xlink:title="above sea level" id="ABBRID0EG1AK" xlink:type="simple">a.s.l</abbrev>., 7 October 2006, leg. S. Panha and <abbrev xmlns:xlink="http://www.w3.org/1999/xlink" content-type="institution" xlink:title="Animal Systematics Research Unit, Department of Biology, Faculty of Science, Chulalongkorn University, Bangkok, Thailand" id="ABBRID0EK1AK" xlink:type="simple">ASRU</abbrev> members. 1 male, 4 females (<abbrev xmlns:xlink="http://www.w3.org/1999/xlink" content-type="institution" xlink:title="Chulalongkorn University Museum of Zoology, Bangkok, Thailand" id="ABBRID0EP1AK" xlink:type="simple">CUMZ</abbrev>), Muang Krabi District, Wat Tham Sue (Tiger Cave), valley behind Tiger Cave, <named-content xmlns:xlink="http://www.w3.org/1999/xlink" content-type="dwc:verbatimCoordinates" xlink:type="simple"><named-content content-type="geo-json" specific-use="{&#34;type&#34;:&#34;Point&#34;,&#34;coordinates&#34;:[98.924167,8.127222]}" id="NCID0EX1AK" xlink:type="simple">8°07'38"N, 98°55'27"E</named-content></named-content>, <abbrev xmlns:xlink="http://www.w3.org/1999/xlink" xlink:title="approximately, around (circa)" id="ABBRID0E31AK" xlink:type="simple">ca.</abbrev> 86 m <abbrev xmlns:xlink="http://www.w3.org/1999/xlink" xlink:title="above sea level" id="ABBRID0EA2AK" xlink:type="simple">a.s.l</abbrev>., 24 August 2014, leg. S. Panha and <abbrev xmlns:xlink="http://www.w3.org/1999/xlink" content-type="institution" xlink:title="Animal Systematics Research Unit, Department of Biology, Faculty of Science, Chulalongkorn University, Bangkok, Thailand" id="ABBRID0EE2AK" xlink:type="simple">ASRU</abbrev> members. 2 males, 1 female, 1 juvenile (<abbrev xmlns:xlink="http://www.w3.org/1999/xlink" content-type="institution" xlink:title="Chulalongkorn University Museum of Zoology, Bangkok, Thailand" id="ABBRID0EJ2AK" xlink:type="simple">CUMZ</abbrev>), Muang Krabi District, Wat Tham Sue (Tiger Cave), valley behind Tiger Cave, <named-content xmlns:xlink="http://www.w3.org/1999/xlink" content-type="dwc:verbatimCoordinates" xlink:type="simple"><named-content content-type="geo-json" specific-use="{&#34;type&#34;:&#34;Point&#34;,&#34;coordinates&#34;:[98.924167,8.127222]}" id="NCID0ER2AK" xlink:type="simple">8°07'38"N, 98°55'27"E</named-content></named-content>, <abbrev xmlns:xlink="http://www.w3.org/1999/xlink" xlink:title="approximately, around (circa)" id="ABBRID0EW2AK" xlink:type="simple">ca.</abbrev> 86 m <abbrev xmlns:xlink="http://www.w3.org/1999/xlink" xlink:title="above sea level" id="ABBRID0E12AK" xlink:type="simple">a.s.l</abbrev>., 30 August 2015, leg. C. Sutcharit, R. Srisonchai and <abbrev xmlns:xlink="http://www.w3.org/1999/xlink" content-type="institution" xlink:title="Animal Systematics Research Unit, Department of Biology, Faculty of Science, Chulalongkorn University, Bangkok, Thailand" id="ABBRID0E52AK" xlink:type="simple">ASRU</abbrev> members. 15 males, 3 females, 1 juvenile (<abbrev xmlns:xlink="http://www.w3.org/1999/xlink" content-type="institution" xlink:title="Chulalongkorn University Museum of Zoology, Bangkok, Thailand" id="ABBRID0ED3AK" xlink:type="simple">CUMZ</abbrev>), Muang Krabi District, Wat Tham Sue (Tiger Cave), valley behind Tiger Cave, <named-content xmlns:xlink="http://www.w3.org/1999/xlink" content-type="dwc:verbatimCoordinates" xlink:type="simple"><named-content content-type="geo-json" specific-use="{&#34;type&#34;:&#34;Point&#34;,&#34;coordinates&#34;:[98.924167,8.127222]}" id="NCID0EL3AK" xlink:type="simple">8°07'38"N, 98°55'27"E</named-content></named-content>, <abbrev xmlns:xlink="http://www.w3.org/1999/xlink" xlink:title="approximately, around (circa)" id="ABBRID0EQ3AK" xlink:type="simple">ca.</abbrev> 86 m <abbrev xmlns:xlink="http://www.w3.org/1999/xlink" xlink:title="above sea level" id="ABBRID0EU3AK" xlink:type="simple">a.s.l</abbrev>., 9 July 2017, leg. C. Sutcharit, R. Srisonchai and <abbrev xmlns:xlink="http://www.w3.org/1999/xlink" content-type="institution" xlink:title="Animal Systematics Research Unit, Department of Biology, Faculty of Science, Chulalongkorn University, Bangkok, Thailand" id="ABBRID0EY3AK" xlink:type="simple">ASRU</abbrev> members. 11 males, 6 females, 1 juvenile (<abbrev xmlns:xlink="http://www.w3.org/1999/xlink" content-type="institution" xlink:title="Chulalongkorn University Museum of Zoology, Bangkok, Thailand" id="ABBRID0E43AK" xlink:type="simple">CUMZ</abbrev>), Muang Krabi District, Wat Tham Sue (Tiger Cave), valley behind Tiger Cave, <named-content xmlns:xlink="http://www.w3.org/1999/xlink" content-type="dwc:verbatimCoordinates" xlink:type="simple"><named-content content-type="geo-json" specific-use="{&#34;type&#34;:&#34;Point&#34;,&#34;coordinates&#34;:[98.924167,8.127222]}" id="NCID0EF4AK" xlink:type="simple">8°07'38"N, 98°55'27"E</named-content></named-content>, <abbrev xmlns:xlink="http://www.w3.org/1999/xlink" xlink:title="approximately, around (circa)" id="ABBRID0EK4AK" xlink:type="simple">ca.</abbrev> 86 m <abbrev xmlns:xlink="http://www.w3.org/1999/xlink" xlink:title="above sea level" id="ABBRID0EO4AK" xlink:type="simple">a.s.l</abbrev>., 25 July 2017, leg. C. Sutcharit, R. Srisonchai and <abbrev xmlns:xlink="http://www.w3.org/1999/xlink" content-type="institution" xlink:title="Animal Systematics Research Unit, Department of Biology, Faculty of Science, Chulalongkorn University, Bangkok, Thailand" id="ABBRID0ES4AK" xlink:type="simple">ASRU</abbrev> members.</p><p>
              <bold>Nakhon Si Thammarat Province</bold>: 2 males, 2 females, 4 juveniles (<abbrev xmlns:xlink="http://www.w3.org/1999/xlink" content-type="institution" xlink:title="Natural History Museum of Denmark (Zoological Museum), University of Copenhagen, Denmark" id="ABBRID0E24AK" xlink:type="simple">ZMUC</abbrev>), Sichon District, Khao Lark Waterfall, 25 August 2007, leg. <abbrev xmlns:xlink="http://www.w3.org/1999/xlink" content-type="institution" xlink:title="Animal Systematics Research Unit, Department of Biology, Faculty of Science, Chulalongkorn University, Bangkok, Thailand" id="ABBRID0EA5AK" xlink:type="simple">ASRU</abbrev> members. 1 female (<abbrev xmlns:xlink="http://www.w3.org/1999/xlink" content-type="institution" xlink:title="Chulalongkorn University Museum of Zoology, Bangkok, Thailand" id="ABBRID0EF5AK" xlink:type="simple">CUMZ</abbrev>), Thung Song District, Yong Waterfall, <named-content xmlns:xlink="http://www.w3.org/1999/xlink" content-type="dwc:verbatimCoordinates" xlink:type="simple"><named-content content-type="geo-json" specific-use="{&#34;type&#34;:&#34;Point&#34;,&#34;coordinates&#34;:[99.742778,8.172500]}" id="NCID0EN5AK" xlink:type="simple">8°10'21"N, 99°44'34"E</named-content></named-content>, <abbrev xmlns:xlink="http://www.w3.org/1999/xlink" xlink:title="approximately, around (circa)" id="ABBRID0ES5AK" xlink:type="simple">ca.</abbrev> 138 m <abbrev xmlns:xlink="http://www.w3.org/1999/xlink" xlink:title="above sea level" id="ABBRID0EW5AK" xlink:type="simple">a.s.l</abbrev>., 20 July 2008, leg. S. Panha and <abbrev xmlns:xlink="http://www.w3.org/1999/xlink" content-type="institution" xlink:title="Animal Systematics Research Unit, Department of Biology, Faculty of Science, Chulalongkorn University, Bangkok, Thailand" id="ABBRID0E15AK" xlink:type="simple">ASRU</abbrev> members. 1 male missing gonopods (<abbrev xmlns:xlink="http://www.w3.org/1999/xlink" content-type="institution" xlink:title="Chulalongkorn University Museum of Zoology, Bangkok, Thailand" id="ABBRID0E65AK" xlink:type="simple">CUMZ</abbrev>), Nopphitam District, Krung Ching Waterfall, <named-content xmlns:xlink="http://www.w3.org/1999/xlink" content-type="dwc:verbatimCoordinates" xlink:type="simple"><named-content content-type="geo-json" specific-use="{&#34;type&#34;:&#34;Point&#34;,&#34;coordinates&#34;:[99.667778,8.724167]}" id="NCID0EH6AK" xlink:type="simple">8°43'27"N, 99°40'04"E</named-content></named-content>, <abbrev xmlns:xlink="http://www.w3.org/1999/xlink" xlink:title="approximately, around (circa)" id="ABBRID0EM6AK" xlink:type="simple">ca.</abbrev> 173 m <abbrev xmlns:xlink="http://www.w3.org/1999/xlink" xlink:title="above sea level" id="ABBRID0EQ6AK" xlink:type="simple">a.s.l</abbrev>., 17 January 2013, leg. C. Sutcharit, R. Srisonchai and <abbrev xmlns:xlink="http://www.w3.org/1999/xlink" content-type="institution" xlink:title="Animal Systematics Research Unit, Department of Biology, Faculty of Science, Chulalongkorn University, Bangkok, Thailand" id="ABBRID0EU6AK" xlink:type="simple">ASRU</abbrev> members. 1 female (<abbrev xmlns:xlink="http://www.w3.org/1999/xlink" content-type="institution" xlink:title="Chulalongkorn University Museum of Zoology, Bangkok, Thailand" id="ABBRID0EZ6AK" xlink:type="simple">CUMZ</abbrev>), Khanom District, Nai Plao Beach, <named-content xmlns:xlink="http://www.w3.org/1999/xlink" content-type="dwc:verbatimCoordinates" xlink:type="simple"><named-content content-type="geo-json" specific-use="{&#34;type&#34;:&#34;Point&#34;,&#34;coordinates&#34;:[99.883333,9.123889]}" id="NCID0EBABK" xlink:type="simple">9°07'26"N, 99°52'60"E</named-content></named-content>, <abbrev xmlns:xlink="http://www.w3.org/1999/xlink" xlink:title="approximately, around (circa)" id="ABBRID0EGABK" xlink:type="simple">ca.</abbrev> 20 m <abbrev xmlns:xlink="http://www.w3.org/1999/xlink" xlink:title="above sea level" id="ABBRID0EKABK" xlink:type="simple">a.s.l</abbrev>., 4 December 2015, leg. S. Panha and <abbrev xmlns:xlink="http://www.w3.org/1999/xlink" content-type="institution" xlink:title="Animal Systematics Research Unit, Department of Biology, Faculty of Science, Chulalongkorn University, Bangkok, Thailand" id="ABBRID0EOABK" xlink:type="simple">ASRU</abbrev> members. Many specimens (<abbrev xmlns:xlink="http://www.w3.org/1999/xlink" content-type="institution" xlink:title="Chulalongkorn University Museum of Zoology, Bangkok, Thailand" id="ABBRID0ETABK" xlink:type="simple">CUMZ</abbrev>), Tham Phannara District, Wat Tham Kanlaya Namit, <named-content xmlns:xlink="http://www.w3.org/1999/xlink" content-type="dwc:verbatimCoordinates" xlink:type="simple"><named-content content-type="geo-json" specific-use="{&#34;type&#34;:&#34;Point&#34;,&#34;coordinates&#34;:[99.381111,8.513333]}" id="NCID0E2ABK" xlink:type="simple">8°30'48"N, 99°22'52"E</named-content></named-content>, <abbrev xmlns:xlink="http://www.w3.org/1999/xlink" xlink:title="approximately, around (circa)" id="ABBRID0EABBK" xlink:type="simple">ca.</abbrev> 51 m <abbrev xmlns:xlink="http://www.w3.org/1999/xlink" xlink:title="above sea level" id="ABBRID0EEBBK" xlink:type="simple">a.s.l</abbrev>., 4 July 2017, leg. C. Sutcharit, R. Srisonchai and <abbrev xmlns:xlink="http://www.w3.org/1999/xlink" content-type="institution" xlink:title="Animal Systematics Research Unit, Department of Biology, Faculty of Science, Chulalongkorn University, Bangkok, Thailand" id="ABBRID0EIBBK" xlink:type="simple">ASRU</abbrev> members. Many specimens (<abbrev xmlns:xlink="http://www.w3.org/1999/xlink" content-type="institution" xlink:title="Chulalongkorn University Museum of Zoology, Bangkok, Thailand" id="ABBRID0ENBBK" xlink:type="simple">CUMZ</abbrev>), Tham Phannara District, Wat Tham Thong Phannara, <named-content xmlns:xlink="http://www.w3.org/1999/xlink" content-type="dwc:verbatimCoordinates" xlink:type="simple"><named-content content-type="geo-json" specific-use="{&#34;type&#34;:&#34;Point&#34;,&#34;coordinates&#34;:[99.379722,8.422500]}" id="NCID0EVBBK" xlink:type="simple">8°25'21"N, 99°22'47"E</named-content></named-content>, <abbrev xmlns:xlink="http://www.w3.org/1999/xlink" xlink:title="approximately, around (circa)" id="ABBRID0E1BBK" xlink:type="simple">ca.</abbrev> 32 m <abbrev xmlns:xlink="http://www.w3.org/1999/xlink" xlink:title="above sea level" id="ABBRID0E5BBK" xlink:type="simple">a.s.l</abbrev>., 4 July 2017, leg. C. Sutcharit, R. Srisonchai and <abbrev xmlns:xlink="http://www.w3.org/1999/xlink" content-type="institution" xlink:title="Animal Systematics Research Unit, Department of Biology, Faculty of Science, Chulalongkorn University, Bangkok, Thailand" id="ABBRID0ECCBK" xlink:type="simple">ASRU</abbrev> members.</p><p>
              <bold>Phang Nga Province</bold>: 1 male missing gonopods, 3 males, 1 female (<abbrev xmlns:xlink="http://www.w3.org/1999/xlink" content-type="institution" xlink:title="Chulalongkorn University Museum of Zoology, Bangkok, Thailand" id="ABBRID0ELCBK" xlink:type="simple">CUMZ</abbrev>), Thai Mueang District, Khaolak-Lumru National Park, <named-content xmlns:xlink="http://www.w3.org/1999/xlink" content-type="dwc:verbatimCoordinates" xlink:type="simple"><named-content content-type="geo-json" specific-use="{&#34;type&#34;:&#34;Point&#34;,&#34;coordinates&#34;:[98.240278,8.626389]}" id="NCID0ETCBK" xlink:type="simple">8°37'35"N, 98°14'25"E</named-content></named-content>, <abbrev xmlns:xlink="http://www.w3.org/1999/xlink" xlink:title="approximately, around (circa)" id="ABBRID0EYCBK" xlink:type="simple">ca.</abbrev> 72 m <abbrev xmlns:xlink="http://www.w3.org/1999/xlink" xlink:title="above sea level" id="ABBRID0E3CBK" xlink:type="simple">a.s.l</abbrev>., 7 October 2006, leg. S. Panha and <abbrev xmlns:xlink="http://www.w3.org/1999/xlink" content-type="institution" xlink:title="Animal Systematics Research Unit, Department of Biology, Faculty of Science, Chulalongkorn University, Bangkok, Thailand" id="ABBRID0EADBK" xlink:type="simple">ASRU</abbrev> members. 1 male, 1 female (<abbrev xmlns:xlink="http://www.w3.org/1999/xlink" content-type="institution" xlink:title="Natural History Museum of Denmark (Zoological Museum), University of Copenhagen, Denmark" id="ABBRID0EFDBK" xlink:type="simple">ZMUC</abbrev>), Thap Put District, Highway No. 4 Phet Kasem Road <abbrev xmlns:xlink="http://www.w3.org/1999/xlink" xlink:title="approximately, around (circa)" id="ABBRID0EKDBK" xlink:type="simple">ca.</abbrev> 0.5 km north of the Headquarters of the Khao Lak–Lamru National Park, on the street next to secondary rainforest. 8°37'N, 98°14'E, <abbrev xmlns:xlink="http://www.w3.org/1999/xlink" xlink:title="approximately, around (circa)" id="ABBRID0EODBK" xlink:type="simple">ca.</abbrev> 30–40 m <abbrev xmlns:xlink="http://www.w3.org/1999/xlink" xlink:title="above sea level" id="ABBRID0ESDBK" xlink:type="simple">a.s.l</abbrev>., 29 August–12 September 2008, leg. N. Laufer. 1 male missing gonopods, 1 male (<abbrev xmlns:xlink="http://www.w3.org/1999/xlink" content-type="institution" xlink:title="Chulalongkorn University Museum of Zoology, Bangkok, Thailand" id="ABBRID0EWDBK" xlink:type="simple">CUMZ</abbrev>), Khura Buri District, Mu Koh Surin National Park, Koh Surin Nuea, <named-content xmlns:xlink="http://www.w3.org/1999/xlink" content-type="dwc:verbatimCoordinates" xlink:type="simple"><named-content content-type="geo-json" specific-use="{&#34;type&#34;:&#34;Point&#34;,&#34;coordinates&#34;:[97.869722,9.440833]}" id="NCID0E5DBK" xlink:type="simple">9°26'27"N, 97°52'11"E</named-content></named-content>, <abbrev xmlns:xlink="http://www.w3.org/1999/xlink" xlink:title="approximately, around (circa)" id="ABBRID0EDEBK" xlink:type="simple">ca.</abbrev> 39 m <abbrev xmlns:xlink="http://www.w3.org/1999/xlink" xlink:title="above sea level" id="ABBRID0EHEBK" xlink:type="simple">a.s.l</abbrev>., 8 April 2012, leg. S. Panha and <abbrev xmlns:xlink="http://www.w3.org/1999/xlink" content-type="institution" xlink:title="Animal Systematics Research Unit, Department of Biology, Faculty of Science, Chulalongkorn University, Bangkok, Thailand" id="ABBRID0ELEBK" xlink:type="simple">ASRU</abbrev> members. 1 broken male and missing gonopods (<abbrev xmlns:xlink="http://www.w3.org/1999/xlink" content-type="institution" xlink:title="Chulalongkorn University Museum of Zoology, Bangkok, Thailand" id="ABBRID0EQEBK" xlink:type="simple">CUMZ</abbrev>), Mueang Phang Nga District, Tham Nam Pud, <named-content xmlns:xlink="http://www.w3.org/1999/xlink" content-type="dwc:verbatimCoordinates" xlink:type="simple"><named-content content-type="geo-json" specific-use="{&#34;type&#34;:&#34;Point&#34;,&#34;coordinates&#34;:[98.543333,8.463889]}" id="NCID0EYEBK" xlink:type="simple">8°27'50"N, 98°32'36"E</named-content></named-content>, <abbrev xmlns:xlink="http://www.w3.org/1999/xlink" xlink:title="approximately, around (circa)" id="ABBRID0E4EBK" xlink:type="simple">ca.</abbrev> 58 m <abbrev xmlns:xlink="http://www.w3.org/1999/xlink" xlink:title="above sea level" id="ABBRID0EBFBK" xlink:type="simple">a.s.l</abbrev>., 7 October 2006, leg. S. Panha and <abbrev xmlns:xlink="http://www.w3.org/1999/xlink" content-type="institution" xlink:title="Animal Systematics Research Unit, Department of Biology, Faculty of Science, Chulalongkorn University, Bangkok, Thailand" id="ABBRID0EFFBK" xlink:type="simple">ASRU</abbrev> members. Many specimens (<abbrev xmlns:xlink="http://www.w3.org/1999/xlink" content-type="institution" xlink:title="Chulalongkorn University Museum of Zoology, Bangkok, Thailand" id="ABBRID0EKFBK" xlink:type="simple">CUMZ</abbrev>), Mueang Phang Nga District, Tham Nam Pud, <named-content xmlns:xlink="http://www.w3.org/1999/xlink" content-type="dwc:verbatimCoordinates" xlink:type="simple"><named-content content-type="geo-json" specific-use="{&#34;type&#34;:&#34;Point&#34;,&#34;coordinates&#34;:[98.543333,8.463889]}" id="NCID0ESFBK" xlink:type="simple">8°27'50"N, 98°32'36"E</named-content></named-content>, <abbrev xmlns:xlink="http://www.w3.org/1999/xlink" xlink:title="approximately, around (circa)" id="ABBRID0EXFBK" xlink:type="simple">ca.</abbrev> 58 m <abbrev xmlns:xlink="http://www.w3.org/1999/xlink" xlink:title="above sea level" id="ABBRID0E2FBK" xlink:type="simple">a.s.l</abbrev>., 5 August 2015, leg. C. Sutcharit, R. Srisonchai and <abbrev xmlns:xlink="http://www.w3.org/1999/xlink" content-type="institution" xlink:title="Animal Systematics Research Unit, Department of Biology, Faculty of Science, Chulalongkorn University, Bangkok, Thailand" id="ABBRID0E6FBK" xlink:type="simple">ASRU</abbrev> members. 1 male (<abbrev xmlns:xlink="http://www.w3.org/1999/xlink" content-type="institution" xlink:title="Chulalongkorn University Museum of Zoology, Bangkok, Thailand" id="ABBRID0EEGBK" xlink:type="simple">CUMZ</abbrev>), Mueang Phang Nga District, Tham Pha Sue Bureau of Monks, <named-content xmlns:xlink="http://www.w3.org/1999/xlink" content-type="dwc:verbatimCoordinates" xlink:type="simple"><named-content content-type="geo-json" specific-use="{&#34;type&#34;:&#34;Point&#34;,&#34;coordinates&#34;:[98.537500,8.473333]}" id="NCID0EMGBK" xlink:type="simple">8°28'24"N, 98°32'15"E</named-content></named-content>, <abbrev xmlns:xlink="http://www.w3.org/1999/xlink" xlink:title="approximately, around (circa)" id="ABBRID0ERGBK" xlink:type="simple">ca.</abbrev> 78 m <abbrev xmlns:xlink="http://www.w3.org/1999/xlink" xlink:title="above sea level" id="ABBRID0EVGBK" xlink:type="simple">a.s.l</abbrev>., 10 July 2017, leg. C. Sutcharit, R. Srisonchai and <abbrev xmlns:xlink="http://www.w3.org/1999/xlink" content-type="institution" xlink:title="Animal Systematics Research Unit, Department of Biology, Faculty of Science, Chulalongkorn University, Bangkok, Thailand" id="ABBRID0EZGBK" xlink:type="simple">ASRU</abbrev> members. 2 females (<abbrev xmlns:xlink="http://www.w3.org/1999/xlink" content-type="institution" xlink:title="Chulalongkorn University Museum of Zoology, Bangkok, Thailand" id="ABBRID0E5GBK" xlink:type="simple">CUMZ</abbrev>), Mueang Phang Nga District, Tham Nam Pud Bureau of Monks, 8 October 2006, leg. S. Panha and <abbrev xmlns:xlink="http://www.w3.org/1999/xlink" content-type="institution" xlink:title="Animal Systematics Research Unit, Department of Biology, Faculty of Science, Chulalongkorn University, Bangkok, Thailand" id="ABBRID0EDHBK" xlink:type="simple">ASRU</abbrev> members. 1 male, 1 female (<abbrev xmlns:xlink="http://www.w3.org/1999/xlink" content-type="institution" xlink:title="Chulalongkorn University Museum of Zoology, Bangkok, Thailand" id="ABBRID0EIHBK" xlink:type="simple">CUMZ</abbrev>), Mueang Phang Nga District, Tao Thong Waterfall, <named-content xmlns:xlink="http://www.w3.org/1999/xlink" content-type="dwc:verbatimCoordinates" xlink:type="simple"><named-content content-type="geo-json" specific-use="{&#34;type&#34;:&#34;Point&#34;,&#34;coordinates&#34;:[98.585833,8.485556]}" id="NCID0EQHBK" xlink:type="simple">8°29'08"N, 98°35'09"E</named-content></named-content>, <abbrev xmlns:xlink="http://www.w3.org/1999/xlink" xlink:title="approximately, around (circa)" id="ABBRID0EVHBK" xlink:type="simple">ca.</abbrev> 25 m <abbrev xmlns:xlink="http://www.w3.org/1999/xlink" xlink:title="above sea level" id="ABBRID0EZHBK" xlink:type="simple">a.s.l</abbrev>., 7 October 2006, leg. S. Panha and <abbrev xmlns:xlink="http://www.w3.org/1999/xlink" content-type="institution" xlink:title="Animal Systematics Research Unit, Department of Biology, Faculty of Science, Chulalongkorn University, Bangkok, Thailand" id="ABBRID0E4HBK" xlink:type="simple">ASRU</abbrev> members. 1 female (<abbrev xmlns:xlink="http://www.w3.org/1999/xlink" content-type="institution" xlink:title="Chulalongkorn University Museum of Zoology, Bangkok, Thailand" id="ABBRID0ECIBK" xlink:type="simple">CUMZ</abbrev>), Mueang Phang Nga District, Phung Chang Cave, <named-content xmlns:xlink="http://www.w3.org/1999/xlink" content-type="dwc:verbatimCoordinates" xlink:type="simple"><named-content content-type="geo-json" specific-use="{&#34;type&#34;:&#34;Point&#34;,&#34;coordinates&#34;:[98.516389,8.442778]}" id="NCID0EKIBK" xlink:type="simple">8°26'34"N, 98°30'59"E</named-content></named-content>, <abbrev xmlns:xlink="http://www.w3.org/1999/xlink" xlink:title="approximately, around (circa)" id="ABBRID0EPIBK" xlink:type="simple">ca.</abbrev> 24 m <abbrev xmlns:xlink="http://www.w3.org/1999/xlink" xlink:title="above sea level" id="ABBRID0ETIBK" xlink:type="simple">a.s.l</abbrev>., 26 September 2009, leg. S. Panha and <abbrev xmlns:xlink="http://www.w3.org/1999/xlink" content-type="institution" xlink:title="Animal Systematics Research Unit, Department of Biology, Faculty of Science, Chulalongkorn University, Bangkok, Thailand" id="ABBRID0EXIBK" xlink:type="simple">ASRU</abbrev> members. 3 males, 2 females, 14 juveniles (<abbrev xmlns:xlink="http://www.w3.org/1999/xlink" content-type="institution" xlink:title="Chulalongkorn University Museum of Zoology, Bangkok, Thailand" id="ABBRID0E3IBK" xlink:type="simple">CUMZ</abbrev>), Mueang Phang Nga District, Phung Chang Cave, <named-content xmlns:xlink="http://www.w3.org/1999/xlink" content-type="dwc:verbatimCoordinates" xlink:type="simple"><named-content content-type="geo-json" specific-use="{&#34;type&#34;:&#34;Point&#34;,&#34;coordinates&#34;:[98.516389,8.442778]}" id="NCID0EEJBK" xlink:type="simple">8°26'34"N, 98°30'59"E</named-content></named-content>, <abbrev xmlns:xlink="http://www.w3.org/1999/xlink" xlink:title="approximately, around (circa)" id="ABBRID0EJJBK" xlink:type="simple">ca.</abbrev> 24 m <abbrev xmlns:xlink="http://www.w3.org/1999/xlink" xlink:title="above sea level" id="ABBRID0ENJBK" xlink:type="simple">a.s.l</abbrev>., 6 August 2014, leg. C. Sutcharit, R. Srisonchai and <abbrev xmlns:xlink="http://www.w3.org/1999/xlink" content-type="institution" xlink:title="Animal Systematics Research Unit, Department of Biology, Faculty of Science, Chulalongkorn University, Bangkok, Thailand" id="ABBRID0ERJBK" xlink:type="simple">ASRU</abbrev> members. Many specimens (<abbrev xmlns:xlink="http://www.w3.org/1999/xlink" content-type="institution" xlink:title="Chulalongkorn University Museum of Zoology, Bangkok, Thailand" id="ABBRID0EWJBK" xlink:type="simple">CUMZ</abbrev>), Mueang Phang Nga District, Phung Chang Cave, <named-content xmlns:xlink="http://www.w3.org/1999/xlink" content-type="dwc:verbatimCoordinates" xlink:type="simple"><named-content content-type="geo-json" specific-use="{&#34;type&#34;:&#34;Point&#34;,&#34;coordinates&#34;:[98.516389,8.442778]}" id="NCID0E5JBK" xlink:type="simple">8°26'34"N, 98°30'59"E</named-content></named-content>, <abbrev xmlns:xlink="http://www.w3.org/1999/xlink" xlink:title="approximately, around (circa)" id="ABBRID0EDKBK" xlink:type="simple">ca.</abbrev> 24 m <abbrev xmlns:xlink="http://www.w3.org/1999/xlink" xlink:title="above sea level" id="ABBRID0EHKBK" xlink:type="simple">a.s.l</abbrev>., 5 August 2015, leg. C. Sutcharit, R. Srisonchai and <abbrev xmlns:xlink="http://www.w3.org/1999/xlink" content-type="institution" xlink:title="Animal Systematics Research Unit, Department of Biology, Faculty of Science, Chulalongkorn University, Bangkok, Thailand" id="ABBRID0ELKBK" xlink:type="simple">ASRU</abbrev> members. 5 males, 4 females (<abbrev xmlns:xlink="http://www.w3.org/1999/xlink" content-type="institution" xlink:title="Chulalongkorn University Museum of Zoology, Bangkok, Thailand" id="ABBRID0EQKBK" xlink:type="simple">CUMZ</abbrev>), Mueang Phang Nga District, Phung Chang Cave, <named-content xmlns:xlink="http://www.w3.org/1999/xlink" content-type="dwc:verbatimCoordinates" xlink:type="simple"><named-content content-type="geo-json" specific-use="{&#34;type&#34;:&#34;Point&#34;,&#34;coordinates&#34;:[98.516389,8.442778]}" id="NCID0EYKBK" xlink:type="simple">8°26'34"N, 98°30'59"E</named-content></named-content>, <abbrev xmlns:xlink="http://www.w3.org/1999/xlink" xlink:title="approximately, around (circa)" id="ABBRID0E4KBK" xlink:type="simple">ca.</abbrev> 24 m <abbrev xmlns:xlink="http://www.w3.org/1999/xlink" xlink:title="above sea level" id="ABBRID0EBLBK" xlink:type="simple">a.s.l</abbrev>., 8 August 2016, leg. C. Sutcharit, R. Srisonchai, and <abbrev xmlns:xlink="http://www.w3.org/1999/xlink" content-type="institution" xlink:title="Animal Systematics Research Unit, Department of Biology, Faculty of Science, Chulalongkorn University, Bangkok, Thailand" id="ABBRID0EFLBK" xlink:type="simple">ASRU</abbrev> members. 3 males, 2 juveniles (<abbrev xmlns:xlink="http://www.w3.org/1999/xlink" content-type="institution" xlink:title="Chulalongkorn University Museum of Zoology, Bangkok, Thailand" id="ABBRID0EKLBK" xlink:type="simple">CUMZ</abbrev>), Takua Thung District, Wat Suwan Khuha (Monkey Cave), <named-content xmlns:xlink="http://www.w3.org/1999/xlink" content-type="dwc:verbatimCoordinates" xlink:type="simple"><named-content content-type="geo-json" specific-use="{&#34;type&#34;:&#34;Point&#34;,&#34;coordinates&#34;:[98.472778,8.428333]}" id="NCID0ESLBK" xlink:type="simple">8°25'42"N, 98°28'22"E</named-content></named-content>, <abbrev xmlns:xlink="http://www.w3.org/1999/xlink" xlink:title="approximately, around (circa)" id="ABBRID0EXLBK" xlink:type="simple">ca.</abbrev> 25 m <abbrev xmlns:xlink="http://www.w3.org/1999/xlink" xlink:title="above sea level" id="ABBRID0E2LBK" xlink:type="simple">a.s.l</abbrev>., 8 August 2016, leg. C. Sutcharit, R. Srisonchai, and <abbrev xmlns:xlink="http://www.w3.org/1999/xlink" content-type="institution" xlink:title="Animal Systematics Research Unit, Department of Biology, Faculty of Science, Chulalongkorn University, Bangkok, Thailand" id="ABBRID0E6LBK" xlink:type="simple">ASRU</abbrev> members. Many specimens (<abbrev xmlns:xlink="http://www.w3.org/1999/xlink" content-type="institution" xlink:title="Chulalongkorn University Museum of Zoology, Bangkok, Thailand" id="ABBRID0EEMBK" xlink:type="simple">CUMZ</abbrev>), Thap Put District, Wat Khiri Wong (Tham Kob), <named-content xmlns:xlink="http://www.w3.org/1999/xlink" content-type="dwc:verbatimCoordinates" xlink:type="simple"><named-content content-type="geo-json" specific-use="{&#34;type&#34;:&#34;Point&#34;,&#34;coordinates&#34;:[98.577778,8.532500]}" id="NCID0EMMBK" xlink:type="simple">8°31'57"N, 98°34'40"E</named-content></named-content>, <abbrev xmlns:xlink="http://www.w3.org/1999/xlink" xlink:title="approximately, around (circa)" id="ABBRID0ERMBK" xlink:type="simple">ca.</abbrev> 97 m <abbrev xmlns:xlink="http://www.w3.org/1999/xlink" xlink:title="above sea level" id="ABBRID0EVMBK" xlink:type="simple">a.s.l</abbrev>., 9 July 2017, leg. C. Sutcharit, R. Srisonchai, and <abbrev xmlns:xlink="http://www.w3.org/1999/xlink" content-type="institution" xlink:title="Animal Systematics Research Unit, Department of Biology, Faculty of Science, Chulalongkorn University, Bangkok, Thailand" id="ABBRID0EZMBK" xlink:type="simple">ASRU</abbrev> members.</p><p>
              <bold>Phuket Province</bold>: 1 male of <italic><tp:taxon-name><tp:taxon-name-part taxon-name-part-type="genus" reg="Desmoxytes">Desmoxytes</tp:taxon-name-part></tp:taxon-name></italic> sp. (<abbrev xmlns:xlink="http://www.w3.org/1999/xlink" content-type="institution" xlink:title="Natural History Museum of Denmark (Zoological Museum), University of Copenhagen, Denmark" id="ABBRID0EJNBK" xlink:type="simple">ZMUC</abbrev>), Thalang District, Thepkrasattree Subdistrict, Tonsai Waterfall, <named-content xmlns:xlink="http://www.w3.org/1999/xlink" content-type="dwc:verbatimCoordinates" xlink:type="simple"><named-content content-type="geo-json" specific-use="{&#34;type&#34;:&#34;Point&#34;,&#34;coordinates&#34;:[98.362500,8.028889]}" id="NCID0ERNBK" xlink:type="simple">8°01'44"N, 98°21'45"E</named-content></named-content>, <abbrev xmlns:xlink="http://www.w3.org/1999/xlink" xlink:title="approximately, around (circa)" id="ABBRID0EWNBK" xlink:type="simple">ca.</abbrev> 67 m <abbrev xmlns:xlink="http://www.w3.org/1999/xlink" xlink:title="above sea level" id="ABBRID0E1NBK" xlink:type="simple">a.s.l</abbrev>., 12 October 1991, leg. M. Anderson, O. Martin, and N. Scharff. 1 female (<abbrev xmlns:xlink="http://www.w3.org/1999/xlink" content-type="institution" xlink:title="Chulalongkorn University Museum of Zoology, Bangkok, Thailand" id="ABBRID0E5NBK" xlink:type="simple">CUMZ</abbrev>), Mueang Phuket District, Panwa Cave, <named-content xmlns:xlink="http://www.w3.org/1999/xlink" content-type="dwc:verbatimCoordinates" xlink:type="simple"><named-content content-type="geo-json" specific-use="{&#34;type&#34;:&#34;Point&#34;,&#34;coordinates&#34;:[98.409444,7.801111]}" id="NCID0EGOBK" xlink:type="simple">7°48'04"N, 98°24'34"E</named-content></named-content>, <abbrev xmlns:xlink="http://www.w3.org/1999/xlink" xlink:title="approximately, around (circa)" id="ABBRID0ELOBK" xlink:type="simple">ca.</abbrev> 25 m <abbrev xmlns:xlink="http://www.w3.org/1999/xlink" xlink:title="above sea level" id="ABBRID0EPOBK" xlink:type="simple">a.s.l</abbrev>., June 2007, leg. S. Panha and <abbrev xmlns:xlink="http://www.w3.org/1999/xlink" content-type="institution" xlink:title="Animal Systematics Research Unit, Department of Biology, Faculty of Science, Chulalongkorn University, Bangkok, Thailand" id="ABBRID0ETOBK" xlink:type="simple">ASRU</abbrev> members. 1 female (<abbrev xmlns:xlink="http://www.w3.org/1999/xlink" content-type="institution" xlink:title="Chulalongkorn University Museum of Zoology, Bangkok, Thailand" id="ABBRID0EYOBK" xlink:type="simple">CUMZ</abbrev>), Mueang Phuket District, Panwa Cave, <named-content xmlns:xlink="http://www.w3.org/1999/xlink" content-type="dwc:verbatimCoordinates" xlink:type="simple"><named-content content-type="geo-json" specific-use="{&#34;type&#34;:&#34;Point&#34;,&#34;coordinates&#34;:[98.409444,7.801111]}" id="NCID0EAPBK" xlink:type="simple">7°48'04"N, 98°24'34"E</named-content></named-content>, <abbrev xmlns:xlink="http://www.w3.org/1999/xlink" xlink:title="approximately, around (circa)" id="ABBRID0EFPBK" xlink:type="simple">ca.</abbrev> 25 m <abbrev xmlns:xlink="http://www.w3.org/1999/xlink" xlink:title="above sea level" id="ABBRID0EJPBK" xlink:type="simple">a.s.l</abbrev>., 5 November 2007, leg. S. Panha and <abbrev xmlns:xlink="http://www.w3.org/1999/xlink" content-type="institution" xlink:title="Animal Systematics Research Unit, Department of Biology, Faculty of Science, Chulalongkorn University, Bangkok, Thailand" id="ABBRID0ENPBK" xlink:type="simple">ASRU</abbrev> members.</p><p>
              <bold>Ranong Province</bold>: 1 male (<abbrev xmlns:xlink="http://www.w3.org/1999/xlink" content-type="institution" xlink:title="Chulalongkorn University Museum of Zoology, Bangkok, Thailand" id="ABBRID0EWPBK" xlink:type="simple">CUMZ</abbrev>), Kra Buri District, Tham Phra Khayang, <named-content xmlns:xlink="http://www.w3.org/1999/xlink" content-type="dwc:verbatimCoordinates" xlink:type="simple"><named-content content-type="geo-json" specific-use="{&#34;type&#34;:&#34;Point&#34;,&#34;coordinates&#34;:[98.765000,10.326389]}" id="NCID0E5PBK" xlink:type="simple">10°19'35"N, 98°45'54"E</named-content></named-content>, <abbrev xmlns:xlink="http://www.w3.org/1999/xlink" xlink:title="approximately, around (circa)" id="ABBRID0EDQBK" xlink:type="simple">ca.</abbrev> 51 m <abbrev xmlns:xlink="http://www.w3.org/1999/xlink" xlink:title="above sea level" id="ABBRID0EHQBK" xlink:type="simple">a.s.l</abbrev>., 21 November 2015, leg. S. Panha, P. Tongkerd, and A. Pholyotha. 1 female (<abbrev xmlns:xlink="http://www.w3.org/1999/xlink" content-type="institution" xlink:title="Chulalongkorn University Museum of Zoology, Bangkok, Thailand" id="ABBRID0ELQBK" xlink:type="simple">CUMZ</abbrev>), Kra Buri District, Bok Krai Waterfall, <named-content xmlns:xlink="http://www.w3.org/1999/xlink" content-type="dwc:verbatimCoordinates" xlink:type="simple"><named-content content-type="geo-json" specific-use="{&#34;type&#34;:&#34;Point&#34;,&#34;coordinates&#34;:[98.856111,10.376389]}" id="NCID0ETQBK" xlink:type="simple">10°22'35"N, 98°51'22"E</named-content></named-content>, <abbrev xmlns:xlink="http://www.w3.org/1999/xlink" xlink:title="approximately, around (circa)" id="ABBRID0EYQBK" xlink:type="simple">ca.</abbrev> 106 m <abbrev xmlns:xlink="http://www.w3.org/1999/xlink" xlink:title="above sea level" id="ABBRID0E3QBK" xlink:type="simple">a.s.l</abbrev>., 3 January 2013, leg. S. Panha, P. Tongkerd, and A. Pholyotha.</p><p>
              <bold>Surat Thani Province</bold>: 2 broken and mixed females, 2 females remaining rings 13–20, 1 broken female (<abbrev xmlns:xlink="http://www.w3.org/1999/xlink" content-type="institution" xlink:title="Chulalongkorn University Museum of Zoology, Bangkok, Thailand" id="ABBRID0EERBK" xlink:type="simple">CUMZ</abbrev>), Phanom District, Khlong Phanom National Park, <named-content xmlns:xlink="http://www.w3.org/1999/xlink" content-type="dwc:verbatimCoordinates" xlink:type="simple"><named-content content-type="geo-json" specific-use="{&#34;type&#34;:&#34;Point&#34;,&#34;coordinates&#34;:[98.673889,8.878889]}" id="NCID0EMRBK" xlink:type="simple">8°52'44"N, 98°40'26"E</named-content></named-content>, <abbrev xmlns:xlink="http://www.w3.org/1999/xlink" xlink:title="approximately, around (circa)" id="ABBRID0ERRBK" xlink:type="simple">ca.</abbrev> 68 m <abbrev xmlns:xlink="http://www.w3.org/1999/xlink" xlink:title="above sea level" id="ABBRID0EVRBK" xlink:type="simple">a.s.l</abbrev>., 28 August 2007, leg. S. Panha and <abbrev xmlns:xlink="http://www.w3.org/1999/xlink" content-type="institution" xlink:title="Animal Systematics Research Unit, Department of Biology, Faculty of Science, Chulalongkorn University, Bangkok, Thailand" id="ABBRID0EZRBK" xlink:type="simple">ASRU</abbrev> members. 1 male, 6 juveniles (<abbrev xmlns:xlink="http://www.w3.org/1999/xlink" content-type="institution" xlink:title="Chulalongkorn University Museum of Zoology, Bangkok, Thailand" id="ABBRID0E5RBK" xlink:type="simple">CUMZ</abbrev>), Phanom District, Khlong Phanom National Park, Pha Daeng, <named-content xmlns:xlink="http://www.w3.org/1999/xlink" content-type="dwc:verbatimCoordinates" xlink:type="simple"><named-content content-type="geo-json" specific-use="{&#34;type&#34;:&#34;Point&#34;,&#34;coordinates&#34;:[98.553333,8.894722]}" id="NCID0EGSBK" xlink:type="simple">8°53'41"N, 98°33'12"E</named-content></named-content>, <abbrev xmlns:xlink="http://www.w3.org/1999/xlink" xlink:title="approximately, around (circa)" id="ABBRID0ELSBK" xlink:type="simple">ca.</abbrev> 67 m <abbrev xmlns:xlink="http://www.w3.org/1999/xlink" xlink:title="above sea level" id="ABBRID0EPSBK" xlink:type="simple">a.s.l</abbrev>., 7 August 2016, leg. C. Sutcharit, R. Srisonchai, and <abbrev xmlns:xlink="http://www.w3.org/1999/xlink" content-type="institution" xlink:title="Animal Systematics Research Unit, Department of Biology, Faculty of Science, Chulalongkorn University, Bangkok, Thailand" id="ABBRID0ETSBK" xlink:type="simple">ASRU</abbrev> members. 8 males, 3 females (<abbrev xmlns:xlink="http://www.w3.org/1999/xlink" content-type="institution" xlink:title="Chulalongkorn University Museum of Zoology, Bangkok, Thailand" id="ABBRID0EYSBK" xlink:type="simple">CUMZ</abbrev>), Phanom District, Khlong Phanom National Park, Pha Daeng, <named-content xmlns:xlink="http://www.w3.org/1999/xlink" content-type="dwc:verbatimCoordinates" xlink:type="simple"><named-content content-type="geo-json" specific-use="{&#34;type&#34;:&#34;Point&#34;,&#34;coordinates&#34;:[98.553333,8.894722]}" id="NCID0EATBK" xlink:type="simple">8°53'41"N, 98°33'12"E</named-content></named-content>, <abbrev xmlns:xlink="http://www.w3.org/1999/xlink" xlink:title="approximately, around (circa)" id="ABBRID0EFTBK" xlink:type="simple">ca.</abbrev> 67 m <abbrev xmlns:xlink="http://www.w3.org/1999/xlink" xlink:title="above sea level" id="ABBRID0EJTBK" xlink:type="simple">a.s.l</abbrev>., 1 August 2017, leg. C. Sutcharit, R. Srisonchai, and <abbrev xmlns:xlink="http://www.w3.org/1999/xlink" content-type="institution" xlink:title="Animal Systematics Research Unit, Department of Biology, Faculty of Science, Chulalongkorn University, Bangkok, Thailand" id="ABBRID0ENTBK" xlink:type="simple">ASRU</abbrev> members. 4 males (<abbrev xmlns:xlink="http://www.w3.org/1999/xlink" content-type="institution" xlink:title="Chulalongkorn University Museum of Zoology, Bangkok, Thailand" id="ABBRID0ESTBK" xlink:type="simple">CUMZ</abbrev>), Phanom District, Ban Song Phi Nong, <named-content xmlns:xlink="http://www.w3.org/1999/xlink" content-type="dwc:verbatimCoordinates" xlink:type="simple"><named-content content-type="geo-json" specific-use="{&#34;type&#34;:&#34;Point&#34;,&#34;coordinates&#34;:[98.737778,8.847500]}" id="NCID0E1TBK" xlink:type="simple">8°50'51"N, 98°44'16"E</named-content></named-content>, <abbrev xmlns:xlink="http://www.w3.org/1999/xlink" xlink:title="approximately, around (circa)" id="ABBRID0E6TBK" xlink:type="simple">ca.</abbrev> 74 m <abbrev xmlns:xlink="http://www.w3.org/1999/xlink" xlink:title="above sea level" id="ABBRID0EDUBK" xlink:type="simple">a.s.l</abbrev>., 7 August 2016, leg. C. Sutcharit, R. Srisonchai, and <abbrev xmlns:xlink="http://www.w3.org/1999/xlink" content-type="institution" xlink:title="Animal Systematics Research Unit, Department of Biology, Faculty of Science, Chulalongkorn University, Bangkok, Thailand" id="ABBRID0EHUBK" xlink:type="simple">ASRU</abbrev> members. 10 males, 3 females, 1 broken male missing gonopods (<abbrev xmlns:xlink="http://www.w3.org/1999/xlink" content-type="institution" xlink:title="Chulalongkorn University Museum of Zoology, Bangkok, Thailand" id="ABBRID0EMUBK" xlink:type="simple">CUMZ</abbrev>), Ban Ta Khun District, Ratchaprapa Dam, <named-content xmlns:xlink="http://www.w3.org/1999/xlink" content-type="dwc:verbatimCoordinates" xlink:type="simple"><named-content content-type="geo-json" specific-use="{&#34;type&#34;:&#34;Point&#34;,&#34;coordinates&#34;:[98.806111,8.956111]}" id="NCID0EUUBK" xlink:type="simple">8°57'22"N, 98°48'22"E</named-content></named-content>, <abbrev xmlns:xlink="http://www.w3.org/1999/xlink" xlink:title="approximately, around (circa)" id="ABBRID0EZUBK" xlink:type="simple">ca.</abbrev> 53 m <abbrev xmlns:xlink="http://www.w3.org/1999/xlink" xlink:title="above sea level" id="ABBRID0E4UBK" xlink:type="simple">a.s.l</abbrev>., 8 October 2008, leg. S. Panha and <abbrev xmlns:xlink="http://www.w3.org/1999/xlink" content-type="institution" xlink:title="Animal Systematics Research Unit, Department of Biology, Faculty of Science, Chulalongkorn University, Bangkok, Thailand" id="ABBRID0EBVBK" xlink:type="simple">ASRU</abbrev> members. Many specimens (<abbrev xmlns:xlink="http://www.w3.org/1999/xlink" content-type="institution" xlink:title="Chulalongkorn University Museum of Zoology, Bangkok, Thailand" id="ABBRID0EGVBK" xlink:type="simple">CUMZ</abbrev>), Ban Ta Khun District, Ratchaprapa Dam, <named-content xmlns:xlink="http://www.w3.org/1999/xlink" content-type="dwc:verbatimCoordinates" xlink:type="simple"><named-content content-type="geo-json" specific-use="{&#34;type&#34;:&#34;Point&#34;,&#34;coordinates&#34;:[98.806111,8.956111]}" id="NCID0EOVBK" xlink:type="simple">8°57'22"N, 98°48'22"E</named-content></named-content>, <abbrev xmlns:xlink="http://www.w3.org/1999/xlink" xlink:title="approximately, around (circa)" id="ABBRID0ETVBK" xlink:type="simple">ca.</abbrev> 53 m <abbrev xmlns:xlink="http://www.w3.org/1999/xlink" xlink:title="above sea level" id="ABBRID0EXVBK" xlink:type="simple">a.s.l</abbrev>., 4 August 2014, leg. C. Sutcharit, R. Srisonchai, and <abbrev xmlns:xlink="http://www.w3.org/1999/xlink" content-type="institution" xlink:title="Animal Systematics Research Unit, Department of Biology, Faculty of Science, Chulalongkorn University, Bangkok, Thailand" id="ABBRID0E2VBK" xlink:type="simple">ASRU</abbrev> members. Many specimens (<abbrev xmlns:xlink="http://www.w3.org/1999/xlink" content-type="institution" xlink:title="Chulalongkorn University Museum of Zoology, Bangkok, Thailand" id="ABBRID0EAWBK" xlink:type="simple">CUMZ</abbrev>), Ban Ta Khun District, Ratchaprapa Dam, <named-content xmlns:xlink="http://www.w3.org/1999/xlink" content-type="dwc:verbatimCoordinates" xlink:type="simple"><named-content content-type="geo-json" specific-use="{&#34;type&#34;:&#34;Point&#34;,&#34;coordinates&#34;:[98.806111,8.956111]}" id="NCID0EIWBK" xlink:type="simple">8°57'22"N, 98°48'22"E</named-content></named-content>, <abbrev xmlns:xlink="http://www.w3.org/1999/xlink" xlink:title="approximately, around (circa)" id="ABBRID0ENWBK" xlink:type="simple">ca.</abbrev> 53 m <abbrev xmlns:xlink="http://www.w3.org/1999/xlink" xlink:title="above sea level" id="ABBRID0ERWBK" xlink:type="simple">a.s.l</abbrev>., 3 August 2015, leg. C. Sutcharit, R. Srisonchai, and <abbrev xmlns:xlink="http://www.w3.org/1999/xlink" content-type="institution" xlink:title="Animal Systematics Research Unit, Department of Biology, Faculty of Science, Chulalongkorn University, Bangkok, Thailand" id="ABBRID0EVWBK" xlink:type="simple">ASRU</abbrev> members. 1 male (<abbrev xmlns:xlink="http://www.w3.org/1999/xlink" content-type="institution" xlink:title="Chulalongkorn University Museum of Zoology, Bangkok, Thailand" id="ABBRID0E1WBK" xlink:type="simple">CUMZ</abbrev>), Ban Ta Khun District, Ratchaprapa Dam, <named-content xmlns:xlink="http://www.w3.org/1999/xlink" content-type="dwc:verbatimCoordinates" xlink:type="simple"><named-content content-type="geo-json" specific-use="{&#34;type&#34;:&#34;Point&#34;,&#34;coordinates&#34;:[98.806111,8.956111]}" id="NCID0ECXBK" xlink:type="simple">8°57'22"N, 98°48'22"E</named-content></named-content>, <abbrev xmlns:xlink="http://www.w3.org/1999/xlink" xlink:title="approximately, around (circa)" id="ABBRID0EHXBK" xlink:type="simple">ca.</abbrev> 53 m <abbrev xmlns:xlink="http://www.w3.org/1999/xlink" xlink:title="above sea level" id="ABBRID0ELXBK" xlink:type="simple">a.s.l</abbrev>., 5 August 2016, leg. C. Sutcharit, R. Srisonchai, and <abbrev xmlns:xlink="http://www.w3.org/1999/xlink" content-type="institution" xlink:title="Animal Systematics Research Unit, Department of Biology, Faculty of Science, Chulalongkorn University, Bangkok, Thailand" id="ABBRID0EPXBK" xlink:type="simple">ASRU</abbrev> members. 1 male (<abbrev xmlns:xlink="http://www.w3.org/1999/xlink" content-type="institution" xlink:title="Chulalongkorn University Museum of Zoology, Bangkok, Thailand" id="ABBRID0EUXBK" xlink:type="simple">CUMZ</abbrev>), Ban Ta Khun District, Khlong Hoi, 8 October 2008, leg. S. Panha and <abbrev xmlns:xlink="http://www.w3.org/1999/xlink" content-type="institution" xlink:title="Animal Systematics Research Unit, Department of Biology, Faculty of Science, Chulalongkorn University, Bangkok, Thailand" id="ABBRID0EZXBK" xlink:type="simple">ASRU</abbrev> members. 2 males, 1 male missing gonopods, 1 juvenile, 1 broken juvenile (<abbrev xmlns:xlink="http://www.w3.org/1999/xlink" content-type="institution" xlink:title="Chulalongkorn University Museum of Zoology, Bangkok, Thailand" id="ABBRID0E5XBK" xlink:type="simple">CUMZ</abbrev>), Ban Ta Khun District, Khao Wong Water Supply Station, <named-content xmlns:xlink="http://www.w3.org/1999/xlink" content-type="dwc:verbatimCoordinates" xlink:type="simple"><named-content content-type="geo-json" specific-use="{&#34;type&#34;:&#34;Point&#34;,&#34;coordinates&#34;:[98.940278,8.929722]}" id="NCID0EGYBK" xlink:type="simple">8°55'47"N, 98°56'25"E</named-content></named-content>, <abbrev xmlns:xlink="http://www.w3.org/1999/xlink" xlink:title="approximately, around (circa)" id="ABBRID0ELYBK" xlink:type="simple">ca.</abbrev> 97 m <abbrev xmlns:xlink="http://www.w3.org/1999/xlink" xlink:title="above sea level" id="ABBRID0EPYBK" xlink:type="simple">a.s.l</abbrev>., 9 October 2008, leg. S. Panha and <abbrev xmlns:xlink="http://www.w3.org/1999/xlink" content-type="institution" xlink:title="Animal Systematics Research Unit, Department of Biology, Faculty of Science, Chulalongkorn University, Bangkok, Thailand" id="ABBRID0ETYBK" xlink:type="simple">ASRU</abbrev> members. 2 males (<abbrev xmlns:xlink="http://www.w3.org/1999/xlink" content-type="institution" xlink:title="Chulalongkorn University Museum of Zoology, Bangkok, Thailand" id="ABBRID0EYYBK" xlink:type="simple">CUMZ</abbrev>), Ban Ta Khun District, Wat Khao Pang (Suspension Bridge), <named-content xmlns:xlink="http://www.w3.org/1999/xlink" content-type="dwc:verbatimCoordinates" xlink:type="simple"><named-content content-type="geo-json" specific-use="{&#34;type&#34;:&#34;Point&#34;,&#34;coordinates&#34;:[98.822500,8.948333]}" id="NCID0EAZBK" xlink:type="simple">8°56'54"N, 98°49'21"E</named-content></named-content>, <abbrev xmlns:xlink="http://www.w3.org/1999/xlink" xlink:title="approximately, around (circa)" id="ABBRID0EFZBK" xlink:type="simple">ca.</abbrev> 24 m <abbrev xmlns:xlink="http://www.w3.org/1999/xlink" xlink:title="above sea level" id="ABBRID0EJZBK" xlink:type="simple">a.s.l</abbrev>., 5 May 2017, leg. S. Panha and <abbrev xmlns:xlink="http://www.w3.org/1999/xlink" content-type="institution" xlink:title="Animal Systematics Research Unit, Department of Biology, Faculty of Science, Chulalongkorn University, Bangkok, Thailand" id="ABBRID0ENZBK" xlink:type="simple">ASRU</abbrev> members. 1 male, 1 male missing gonopods, 2 females, 2 broken females, 1 juvenile (<abbrev xmlns:xlink="http://www.w3.org/1999/xlink" content-type="institution" xlink:title="Chulalongkorn University Museum of Zoology, Bangkok, Thailand" id="ABBRID0ESZBK" xlink:type="simple">CUMZ</abbrev>), Khirirat Nikhom District, Wat Satit Khirirom, <named-content xmlns:xlink="http://www.w3.org/1999/xlink" content-type="dwc:verbatimCoordinates" xlink:type="simple"><named-content content-type="geo-json" specific-use="{&#34;type&#34;:&#34;Point&#34;,&#34;coordinates&#34;:[98.986667,9.030000]}" id="NCID0E1ZBK" xlink:type="simple">9°01'48"N, 98°59'12"E</named-content></named-content>, <abbrev xmlns:xlink="http://www.w3.org/1999/xlink" xlink:title="approximately, around (circa)" id="ABBRID0E6ZBK" xlink:type="simple">ca.</abbrev> 47 m <abbrev xmlns:xlink="http://www.w3.org/1999/xlink" xlink:title="above sea level" id="ABBRID0ED1BK" xlink:type="simple">a.s.l</abbrev>., 8 October 2008, leg. S. Panha and <abbrev xmlns:xlink="http://www.w3.org/1999/xlink" content-type="institution" xlink:title="Animal Systematics Research Unit, Department of Biology, Faculty of Science, Chulalongkorn University, Bangkok, Thailand" id="ABBRID0EH1BK" xlink:type="simple">ASRU</abbrev> members. 1 male (<abbrev xmlns:xlink="http://www.w3.org/1999/xlink" content-type="institution" xlink:title="Chulalongkorn University Museum of Zoology, Bangkok, Thailand" id="ABBRID0EM1BK" xlink:type="simple">CUMZ</abbrev>), Khirirat Nikhom District, Wat Satit Khirirom, <named-content xmlns:xlink="http://www.w3.org/1999/xlink" content-type="dwc:verbatimCoordinates" xlink:type="simple"><named-content content-type="geo-json" specific-use="{&#34;type&#34;:&#34;Point&#34;,&#34;coordinates&#34;:[98.986667,9.030000]}" id="NCID0EU1BK" xlink:type="simple">9°01'48"N, 98°59'12"E</named-content></named-content>, <abbrev xmlns:xlink="http://www.w3.org/1999/xlink" xlink:title="approximately, around (circa)" id="ABBRID0EZ1BK" xlink:type="simple">ca.</abbrev> 47 m <abbrev xmlns:xlink="http://www.w3.org/1999/xlink" xlink:title="above sea level" id="ABBRID0E41BK" xlink:type="simple">a.s.l</abbrev>., 5 September 2009, leg. S. Panha and <abbrev xmlns:xlink="http://www.w3.org/1999/xlink" content-type="institution" xlink:title="Animal Systematics Research Unit, Department of Biology, Faculty of Science, Chulalongkorn University, Bangkok, Thailand" id="ABBRID0EB2BK" xlink:type="simple">ASRU</abbrev> members. 27 males, 10 females (<abbrev xmlns:xlink="http://www.w3.org/1999/xlink" content-type="institution" xlink:title="Chulalongkorn University Museum of Zoology, Bangkok, Thailand" id="ABBRID0EG2BK" xlink:type="simple">CUMZ</abbrev>), 2 males, 1 female (<abbrev xmlns:xlink="http://www.w3.org/1999/xlink" content-type="institution" xlink:title="Natural History Museum of Denmark (Zoological Museum), University of Copenhagen, Denmark" id="ABBRID0EL2BK" xlink:type="simple">ZMUC</abbrev>), 1 male, 1 female (<abbrev xmlns:xlink="http://www.w3.org/1999/xlink" content-type="institution" xlink:title="Zoological Museum, University of Moscow, Russia" id="ABBRID0EQ2BK" xlink:type="simple">ZMUM</abbrev>), 1 male, 1 female (<abbrev xmlns:xlink="http://www.w3.org/1999/xlink" content-type="institution" xlink:title="Natural History Museum Vienna, Austria" id="ABBRID0EV2BK" xlink:type="simple">NHMW</abbrev>), 1 male, 1 female (<abbrev xmlns:xlink="http://www.w3.org/1999/xlink" content-type="institution" xlink:title="Natural History Museum of London, England" id="ABBRID0E12BK" xlink:type="simple">NHMUK</abbrev>), Khirirat Nikhom District, Wat Satit Khirirom, <named-content xmlns:xlink="http://www.w3.org/1999/xlink" content-type="dwc:verbatimCoordinates" xlink:type="simple"><named-content content-type="geo-json" specific-use="{&#34;type&#34;:&#34;Point&#34;,&#34;coordinates&#34;:[98.986667,9.030000]}" id="NCID0EC3BK" xlink:type="simple">9°01'48"N, 98°59'12"E</named-content></named-content>, <abbrev xmlns:xlink="http://www.w3.org/1999/xlink" xlink:title="approximately, around (circa)" id="ABBRID0EH3BK" xlink:type="simple">ca.</abbrev> 47 m <abbrev xmlns:xlink="http://www.w3.org/1999/xlink" xlink:title="above sea level" id="ABBRID0EL3BK" xlink:type="simple">a.s.l</abbrev>., 10 July 2017, leg. C. Sutcharit, R. Srisonchai, and <abbrev xmlns:xlink="http://www.w3.org/1999/xlink" content-type="institution" xlink:title="Animal Systematics Research Unit, Department of Biology, Faculty of Science, Chulalongkorn University, Bangkok, Thailand" id="ABBRID0EP3BK" xlink:type="simple">ASRU</abbrev> members. 1 male missing right gonopod (<abbrev xmlns:xlink="http://www.w3.org/1999/xlink" content-type="institution" xlink:title="Chulalongkorn University Museum of Zoology, Bangkok, Thailand" id="ABBRID0EU3BK" xlink:type="simple">CUMZ</abbrev>), Khirirat Nikhom District, km3 near Khirirat Nikhom City, 9 October 2008, leg. S. Panha and <abbrev xmlns:xlink="http://www.w3.org/1999/xlink" content-type="institution" xlink:title="Animal Systematics Research Unit, Department of Biology, Faculty of Science, Chulalongkorn University, Bangkok, Thailand" id="ABBRID0EZ3BK" xlink:type="simple">ASRU</abbrev> members. 1 male, 1 female (<abbrev xmlns:xlink="http://www.w3.org/1999/xlink" content-type="institution" xlink:title="Chulalongkorn University Museum of Zoology, Bangkok, Thailand" id="ABBRID0E53BK" xlink:type="simple">CUMZ</abbrev>), Khirirat Nikhom District, Tham Wang Badan Bureau of Monks, <named-content xmlns:xlink="http://www.w3.org/1999/xlink" content-type="dwc:verbatimCoordinates" xlink:type="simple"><named-content content-type="geo-json" specific-use="{&#34;type&#34;:&#34;Point&#34;,&#34;coordinates&#34;:[98.957778,8.935833]}" id="NCID0EG4BK" xlink:type="simple">8°56'09"N, 98°57'28"E</named-content></named-content>, <abbrev xmlns:xlink="http://www.w3.org/1999/xlink" xlink:title="approximately, around (circa)" id="ABBRID0EL4BK" xlink:type="simple">ca.</abbrev> 69 m <abbrev xmlns:xlink="http://www.w3.org/1999/xlink" xlink:title="above sea level" id="ABBRID0EP4BK" xlink:type="simple">a.s.l</abbrev>., 3 August 2017, leg. C. Sutcharit, R. Srisonchai, and <abbrev xmlns:xlink="http://www.w3.org/1999/xlink" content-type="institution" xlink:title="Animal Systematics Research Unit, Department of Biology, Faculty of Science, Chulalongkorn University, Bangkok, Thailand" id="ABBRID0ET4BK" xlink:type="simple">ASRU</abbrev> members. 3 broken males (<abbrev xmlns:xlink="http://www.w3.org/1999/xlink" content-type="institution" xlink:title="Chulalongkorn University Museum of Zoology, Bangkok, Thailand" id="ABBRID0EY4BK" xlink:type="simple">CUMZ</abbrev>), Ko Samui District, Na Muang Waterfall, <named-content xmlns:xlink="http://www.w3.org/1999/xlink" content-type="dwc:verbatimCoordinates" xlink:type="simple"><named-content content-type="geo-json" specific-use="{&#34;type&#34;:&#34;Point&#34;,&#34;coordinates&#34;:[99.983889,9.466111]}" id="NCID0EA5BK" xlink:type="simple">9°27'58"N, 99°59'02"E</named-content></named-content>, <abbrev xmlns:xlink="http://www.w3.org/1999/xlink" xlink:title="approximately, around (circa)" id="ABBRID0EF5BK" xlink:type="simple">ca.</abbrev> 53 m <abbrev xmlns:xlink="http://www.w3.org/1999/xlink" xlink:title="above sea level" id="ABBRID0EJ5BK" xlink:type="simple">a.s.l</abbrev>., 27 January 2006, leg. S. Panha and <abbrev xmlns:xlink="http://www.w3.org/1999/xlink" content-type="institution" xlink:title="Animal Systematics Research Unit, Department of Biology, Faculty of Science, Chulalongkorn University, Bangkok, Thailand" id="ABBRID0EN5BK" xlink:type="simple">ASRU</abbrev> members. 1 female (<abbrev xmlns:xlink="http://www.w3.org/1999/xlink" content-type="institution" xlink:title="Chulalongkorn University Museum of Zoology, Bangkok, Thailand" id="ABBRID0ES5BK" xlink:type="simple">CUMZ</abbrev>), Ko Samui District, Na Muang Waterfall, <named-content xmlns:xlink="http://www.w3.org/1999/xlink" content-type="dwc:verbatimCoordinates" xlink:type="simple"><named-content content-type="geo-json" specific-use="{&#34;type&#34;:&#34;Point&#34;,&#34;coordinates&#34;:[99.983889,9.466111]}" id="NCID0E15BK" xlink:type="simple">9°27'58"N, 99°59'02"E</named-content></named-content>, <abbrev xmlns:xlink="http://www.w3.org/1999/xlink" xlink:title="approximately, around (circa)" id="ABBRID0E65BK" xlink:type="simple">ca.</abbrev> 53 m <abbrev xmlns:xlink="http://www.w3.org/1999/xlink" xlink:title="above sea level" id="ABBRID0ED6BK" xlink:type="simple">a.s.l</abbrev>., 4 December 2015, leg. S. Panha, P. Tongkerd and A. Pholyotha. 1 male remaining rings 1–11, 1 female (<abbrev xmlns:xlink="http://www.w3.org/1999/xlink" content-type="institution" xlink:title="Zoological Museum, University of Moscow, Russia" id="ABBRID0EH6BK" xlink:type="simple">ZMUM</abbrev>), Ko Samui, Thailand, June 2013, leg. Korabushkin Daniil. 10 males, 5 females, 4 juveniles (<abbrev xmlns:xlink="http://www.w3.org/1999/xlink" content-type="institution" xlink:title="Chulalongkorn University Museum of Zoology, Bangkok, Thailand" id="ABBRID0EM6BK" xlink:type="simple">CUMZ</abbrev>), Wiang Sa District, Khiri Rat Pattana Bureau of Monks (Wat Khao Poon), <named-content xmlns:xlink="http://www.w3.org/1999/xlink" content-type="dwc:verbatimCoordinates" xlink:type="simple"><named-content content-type="geo-json" specific-use="{&#34;type&#34;:&#34;Point&#34;,&#34;coordinates&#34;:[99.383056,8.526944]}" id="NCID0EU6BK" xlink:type="simple">8°31'37"N, 99°22'59"E</named-content></named-content>, <abbrev xmlns:xlink="http://www.w3.org/1999/xlink" xlink:title="approximately, around (circa)" id="ABBRID0EZ6BK" xlink:type="simple">ca.</abbrev> 68 m <abbrev xmlns:xlink="http://www.w3.org/1999/xlink" xlink:title="above sea level" id="ABBRID0E46BK" xlink:type="simple">a.s.l</abbrev>., 4 July 2017, leg. C. Sutcharit, R. Srisonchai, and <abbrev xmlns:xlink="http://www.w3.org/1999/xlink" content-type="institution" xlink:title="Animal Systematics Research Unit, Department of Biology, Faculty of Science, Chulalongkorn University, Bangkok, Thailand" id="ABBRID0EBACK" xlink:type="simple">ASRU</abbrev> members. 1 male, 1 female (<abbrev xmlns:xlink="http://www.w3.org/1999/xlink" content-type="institution" xlink:title="Chulalongkorn University Museum of Zoology, Bangkok, Thailand" id="ABBRID0EGACK" xlink:type="simple">CUMZ</abbrev>), Ban Na San District, Khao Kok Maharat Bureau of Monks, <named-content xmlns:xlink="http://www.w3.org/1999/xlink" content-type="dwc:verbatimCoordinates" xlink:type="simple"><named-content content-type="geo-json" specific-use="{&#34;type&#34;:&#34;Point&#34;,&#34;coordinates&#34;:[99.379167,8.692500]}" id="NCID0EOACK" xlink:type="simple">8°41'33"N, 99°22'45"E</named-content></named-content>, <abbrev xmlns:xlink="http://www.w3.org/1999/xlink" xlink:title="approximately, around (circa)" id="ABBRID0ETACK" xlink:type="simple">ca.</abbrev> 71 m <abbrev xmlns:xlink="http://www.w3.org/1999/xlink" xlink:title="above sea level" id="ABBRID0EXACK" xlink:type="simple">a.s.l</abbrev>., 4 July 2017, leg. C. Sutcharit, R. Srisonchai, and <abbrev xmlns:xlink="http://www.w3.org/1999/xlink" content-type="institution" xlink:title="Animal Systematics Research Unit, Department of Biology, Faculty of Science, Chulalongkorn University, Bangkok, Thailand" id="ABBRID0E2ACK" xlink:type="simple">ASRU</abbrev> members.</p></tp:treatment-sec><tp:treatment-sec sec-type="diagnosis" id="SECID0EABCK"><title>Diagnosis.</title><p>Differs from other <italic><tp:taxon-name><tp:taxon-name-part taxon-name-part-type="genus" reg="Desmoxytes">Desmoxytes</tp:taxon-name-part></tp:taxon-name></italic> species by the combination of the following characters: body colour brownish red/brown/pale brown; paraterga brownish red/red/yellowish brown; metaterga 2–4 with 2+2 (anterior row) and 2+2 (posterior row) tubercles, metaterga 5–19 with 2(1)+2(1) (anterior row) and 2+2 (posterior row) tubercles; lamina lateralis (<abbrev xmlns:xlink="http://www.w3.org/1999/xlink" xlink:title="Lamina lateralis" xlink:type="simple">ll</abbrev>) stout; anterolaterally with a long, distinct, deep and wide furrow; ventral ridge (<abbrev xmlns:xlink="http://www.w3.org/1999/xlink" xlink:title="Ventral ridge of lamina lateralis" xlink:type="simple">vrl</abbrev>) of lamina lateralis very long, wide, conspicuous; process (<abbrev xmlns:xlink="http://www.w3.org/1999/xlink" xlink:title="Process of lamina medialis" xlink:type="simple">plm</abbrev>) of lamina medialis long, distinctly demarcated from distal lobe, irregularly shaped, directed mesodorsad; distal lobe (<abbrev xmlns:xlink="http://www.w3.org/1999/xlink" xlink:title="Distal lobe of lamina medialis" xlink:type="simple">dlm</abbrev>) of lamina medialis distally with one distinct lamella; broad lobe (<abbrev xmlns:xlink="http://www.w3.org/1999/xlink" xlink:title="Broad lobe of lamina medialis" xlink:type="simple">blm</abbrev>) slightly thick at the edge, distinctly demarcated from distal lobe (<abbrev xmlns:xlink="http://www.w3.org/1999/xlink" xlink:title="Distal lobe of lamina medialis" xlink:type="simple">dlm</abbrev>) by a wide and shallow indentation.</p></tp:treatment-sec><tp:treatment-sec sec-type="type locality" id="SECID0ENBCK"><title>Type locality.</title><p>MYANMAR, southern Myanmar, Tenasserim [Tanintharyi Region].</p></tp:treatment-sec><tp:treatment-sec sec-type="redescription" id="SECID0ESBCK"><title>Redescription.</title><p>SIZE: Length 25–31 mm (male), 33–39 mm (female); width of midbody metazona <abbrev xmlns:xlink="http://www.w3.org/1999/xlink" xlink:title="approximately, around (circa)" id="ABBRID0EYBCK" xlink:type="simple">ca.</abbrev> 2.1 mm (male), 3.6 mm (female). Width of head &lt; collum &lt; body ring 2 ≥ 3 = 4 &lt; 5–16, thereafter body gradually tapering towards telson.</p><p>COLOUR (Figs <xref ref-type="fig" rid="F16">16</xref>, <xref ref-type="fig" rid="F17">17A–E</xref>): In life with two colour morphs. Brownish red morph – body brownish red (testaceous); head and antenna brownish black (except distal part of antennomere 7 and antennomere 8 whitish); collum, epiproct and legs brown; rings 2–3 brownish red or brown; metaterga, surface below paraterga and sterna brownish red; paraterga brownish red or red; a few basal podomeres reddish brown. Brown morph – body brown (female pale brown); head and antenna (except distal part of antennomere 7 and antennomere 8 whitish) brownish black or black; collum and rings 2–3 brownish black; metaterga, surface below paraterga, epiproct and legs brown; paraterga yellowish brown; sterna pale brown; a few basal podomeres brownish white. Colour in alcohol: after 100 years changed to greenish dark or greenish brown, after 5–10 years changed to pale brown.</p><fig id="F16" position="float" orientation="portrait"><label>Figure 16.</label><caption><p>Photographs of live <italic><tp:taxon-name><tp:taxon-name-part taxon-name-part-type="genus" reg="Desmoxytes">Desmoxytes</tp:taxon-name-part> <tp:taxon-name-part taxon-name-part-type="species" reg="cervina">cervina</tp:taxon-name-part></tp:taxon-name></italic> (Pocock, 1895) – males. <bold>A</bold> specimen from Wat Satit Khiri Rom <bold>B</bold> specimen from Phrayathtan Cave (Myanmar) <bold>C</bold> specimen from Ban Song Phi Nong <bold>D</bold> specimen from Wat Suwan Khuha.</p></caption><graphic xmlns:xlink="http://www.w3.org/1999/xlink" xlink:href="zookeys-761-001-g016.jpg" position="float" orientation="portrait" xlink:type="simple" id="oo_206362.jpg"/></fig><fig id="F17" position="float" orientation="portrait"><label>Figure 17.</label><caption><p>Photographs of live <italic><tp:taxon-name><tp:taxon-name-part taxon-name-part-type="genus" reg="Desmoxytes">Desmoxytes</tp:taxon-name-part> <tp:taxon-name-part taxon-name-part-type="species" reg="cervina">cervina</tp:taxon-name-part></tp:taxon-name></italic> (Pocock, 1895) and habitat. <bold>A–E</bold> specimens from Ratchaprapa Dam <bold>A</bold> female <bold>B</bold> juvenile <bold>C, D</bold> male with parasitic mites <bold>E</bold> mating couple <bold>F</bold> habitat.</p></caption><graphic xmlns:xlink="http://www.w3.org/1999/xlink" xlink:href="zookeys-761-001-g017.jpg" position="float" orientation="portrait" xlink:type="simple" id="oo_206363.jpg"/></fig><p>ANTENNAE (Fig. <xref ref-type="fig" rid="F18">18D</xref>): Very long and slender, reaching to body ring 6 or 7 (male) and 5 or 6 (female) when stretched dorsally.</p><fig id="F18" position="float" orientation="portrait"><label>Figure 18.</label><caption><p>
                  <italic><tp:taxon-name><tp:taxon-name-part taxon-name-part-type="genus" reg="Desmoxytes">Desmoxytes</tp:taxon-name-part> <tp:taxon-name-part taxon-name-part-type="species" reg="cervina">cervina</tp:taxon-name-part></tp:taxon-name></italic> (Pocock, 1895) – specimen from Wat Satit Khirirom. <bold>A</bold> anterior body part <bold>B</bold> body rings 8–10 (op = ozopore) <bold>C</bold> posteriormost body rings and telson <bold>D</bold> head and antenna <bold>E</bold> paraterga of ring 10 (arrow = tiny denticle) <bold>F</bold> body ring 10.</p></caption><graphic xmlns:xlink="http://www.w3.org/1999/xlink" xlink:href="zookeys-761-001-g018.jpg" position="float" orientation="portrait" xlink:type="simple" id="oo_206364.jpg"/></fig><p>COLLUM (Fig. <xref ref-type="fig" rid="F18">18A</xref>): With 1 transverse row of setae, 3+3 anterior setae; paraterga of collum low, elevated at <abbrev xmlns:xlink="http://www.w3.org/1999/xlink" xlink:title="approximately, around (circa)" id="ABBRID0E1FCK" xlink:type="simple">ca.</abbrev> 15°–20°, directed caudolaterad, with two inconspicuous notches on lateral margin.</p><p>TEGUMENT: Moderately shining; collum coarsely microgranulate; prozona finely shagreened; metaterga and surface below paraterga finely microgranulate; paraterga, sterna and epiproct smooth.</p><p>METATERGA (Fig. <xref ref-type="fig" rid="F18">18A–C</xref>): With 2 transverse rows of tubercles; metaterga 2–4 with 2+2 anterior tubercles and 2+2 posterior tubercles; metaterga 5–19 with 2(1)+2(1) anterior tubercles and 2+2 posterior tubercles (lateral setae of anterior row in some specimens very distinct, in some specimens poorly developed).</p><p>PARATERGA (Fig. <xref ref-type="fig" rid="F18">18E, F</xref>): Long, strongly developed; directed caudolaterad on body rings 2–17, elevated at <abbrev xmlns:xlink="http://www.w3.org/1999/xlink" xlink:title="approximately, around (circa)" id="ABBRID0ELGCK" xlink:type="simple">ca.</abbrev> 45° (male) 40° (female); directed increasingly caudad on body rings 18 and 19; anterior margin with 2 distinct notches, on lateral margin of body rings 9, 10, 12, 13, 15–18 with tiny denticle near the tip.</p><p>TELSON (Fig. <xref ref-type="fig" rid="F19">19C–G</xref>): Epiproct: tip usually truncate (in some specimens slightly emarginate); lateral setiferous tubercles and apical setiferous tubercles conspicuous, coniform. Hypoproct subtrapeziform; caudal margin slightly round (in some specimens subtruncate), with inconspicuous setiferous tubercles.</p><fig id="F19" position="float" orientation="portrait"><label>Figure 19.</label><caption><p>
                  <italic><tp:taxon-name><tp:taxon-name-part taxon-name-part-type="genus" reg="Desmoxytes">Desmoxytes</tp:taxon-name-part> <tp:taxon-name-part taxon-name-part-type="species" reg="cervina">cervina</tp:taxon-name-part></tp:taxon-name></italic> (Pocock, 1895) – specimen from Wat Satit Khirirom. <bold>A</bold> body rings 8–10 <bold>B</bold> sculpture of ring 10 <bold>C, E</bold> last ring and telson <bold>D</bold> hypoproct <bold>F, G</bold> epiproct <bold>H</bold> male leg 5 (right) <bold>I</bold> male leg 6 (right) <bold>J</bold> male leg 13 (right).</p></caption><graphic xmlns:xlink="http://www.w3.org/1999/xlink" xlink:href="zookeys-761-001-g019.jpg" position="float" orientation="portrait" xlink:type="simple" id="oo_206365.jpg"/></fig><p>STERNA (Fig. <xref ref-type="fig" rid="F20">20</xref>): Cross-impressions shallow (in some specimens slightly deep). Sternal lobe between male coxae 4 swollen, usually subtrapeziform (in some specimens subsemicircular), usually thick when seen in lateral view (in some specimens thin), slightly attenuated near tip, tip round/subtruncate/slightly emarginate.</p><fig id="F20" position="float" orientation="portrait"><label>Figure 20.</label><caption><p>
                  <italic><tp:taxon-name><tp:taxon-name-part taxon-name-part-type="genus" reg="Desmoxytes">Desmoxytes</tp:taxon-name-part> <tp:taxon-name-part taxon-name-part-type="species" reg="cervina">cervina</tp:taxon-name-part></tp:taxon-name></italic> (Pocock, 1895), specimens from Wat Satit Khirirom – sternal lobe between male coxae 4. <bold>A, B</bold> lateral view <bold>C, D</bold> ventral view <bold>E, F</bold> caudal view.</p></caption><graphic xmlns:xlink="http://www.w3.org/1999/xlink" xlink:href="zookeys-761-001-g020.jpg" position="float" orientation="portrait" xlink:type="simple" id="oo_206366.jpg"/></fig><p>LEGS (Fig. <xref ref-type="fig" rid="F19">19H–J</xref>): Very long and slender. Male femora 5 and 6 strongly humped ventrally in middle portion.</p><p>GONOPODS (Figs <xref ref-type="fig" rid="F21">21</xref>, <xref ref-type="fig" rid="F22">22</xref>): Coxa (<abbrev xmlns:xlink="http://www.w3.org/1999/xlink" xlink:title="Coxa" xlink:type="simple">cx</abbrev>) longer than prefemur. Cannula (<abbrev xmlns:xlink="http://www.w3.org/1999/xlink" xlink:title="Cannula" xlink:type="simple">ca</abbrev>) long and slender. Prefemur (<abbrev xmlns:xlink="http://www.w3.org/1999/xlink" xlink:title="Prefemur" xlink:type="simple">pfe</abbrev>) <abbrev xmlns:xlink="http://www.w3.org/1999/xlink" xlink:title="approximately, around (circa)" id="ABBRID0ERJCK" xlink:type="simple">ca.</abbrev> 2/3 as long as femur. Femur (<abbrev xmlns:xlink="http://www.w3.org/1999/xlink" xlink:title="Femur" xlink:type="simple">fe</abbrev>) long and slender. Mesal sulcus (<abbrev xmlns:xlink="http://www.w3.org/1999/xlink" xlink:title="Mesal sulcus" xlink:type="simple">ms</abbrev>) and lateral sulcus (<abbrev xmlns:xlink="http://www.w3.org/1999/xlink" xlink:title="Lateral sulcus" xlink:type="simple">ls</abbrev>) conspicuous, very deep and narrow. Postfemur (<abbrev xmlns:xlink="http://www.w3.org/1999/xlink" xlink:title="Postfemur" xlink:type="simple">pof</abbrev>) conspicuous, ventrally narrow. Solenophore (<abbrev xmlns:xlink="http://www.w3.org/1999/xlink" xlink:title="Solenophore" xlink:type="simple">sph</abbrev>) well-developed: lamina lateralis (<abbrev xmlns:xlink="http://www.w3.org/1999/xlink" xlink:title="Lamina lateralis" xlink:type="simple">ll</abbrev>) stout; anterolaterally with a long, distinct, deep and wide furrow; with a long, wide and conspicuous ventral ridge (<abbrev xmlns:xlink="http://www.w3.org/1999/xlink" xlink:title="Ventral ridge of lamina lateralis" xlink:type="simple">vrl</abbrev>): lamina medialis (<abbrev xmlns:xlink="http://www.w3.org/1999/xlink" xlink:title="Lamina medialis" xlink:type="simple">lm</abbrev>) well-developed; process (<abbrev xmlns:xlink="http://www.w3.org/1999/xlink" xlink:title="Process of lamina medialis" xlink:type="simple">plm</abbrev>) long, of irregular shape (varies within population), distinctly demarcated from distal lobe, tip blunt (in some specimens terminating in spines), directed mesodorsad; distal lobe (<abbrev xmlns:xlink="http://www.w3.org/1999/xlink" xlink:title="Distal lobe of lamina medialis" xlink:type="simple">dlm</abbrev>) distally with one distinct lamella; broad lobe (<abbrev xmlns:xlink="http://www.w3.org/1999/xlink" xlink:title="Broad lobe of lamina medialis" xlink:type="simple">blm</abbrev>) slightly thick at the edge, distinctly demarcated from distal lobe (<abbrev xmlns:xlink="http://www.w3.org/1999/xlink" xlink:title="Distal lobe of lamina medialis" xlink:type="simple">dlm</abbrev>) by a wide and shallow indentation. Solenomere (<abbrev xmlns:xlink="http://www.w3.org/1999/xlink" xlink:title="Solenomere" xlink:type="simple">sl</abbrev>) long.</p><fig id="F21" position="float" orientation="portrait"><label>Figure 21.</label><caption><p>
                  <italic><tp:taxon-name><tp:taxon-name-part taxon-name-part-type="genus" reg="Desmoxytes">Desmoxytes</tp:taxon-name-part> <tp:taxon-name-part taxon-name-part-type="species" reg="cervina">cervina</tp:taxon-name-part></tp:taxon-name></italic> (Pocock, 1895), specimen from Wat Satit Khirirom – right gonopod. <bold>A</bold> mesal view <bold>B</bold> dorsal view (arrow = furrow) <bold>C</bold> ventral view <bold>D</bold> submesal view (arrow = indentation) <bold>E</bold> lateral view.</p></caption><graphic xmlns:xlink="http://www.w3.org/1999/xlink" xlink:href="zookeys-761-001-g021.jpg" position="float" orientation="portrait" xlink:type="simple" id="oo_206367.jpg"/></fig><fig id="F22" position="float" orientation="portrait"><label>Figure 22.</label><caption><p>
                  <italic><tp:taxon-name><tp:taxon-name-part taxon-name-part-type="genus" reg="Desmoxytes">Desmoxytes</tp:taxon-name-part> <tp:taxon-name-part taxon-name-part-type="species" reg="cervina">cervina</tp:taxon-name-part></tp:taxon-name></italic> (Pocock, 1895), specimen from Wat Satit Khirirom – right gonopod. <bold>A</bold> lateral view <bold>B</bold> mesal view <bold>C</bold> ventral view <bold>D</bold> subdorsal view (arrow = indentation) <bold>E</bold> dorsal view <bold>F</bold> subdorsal view (arrow = furrow).</p></caption><graphic xmlns:xlink="http://www.w3.org/1999/xlink" xlink:href="zookeys-761-001-g022.jpg" position="float" orientation="portrait" xlink:type="simple" id="oo_206368.jpg"/></fig></tp:treatment-sec><tp:treatment-sec sec-type="distribution" id="SECID0EBMCK"><title>Distribution and habitat.</title><p>
              <italic><tp:taxon-name><tp:taxon-name-part taxon-name-part-type="genus" reg="Desmoxytes">Desmoxytes</tp:taxon-name-part> <tp:taxon-name-part taxon-name-part-type="species" reg="cervina">cervina</tp:taxon-name-part></tp:taxon-name></italic> is known from Myanmar (Lenya National Park) and Thailand (Chumphon, Krabi, Nakhon Si Thammarat, Phang Nga, Phuket, Ranong, and Surat Thani Provinces). The type locality is in south of Tenasserim, but we do not know the exact location, probably somewhere near Taninthayi township. The locality of the paralectotype (see below) “Malewoon, Tenasserim”, is currently known as Maliwan Village.</p><p>Almost all specimens were collected from limestone habitats, a few specimens were collected from granitic areas. Interestingly, <italic><tp:taxon-name><tp:taxon-name-part taxon-name-part-type="genus" reg="Desmoxytes">D.</tp:taxon-name-part> <tp:taxon-name-part taxon-name-part-type="species" reg="cervina">cervina</tp:taxon-name-part></tp:taxon-name></italic> was also found in some islands in both the Andaman Sea and the Gulf of Thailand (Mu Koh Surin National Park, Phuket, and Ko Samui).</p><p>
              <xref ref-type="bibr" rid="B15">Decker (2010)</xref> classified “<italic><tp:taxon-name><tp:taxon-name-part taxon-name-part-type="genus" reg="Desmoxytes">D.</tp:taxon-name-part> <tp:taxon-name-part taxon-name-part-type="species" reg="pterygota">pterygota</tp:taxon-name-part></tp:taxon-name></italic>” as endemic for Thailand due to its narrow range near the type locality. After intensive collecting and synonymising of <italic><tp:taxon-name><tp:taxon-name-part taxon-name-part-type="genus" reg="Desmoxytes">D.</tp:taxon-name-part> <tp:taxon-name-part taxon-name-part-type="species" reg="cervina">cervina</tp:taxon-name-part></tp:taxon-name></italic> and “<italic><tp:taxon-name><tp:taxon-name-part taxon-name-part-type="genus" reg="Desmoxytes">D.</tp:taxon-name-part> <tp:taxon-name-part taxon-name-part-type="species" reg="pterygota">pterygota</tp:taxon-name-part></tp:taxon-name></italic>”, the known distribution range has expanded to southern Myanmar and southern Thailand.</p><p>This species was found living together with <italic><tp:taxon-name><tp:taxon-name-part taxon-name-part-type="genus" reg="Desmoxytes">D.</tp:taxon-name-part> <tp:taxon-name-part taxon-name-part-type="species" reg="delfae">delfae</tp:taxon-name-part></tp:taxon-name></italic> and <italic><tp:taxon-name><tp:taxon-name-part taxon-name-part-type="genus" reg="Desmoxytes">D.</tp:taxon-name-part> <tp:taxon-name-part taxon-name-part-type="species" reg="corythosaurus">corythosaurus</tp:taxon-name-part></tp:taxon-name></italic> sp. n. According to our observations, it is probable that they may even share microhabitat: humid rocks, branches of trees and rock walls.</p></tp:treatment-sec><tp:treatment-sec sec-type="material" id="SECID0E5OCK"><title>Note on material.</title><p>This species was described based on two males, one of which was collected by L. Fea (Malewoon, Tenasserim – <abbrev xmlns:xlink="http://www.w3.org/1999/xlink" content-type="institution" xlink:title="Museo Civico di Storia Naturale, Genova, Italy" id="ABBRID0EEPCK" xlink:type="simple">MSNG</abbrev>) and the other collected by E. W. Oates (south Tenasserim – <abbrev xmlns:xlink="http://www.w3.org/1999/xlink" content-type="institution" xlink:title="Natural History Museum of London, England" id="ABBRID0EJPCK" xlink:type="simple">NHMUK</abbrev>).</p><p>
              <xref ref-type="bibr" rid="B29">Jeekel (1964)</xref> revised this species by examining the male in <abbrev xmlns:xlink="http://www.w3.org/1999/xlink" content-type="institution" xlink:title="Museo Civico di Storia Naturale, Genova, Italy" id="ABBRID0EUPCK" xlink:type="simple">MSNG</abbrev>; he stated that “in anticipation of the designation as holotype of the specimen collected by Oates in the British Museum, I have labelled this specimen as paratype”. However, the holotype has never been designated in the original description. R.L. Hoffman visited <abbrev xmlns:xlink="http://www.w3.org/1999/xlink" content-type="institution" xlink:title="Natural History Museum of London, England" id="ABBRID0EZPCK" xlink:type="simple">NHMUK</abbrev> and labelled the specimen collected by Oates as paratype, but he did not publish this designation, which is in conflict with <xref ref-type="bibr" rid="B29">Jeekel’s (1964)</xref> paratype designation. Therefore, we here designate the male collected by Oates and belonging to <abbrev xmlns:xlink="http://www.w3.org/1999/xlink" content-type="institution" xlink:title="Natural History Museum of London, England" id="ABBRID0ECQCK" xlink:type="simple">NHMUK</abbrev> as lectotype to stabilise the name. The male in <abbrev xmlns:xlink="http://www.w3.org/1999/xlink" content-type="institution" xlink:title="Museo Civico di Storia Naturale, Genova, Italy" id="ABBRID0EHQCK" xlink:type="simple">MSNG</abbrev> (which we have not examined) is considered to be a paralectotype.</p><p>Some specimens kept in <abbrev xmlns:xlink="http://www.w3.org/1999/xlink" content-type="institution" xlink:title="Natural History Museum of Geneva, Switzerland" id="ABBRID0EOQCK" xlink:type="simple">MHNG</abbrev> and identified as “<italic><tp:taxon-name><tp:taxon-name-part taxon-name-part-type="genus" reg="Desmoxytes">D.</tp:taxon-name-part> <tp:taxon-name-part taxon-name-part-type="species" reg="pterygota">pterygota</tp:taxon-name-part></tp:taxon-name></italic>” by <xref ref-type="bibr" rid="B15">Decker (2010)</xref>, are probably <italic><tp:taxon-name><tp:taxon-name-part taxon-name-part-type="genus" reg="Desmoxytes">D.</tp:taxon-name-part> <tp:taxon-name-part taxon-name-part-type="species" reg="cervina">cervina</tp:taxon-name-part></tp:taxon-name></italic> because the localities fall within the distribution range of this species.</p></tp:treatment-sec><tp:treatment-sec sec-type="remarks" id="SECID0ENRCK"><title>Remarks.</title><p>This is the first report of the colour of living specimens for this species; the brownish red colour is apparently aposematic. <xref ref-type="bibr" rid="B49">Pocock (1895)</xref> and <xref ref-type="bibr" rid="B20">Golovatch and Enghoff (1994)</xref> did not mention the colour of living specimens. We found two colour morphs of <italic><tp:taxon-name><tp:taxon-name-part taxon-name-part-type="genus" reg="Desmoxytes">D.</tp:taxon-name-part> <tp:taxon-name-part taxon-name-part-type="species" reg="cervina">cervina</tp:taxon-name-part></tp:taxon-name></italic>: brownish red and brown. The majority of specimens are brownish red, and the minority are brown; the latter colour can be found in a few specimens within a population.</p><p>Interestingly, brownish red and brown morphs occur in the same habitat in the valley behind Tiger Cave and Ban Song Phi Nong. The brown morph was found at Wat Tham Kanlaya Namit, Wat Tham Thong Phannara, Tham Nam Pud, Phung Chang Cave and Wat Suwan Khuha (Monkey Cave). Specimens from the remaining localities are of the brownish red morph. We examined the morphological characters of all specimens of both colour morphs; all specimens exhibit the same morphology, especially in the gonopods which are identical. Perhaps the difference in colour is caused by environmental factors and/or genetic variation.</p><p>We assume that the type material of both <italic><tp:taxon-name><tp:taxon-name-part taxon-name-part-type="genus" reg="Desmoxytes">D.</tp:taxon-name-part> <tp:taxon-name-part taxon-name-part-type="species" reg="cervina">cervina</tp:taxon-name-part></tp:taxon-name></italic>, collected by Oates and Fea a hundred years ago, and “<italic><tp:taxon-name><tp:taxon-name-part taxon-name-part-type="genus" reg="Desmoxytes">D.</tp:taxon-name-part> <tp:taxon-name-part taxon-name-part-type="species" reg="pterygota">pterygota</tp:taxon-name-part></tp:taxon-name></italic>” collected by M. Andersen and A.R. Rasmussen 17 years ago, did probably exhibit brownish red colour because all specimens near the type localities are brownish red. We found additionally that the colour of some females is pale brownish red or pale brown, and the colour of juveniles is pale brown.</p><p>
              <xref ref-type="bibr" rid="B29">Jeekel (1964)</xref> wrote in his redescription that <italic><tp:taxon-name><tp:taxon-name-part taxon-name-part-type="genus" reg="Desmoxytes">D.</tp:taxon-name-part> <tp:taxon-name-part taxon-name-part-type="species" reg="cervina">cervina</tp:taxon-name-part></tp:taxon-name></italic> shows collum without setae, metaterga 2–19 with 1+1 anterior tubercles and 2+2 posterior tubercles. <xref ref-type="bibr" rid="B20">Golovatch and Enghoff (1994)</xref> distinguished “<italic><tp:taxon-name><tp:taxon-name-part taxon-name-part-type="genus" reg="Desmoxytes">D.</tp:taxon-name-part> <tp:taxon-name-part taxon-name-part-type="species" reg="pterygota">pterygota</tp:taxon-name-part></tp:taxon-name></italic>” from <italic><tp:taxon-name><tp:taxon-name-part taxon-name-part-type="genus" reg="Desmoxytes">D.</tp:taxon-name-part> <tp:taxon-name-part taxon-name-part-type="species" reg="cervina">cervina</tp:taxon-name-part></tp:taxon-name></italic> by having smooth metaterga. They also described “<italic><tp:taxon-name><tp:taxon-name-part taxon-name-part-type="genus" reg="Desmoxytes">D.</tp:taxon-name-part> <tp:taxon-name-part taxon-name-part-type="species" reg="pterygota">pterygota</tp:taxon-name-part></tp:taxon-name></italic>” as having no pleurosternal carinae, antenna reaching to ring 4 in male, collum with 2 rows of 3+3 anterior setae and 1+1 intermediate setae, metaterga 2–19 with 2+2 anterior cones and 2+2 posterior cones. After examination of all type material and newly collected specimens of <italic><tp:taxon-name><tp:taxon-name-part taxon-name-part-type="genus" reg="Desmoxytes">D.</tp:taxon-name-part> <tp:taxon-name-part taxon-name-part-type="species" reg="cervina">cervina</tp:taxon-name-part></tp:taxon-name></italic> and “<italic><tp:taxon-name><tp:taxon-name-part taxon-name-part-type="genus" reg="Desmoxytes">D.</tp:taxon-name-part> <tp:taxon-name-part taxon-name-part-type="species" reg="pterygota">pterygota</tp:taxon-name-part></tp:taxon-name></italic>”, we found that:</p><p>– all specimens of <italic><tp:taxon-name><tp:taxon-name-part taxon-name-part-type="genus" reg="Desmoxytes">D.</tp:taxon-name-part> <tp:taxon-name-part taxon-name-part-type="species" reg="cervina">cervina</tp:taxon-name-part></tp:taxon-name></italic> and “<italic><tp:taxon-name><tp:taxon-name-part taxon-name-part-type="genus" reg="Desmoxytes">D.</tp:taxon-name-part> <tp:taxon-name-part taxon-name-part-type="species" reg="pterygota">pterygota</tp:taxon-name-part></tp:taxon-name></italic>” display fine microgranulation on the metaterga.</p><p>– all specimens have pleurosternal carinae, in body ring 2 very distinct and crest-like, in ring 3 very small, thereafter absent.</p><p>– antenna reaches to ring 6–7 in male and to ring 5–6 in female of both <italic><tp:taxon-name><tp:taxon-name-part taxon-name-part-type="genus" reg="Desmoxytes">D.</tp:taxon-name-part> <tp:taxon-name-part taxon-name-part-type="species" reg="cervina">cervina</tp:taxon-name-part></tp:taxon-name></italic> and “<italic><tp:taxon-name><tp:taxon-name-part taxon-name-part-type="genus" reg="Desmoxytes">D.</tp:taxon-name-part> <tp:taxon-name-part taxon-name-part-type="species" reg="pterygota">pterygota</tp:taxon-name-part></tp:taxon-name></italic>”.</p><p>– collum has 3+3 anterior setae in all specimens – because Jeekel studied old preserved specimens, the setae may have been lost over time.</p><p>– metaterga 5–19 varies within populations; metaterga 2–4 with 2+2 anterior tubercles and 2+2 posterior tubercles, metaterga 5–19 with 2+2/1+1 anterior and 2+2 posterior tubercles.</p><p>Several other characters show variability, as follows:</p><p>
              <bold>I. variation within populations</bold>
            </p><p>– size of tubercles on metaterga: tubercles conspicuous in some specimens, inconspicuous in the others (bigger and more obvious in the holotype of “<italic><tp:taxon-name><tp:taxon-name-part taxon-name-part-type="genus" reg="Desmoxytes">D.</tp:taxon-name-part> <tp:taxon-name-part taxon-name-part-type="species" reg="pterygota">pterygota</tp:taxon-name-part></tp:taxon-name></italic>” than in the lectotype of <italic><tp:taxon-name><tp:taxon-name-part taxon-name-part-type="genus" reg="Desmoxytes">D.</tp:taxon-name-part> <tp:taxon-name-part taxon-name-part-type="species" reg="cervina">cervina</tp:taxon-name-part></tp:taxon-name></italic>).</p><p>– tip of process (<abbrev xmlns:xlink="http://www.w3.org/1999/xlink" xlink:title="Process of lamina medialis" xlink:type="simple">plm</abbrev>) of lamina medialis: in some specimens terminating in one blunt process, in others terminating in a sharp spine.</p><p>– shape of sternal lobe between male coxae 4: in some individuals subtrapeziform, in others subsemicircular.</p><p>– tip of sternal lobe between male coxae 4: in some specimens round, in some subtruncate, in others emarginate.</p><p>– cross-impressions on sternum: in some individuals shallow and faint, in others slightly deep.</p><p>– tip of epiproct: in some individuals truncate, in others slightly emarginate.</p><p>– caudal margin of hypoproct: in some specimens slightly round, in others subtruncate.</p><p>– size of sternal lobe between male coxae 4 when seen in lateral view in specimens from Wat Satit Khirirom: in some specimens thick, in others thin.</p><p>
              <bold>II. variation between populations</bold>
            </p><p>– colour: all individuals in the same population usually have the same colour: brown or brownish red. However, in some populations (valley behind Tiger Cave and Ban Song Phi Nong) brownish red and brown individuals coexist.</p><p>Although the male paralectotype of <italic><tp:taxon-name><tp:taxon-name-part taxon-name-part-type="genus" reg="Desmoxytes">D.</tp:taxon-name-part> <tp:taxon-name-part taxon-name-part-type="species" reg="cervina">cervina</tp:taxon-name-part></tp:taxon-name></italic> (in <abbrev xmlns:xlink="http://www.w3.org/1999/xlink" content-type="institution" xlink:title="Museo Civico di Storia Naturale, Genova, Italy" id="ABBRID0EUYCK" xlink:type="simple">MSNG</abbrev>) has not been examined by us, the morphological characters for this specimen as redescribed by <xref ref-type="bibr" rid="B29">Jeekel (1964)</xref> perfectly match the morphology of the numerous other specimens we have seen. Based on our analysis of morphology and variation of these specimens we have synonymised “<italic><tp:taxon-name><tp:taxon-name-part taxon-name-part-type="genus" reg="Desmoxytes">D.</tp:taxon-name-part> <tp:taxon-name-part taxon-name-part-type="species" reg="pterygota">pterygota</tp:taxon-name-part></tp:taxon-name></italic>” under <italic><tp:taxon-name><tp:taxon-name-part taxon-name-part-type="genus" reg="Desmoxytes">D.</tp:taxon-name-part> <tp:taxon-name-part taxon-name-part-type="species" reg="cervina">cervina</tp:taxon-name-part></tp:taxon-name></italic>.</p><p>Distribution data support the synonymisation: the type localities of “<italic><tp:taxon-name><tp:taxon-name-part taxon-name-part-type="genus" reg="Desmoxytes">D.</tp:taxon-name-part> <tp:taxon-name-part taxon-name-part-type="species" reg="pterygota">pterygota</tp:taxon-name-part></tp:taxon-name></italic>” (Ranong Province) and <italic><tp:taxon-name><tp:taxon-name-part taxon-name-part-type="genus" reg="Desmoxytes">D.</tp:taxon-name-part> <tp:taxon-name-part taxon-name-part-type="species" reg="cervina">cervina</tp:taxon-name-part></tp:taxon-name></italic> (Tenasserim = Taninthayi) are very close to each other. Our intensive surveys prove that this species is distributed quite widely, but nevertheless is found in south Myanmar and south Thailand only.</p><p>During the field survey, we noticed several adult males of <italic><tp:taxon-name><tp:taxon-name-part taxon-name-part-type="genus" reg="Desmoxytes">D.</tp:taxon-name-part> <tp:taxon-name-part taxon-name-part-type="species" reg="cervina">cervina</tp:taxon-name-part></tp:taxon-name></italic> which were infested with red mites. The mites are probably larvae of the genus <italic><tp:taxon-name><tp:taxon-name-part taxon-name-part-type="genus" reg="Leptus">Leptus</tp:taxon-name-part></tp:taxon-name></italic> Latreille, 1796 (<tp:taxon-name><tp:taxon-name-part taxon-name-part-type="order">Prostigmata</tp:taxon-name-part></tp:taxon-name>, family <tp:taxon-name><tp:taxon-name-part taxon-name-part-type="family">Erythraeidae</tp:taxon-name-part></tp:taxon-name>). Associations between mites and millipedes may be of a phoretic or a parasitic nature (<xref ref-type="bibr" rid="B19">Gerdeman et al. 2000</xref>, <xref ref-type="bibr" rid="B58">Swafford and Bond 2010</xref>, <xref ref-type="bibr" rid="B18">Farfan and Klompen 2012</xref>, <xref ref-type="bibr" rid="B44">Mwabvu 2014</xref>). In Fig. <xref ref-type="fig" rid="F17">17C and D</xref>, several engorged mites are seen along with a few small, non-engorged ones, and we therefore assume that the mite species found in <italic><tp:taxon-name><tp:taxon-name-part taxon-name-part-type="genus" reg="Desmoxytes">D.</tp:taxon-name-part> <tp:taxon-name-part taxon-name-part-type="species" reg="cervina">cervina</tp:taxon-name-part></tp:taxon-name></italic> is parasitic, like other <italic><tp:taxon-name><tp:taxon-name-part taxon-name-part-type="genus" reg="Leptus">Leptus</tp:taxon-name-part></tp:taxon-name></italic> larvae. <xref ref-type="bibr" rid="B54">Southcott (1992)</xref> described <italic><tp:taxon-name><tp:taxon-name-part taxon-name-part-type="genus" reg="Leptus">Leptus</tp:taxon-name-part> <tp:taxon-name-part taxon-name-part-type="species" reg="millipedius">millipedius</tp:taxon-name-part></tp:taxon-name></italic> from julid millipedes, but this is the first record of a parasitic prostigmatan mite from a paradoxosomatid millipede. The only record of a mite from <tp:taxon-name><tp:taxon-name-part taxon-name-part-type="family">Paradoxosomatidae</tp:taxon-name-part></tp:taxon-name> concerns the widespread <italic><tp:taxon-name><tp:taxon-name-part taxon-name-part-type="genus" reg="Oxidus">Oxidus</tp:taxon-name-part> <tp:taxon-name-part taxon-name-part-type="species" reg="gracilis">gracilis</tp:taxon-name-part></tp:taxon-name></italic> (C. L. Koch, 1847) which was reported as associated with <italic><tp:taxon-name><tp:taxon-name-part taxon-name-part-type="genus" reg="Cosmolaelaps">Cosmolaelaps</tp:taxon-name-part> <tp:taxon-name-part taxon-name-part-type="species" reg="hortensis">hortensis</tp:taxon-name-part></tp:taxon-name></italic> Ishikawa, 1986 (<tp:taxon-name><tp:taxon-name-part taxon-name-part-type="order">Mesostigmata</tp:taxon-name-part></tp:taxon-name>, family <tp:taxon-name><tp:taxon-name-part taxon-name-part-type="family">Laelapidae</tp:taxon-name-part></tp:taxon-name>) (<xref ref-type="bibr" rid="B27">Ishikawa 1986</xref>).</p><p>
              <xref ref-type="bibr" rid="B20">Golovatch and Enghoff (1994)</xref> reported one broken male of “<italic><tp:taxon-name><tp:taxon-name-part taxon-name-part-type="genus" reg="Desmoxytes">Desmoxytes</tp:taxon-name-part></tp:taxon-name></italic> sp.” from Phuket Province, Thailand. According to the remarks of <xref ref-type="bibr" rid="B20">Golovatch and Enghoff (1994)</xref>, the gonopod characters of this specimen were similar to <italic><tp:taxon-name><tp:taxon-name-part taxon-name-part-type="genus" reg="Desmoxytes">D.</tp:taxon-name-part> <tp:taxon-name-part taxon-name-part-type="species" reg="delfae">delfae</tp:taxon-name-part></tp:taxon-name></italic>, but the paraterga showed a higher degree of elevation. We examined this specimen again and found it to share gonopod and other characters with <italic><tp:taxon-name><tp:taxon-name-part taxon-name-part-type="genus" reg="Desmoxytes">D.</tp:taxon-name-part> <tp:taxon-name-part taxon-name-part-type="species" reg="cervina">cervina</tp:taxon-name-part></tp:taxon-name></italic>. We therefore treat “<italic><tp:taxon-name><tp:taxon-name-part taxon-name-part-type="genus" reg="Desmoxytes">Desmoxytes</tp:taxon-name-part></tp:taxon-name></italic> sp.” as <italic><tp:taxon-name><tp:taxon-name-part taxon-name-part-type="genus" reg="Desmoxytes">D.</tp:taxon-name-part> <tp:taxon-name-part taxon-name-part-type="species" reg="cervina">cervina</tp:taxon-name-part></tp:taxon-name></italic>.</p></tp:treatment-sec><tp:treatment-sec sec-type="Coexisting species" id="SECID0EAADK"><title>Coexisting species.</title><p>
              <italic><tp:taxon-name><tp:taxon-name-part taxon-name-part-type="genus" reg="Desmoxytes">D.</tp:taxon-name-part> <tp:taxon-name-part taxon-name-part-type="species" reg="delfae">delfae</tp:taxon-name-part></tp:taxon-name></italic> at Wat Tham Sue (Tiger Cave), Krung Ching Waterfall, Khiri Rat Pattana Bureau of Monks (Wat Khao Poon); <italic><tp:taxon-name><tp:taxon-name-part taxon-name-part-type="genus" reg="Desmoxytes">D.</tp:taxon-name-part> <tp:taxon-name-part taxon-name-part-type="species" reg="corythosaurus">corythosaurus</tp:taxon-name-part></tp:taxon-name></italic> sp. n. at Ban Song Phi Nong.</p></tp:treatment-sec><ref-list><ref id="B2"><mixed-citation xmlns:xlink="http://www.w3.org/1999/xlink" xlink:type="simple">
          <person-group><name name-style="western"><surname>Attems</surname><given-names>C</given-names></name></person-group> (<year>1914</year>) Die indo-australischen Myriopoden. Archiv für Naturgeschichte, Berlin 80A: 1–398. <ext-link xlink:type="simple" ext-link-type="uri" xlink:href="https://biodiversitylibrary.org/page/46057676">https://biodiversitylibrary.org/page/46057676</ext-link></mixed-citation></ref><ref id="B3"><mixed-citation xmlns:xlink="http://www.w3.org/1999/xlink" xlink:type="simple">
          <person-group><name name-style="western"><surname>Attems</surname><given-names>C</given-names></name></person-group> (<year>1936</year>) <article-title><tp:taxon-name><tp:taxon-name-part taxon-name-part-type="class">Diplopoda</tp:taxon-name-part></tp:taxon-name> of India.</article-title> <source>Memoirs of the Indian Museum</source> <volume>11</volume>: <fpage>133</fpage>–<lpage>323</lpage>.</mixed-citation></ref><ref id="B4"><mixed-citation xmlns:xlink="http://www.w3.org/1999/xlink" xlink:type="simple">
          <person-group><name name-style="western"><surname>Attems</surname><given-names>C</given-names></name></person-group> (<year>1937</year>) <article-title><tp:taxon-name><tp:taxon-name-part taxon-name-part-type="subphylum">Myriapoda</tp:taxon-name-part></tp:taxon-name> 3. <tp:taxon-name><tp:taxon-name-part taxon-name-part-type="family">Polydemoidea</tp:taxon-name-part></tp:taxon-name> I, Fam. <tp:taxon-name><tp:taxon-name-part taxon-name-part-type="family">Strongylosomidae</tp:taxon-name-part></tp:taxon-name>.</article-title> <source>Das Tierreich</source> <volume>68</volume>: <fpage>1</fpage>–<lpage>300</lpage>.</mixed-citation></ref><ref id="B29"><mixed-citation xmlns:xlink="http://www.w3.org/1999/xlink" xlink:type="simple">
          <person-group><name name-style="western"><surname>Jeekel</surname><given-names>CAW</given-names></name></person-group> (<year>1964</year>) <article-title>Two new species of <italic><tp:taxon-name><tp:taxon-name-part taxon-name-part-type="genus">Pratinus</tp:taxon-name-part></tp:taxon-name></italic> Attems, with taxonomic notes on the genus and a redescription of its type-species (<tp:taxon-name><tp:taxon-name-part taxon-name-part-type="class">Diplopoda</tp:taxon-name-part></tp:taxon-name>, <tp:taxon-name><tp:taxon-name-part taxon-name-part-type="order">Polydesmida</tp:taxon-name-part></tp:taxon-name>).</article-title> <source>Beaufortia</source> <volume>11</volume>: <fpage>61</fpage>–<lpage>73</lpage>. <ext-link xlink:type="simple" ext-link-type="uri" xlink:href="http://www.repository.naturalis.nl/document/548475">http://www.repository.naturalis.nl/document/548475</ext-link></mixed-citation></ref><ref id="B31"><mixed-citation xmlns:xlink="http://www.w3.org/1999/xlink" xlink:type="simple">
          <person-group><name name-style="western"><surname>Jeekel</surname><given-names>CAW</given-names></name></person-group> (<year>1968</year>) <source>On the classification and geographical distribution of the family <tp:taxon-name><tp:taxon-name-part taxon-name-part-type="family">Paradoxosomatidae</tp:taxon-name-part></tp:taxon-name> (<tp:taxon-name><tp:taxon-name-part taxon-name-part-type="class">Diplopoda</tp:taxon-name-part></tp:taxon-name>, <tp:taxon-name><tp:taxon-name-part taxon-name-part-type="order">Polydesmida</tp:taxon-name-part></tp:taxon-name>).</source> <publisher-name>Academisch Proefschrift</publisher-name>, <publisher-loc>Rotterdam, Netherlands</publisher-loc>, <size units="page">164 pp</size>.</mixed-citation></ref><ref id="B32"><mixed-citation xmlns:xlink="http://www.w3.org/1999/xlink" xlink:type="simple">
          <person-group><name name-style="western"><surname>Jeekel</surname><given-names>CAW</given-names></name></person-group> (<year>1980a</year>) <article-title>The generic allocation of some little-known <tp:taxon-name><tp:taxon-name-part taxon-name-part-type="family">Paradoxosomatidae</tp:taxon-name-part></tp:taxon-name> from South-East Asia (<tp:taxon-name><tp:taxon-name-part taxon-name-part-type="class">Diplopoda</tp:taxon-name-part></tp:taxon-name>, <tp:taxon-name><tp:taxon-name-part taxon-name-part-type="order">Polydesmida</tp:taxon-name-part></tp:taxon-name>).</article-title> <source>Revue suisse de Zoologie</source> <volume>87</volume>: <fpage>651</fpage>–<lpage>670</lpage>. <ext-link xlink:type="simple" ext-link-type="uri" xlink:href="https://biodiversitylibrary.org/page/41420961">https://biodiversitylibrary.org/page/41420961</ext-link></mixed-citation></ref><ref id="B20"><mixed-citation xmlns:xlink="http://www.w3.org/1999/xlink" xlink:type="simple">
          <person-group><name name-style="western"><surname>Golovatch</surname><given-names>SI</given-names></name><name name-style="western"><surname>Enghoff</surname><given-names>H</given-names></name></person-group> (<year>1994</year>) <article-title>Review of the dragon millipedes, genus <italic><tp:taxon-name><tp:taxon-name-part taxon-name-part-type="genus">Desmoxytes</tp:taxon-name-part></tp:taxon-name></italic> Chamberlin, 1923 (<tp:taxon-name><tp:taxon-name-part taxon-name-part-type="class">Diplopoda</tp:taxon-name-part></tp:taxon-name>, <tp:taxon-name><tp:taxon-name-part taxon-name-part-type="order">Polydesmida</tp:taxon-name-part></tp:taxon-name>, <tp:taxon-name><tp:taxon-name-part taxon-name-part-type="family">Paradoxosomatidae</tp:taxon-name-part></tp:taxon-name>).</article-title> <source>Steenstrupia</source> <volume>20</volume>: <fpage>45</fpage>–<lpage>71</lpage>.</mixed-citation></ref><ref id="B47"><mixed-citation xmlns:xlink="http://www.w3.org/1999/xlink" xlink:type="simple">
          <person-group><name name-style="western"><surname>Nguyen</surname><given-names>DA</given-names></name><name name-style="western"><surname>Sierwald</surname><given-names>P</given-names></name></person-group> (<year>2013</year>) <article-title>A worldwide catalog of the family <tp:taxon-name><tp:taxon-name-part taxon-name-part-type="family">Paradoxosomatidae</tp:taxon-name-part></tp:taxon-name> Daday, 1889 (<tp:taxon-name><tp:taxon-name-part taxon-name-part-type="class">Diplopoda</tp:taxon-name-part></tp:taxon-name>: <tp:taxon-name><tp:taxon-name-part taxon-name-part-type="order">Polydesmida</tp:taxon-name-part></tp:taxon-name>).</article-title> <source>Check List</source> <volume>9</volume>: <fpage>1132</fpage>–<lpage>1353</lpage>. <ext-link xlink:type="simple" ext-link-type="doi" xlink:href="10.15560/9.6.1132">https://doi.org/10.15560/9.6.1132</ext-link></mixed-citation></ref><ref id="B37"><mixed-citation xmlns:xlink="http://www.w3.org/1999/xlink" xlink:type="simple">
          <person-group><name name-style="western"><surname>Likhitrakarn</surname><given-names>N</given-names></name><name name-style="western"><surname>Jirapatrasilp</surname><given-names>P</given-names></name><name name-style="western"><surname>Golovatch</surname><given-names>SI</given-names></name><name name-style="western"><surname>Panha</surname><given-names>S</given-names></name></person-group> (<year>2017</year>) <article-title>A checklist of the millipedes (<tp:taxon-name><tp:taxon-name-part taxon-name-part-type="class">Diplopoda</tp:taxon-name-part></tp:taxon-name>) of Myanmar, with an updated list of Leonardo Fea’s collecting localities.</article-title> <source>Zootaxa</source> <volume>4350</volume>: <fpage>1</fpage>–<lpage>46</lpage>. <ext-link xlink:type="simple" ext-link-type="doi" xlink:href="10.11646/zootaxa.4350.1.1">http://doi.org/10.11646/zootaxa.4350.1.1</ext-link></mixed-citation></ref><ref id="B16"><mixed-citation xmlns:xlink="http://www.w3.org/1999/xlink" xlink:type="simple">
          <person-group><name name-style="western"><surname>Enghoff</surname><given-names>H</given-names></name></person-group> (<year>2005</year>) <article-title>The millipedes of Thailand (<tp:taxon-name><tp:taxon-name-part taxon-name-part-type="class">Diplopoda</tp:taxon-name-part></tp:taxon-name>).</article-title> <source>Steenstrupia</source> <volume>29</volume>: <fpage>87</fpage>–<lpage>103</lpage>. <ext-link xlink:type="simple" ext-link-type="uri" xlink:href="http://www.zmuc.dk/commonweb/JOURNALS/PDF/Vol29-1/Enghoff.pdf">http://www.zmuc.dk/commonweb/JOURNALS/PDF/Vol29-1/Enghoff.pdf</ext-link></mixed-citation></ref><ref id="B15"><mixed-citation xmlns:xlink="http://www.w3.org/1999/xlink" xlink:type="simple">
          <person-group><name name-style="western"><surname>Decker</surname><given-names>P</given-names></name></person-group> (<year>2010</year>) <article-title>Contributions to the myriapod fauna of Thailand-New records of millipedes and centipedes from Thailand (<tp:taxon-name><tp:taxon-name-part taxon-name-part-type="subphylum">Myriapoda</tp:taxon-name-part></tp:taxon-name>: <tp:taxon-name><tp:taxon-name-part taxon-name-part-type="class">Diplopoda</tp:taxon-name-part></tp:taxon-name>, <tp:taxon-name><tp:taxon-name-part taxon-name-part-type="class">Chilopoda</tp:taxon-name-part></tp:taxon-name>).</article-title> <source>Schubartiana</source> <volume>4</volume>: <fpage>23</fpage>–<lpage>34</lpage>. <ext-link xlink:type="simple" ext-link-type="uri" xlink:href="http://www.schubartiana.de/issues/pdf/vol4/Decker-2010-Myriapod_fauna_of_Thailand.pdf">http://www.schubartiana.de/issues/pdf/vol4/Decker-2010-Myriapod_fauna_of_Thailand.pdf</ext-link></mixed-citation></ref><ref id="B49"><mixed-citation xmlns:xlink="http://www.w3.org/1999/xlink" xlink:type="simple">
          <person-group><name name-style="western"><surname>Pocock</surname><given-names>RI</given-names></name></person-group> (<year>1895</year>) <article-title>The <tp:taxon-name><tp:taxon-name-part taxon-name-part-type="above-genus">Myriopoda</tp:taxon-name-part></tp:taxon-name> of Burma, Pt. IV. Report upon the <tp:taxon-name><tp:taxon-name-part taxon-name-part-type="superfamily">Polydesmoidea</tp:taxon-name-part></tp:taxon-name> collected by Sig. L. Fea, Mr. E. W. Oates and others, by R. I. Pocock of the British Museum of Natural History.</article-title> <source>Annali del Museo civico di Storia Naturale Giacomo Doria</source> <volume>14</volume>: <fpage>787</fpage>–<lpage>834</lpage>. <ext-link xlink:type="simple" ext-link-type="uri" xlink:href="https://archive.org/details/cbarchive_104716_themyriapodaofburma1870">https://archive.org/details/cbarchive_104716_themyriapodaofburma1870</ext-link></mixed-citation></ref><ref id="B19"><mixed-citation xmlns:xlink="http://www.w3.org/1999/xlink" xlink:type="simple">
          <person-group><name name-style="western"><surname>Gerdeman</surname><given-names>BS</given-names></name><name name-style="western"><surname>Klompen</surname><given-names>H</given-names></name><name name-style="western"><surname>Tanigoshi</surname><given-names>L</given-names></name></person-group> (<year>2000</year>) <article-title>Insights into the biology of a mite-millipede association.</article-title> <source>Fragmenta Faunistica, Warszawa Supplement</source> <volume>43</volume>: <fpage>223</fpage>–<lpage>227</lpage>.</mixed-citation></ref><ref id="B58"><mixed-citation xmlns:xlink="http://www.w3.org/1999/xlink" xlink:type="simple">
          <person-group><name name-style="western"><surname>Swafford</surname><given-names>L</given-names></name><name name-style="western"><surname>Bond</surname><given-names>JE</given-names></name></person-group> (<year>2010</year>) <article-title>The symbiotic mites of some Appalachian <tp:taxon-name><tp:taxon-name-part taxon-name-part-type="family">Xystodesmidae</tp:taxon-name-part></tp:taxon-name> (<tp:taxon-name><tp:taxon-name-part taxon-name-part-type="class">Diplopoda</tp:taxon-name-part></tp:taxon-name>: <tp:taxon-name><tp:taxon-name-part taxon-name-part-type="order">Polydesmida</tp:taxon-name-part></tp:taxon-name>) and the complete mitochondrial genome sequence of the mite <italic><tp:taxon-name><tp:taxon-name-part taxon-name-part-type="genus">Stylochyrus</tp:taxon-name-part> <tp:taxon-name-part taxon-name-part-type="species">rarior</tp:taxon-name-part></tp:taxon-name></italic> (Berlese) (<tp:taxon-name><tp:taxon-name-part taxon-name-part-type="subclass">Acari</tp:taxon-name-part></tp:taxon-name>: <tp:taxon-name><tp:taxon-name-part taxon-name-part-type="order">Mesostigmata</tp:taxon-name-part></tp:taxon-name>: <tp:taxon-name><tp:taxon-name-part taxon-name-part-type="family">Ologamasidae</tp:taxon-name-part></tp:taxon-name>).</article-title> <source>Invertebrate Systematics</source> <volume>23</volume>: <fpage>445</fpage>–<lpage>451</lpage>. <ext-link xlink:type="simple" ext-link-type="doi" xlink:href="10.1071/IS09036">http://dx.doi.org/10.1071/IS09036</ext-link></mixed-citation></ref><ref id="B18"><mixed-citation xmlns:xlink="http://www.w3.org/1999/xlink" xlink:type="simple">
          <person-group><name name-style="western"><surname>Farfan</surname><given-names>MA</given-names></name><name name-style="western"><surname>Klompen</surname><given-names>H</given-names></name></person-group> (<year>2012</year>) <article-title>Phoretic mite associates of millipedes (<tp:taxon-name><tp:taxon-name-part taxon-name-part-type="class">Diplopoda</tp:taxon-name-part></tp:taxon-name>, <tp:taxon-name><tp:taxon-name-part taxon-name-part-type="family">Julidae</tp:taxon-name-part></tp:taxon-name>) in the northern Atlantic region (North America, Europe).</article-title> <source>International Journal of Myriapodology</source> <volume>7</volume>: <fpage>69</fpage>–<lpage>91</lpage>. <ext-link xlink:type="simple" ext-link-type="doi" xlink:href="10.3897/ijm.7.3064">https://doi.org/10.3897/ijm.7.3064</ext-link></mixed-citation></ref><ref id="B44"><mixed-citation xmlns:xlink="http://www.w3.org/1999/xlink" xlink:type="simple">
          <person-group><name name-style="western"><surname>Mwabvu</surname><given-names>T</given-names></name></person-group> (<year>2014</year>) <article-title>Surface-active millipedes (<tp:taxon-name><tp:taxon-name-part taxon-name-part-type="class">Diplopoda</tp:taxon-name-part></tp:taxon-name>) and associated mites (<tp:taxon-name><tp:taxon-name-part taxon-name-part-type="subclass">Acari</tp:taxon-name-part></tp:taxon-name>, <tp:taxon-name><tp:taxon-name-part taxon-name-part-type="order">Mesostigmata</tp:taxon-name-part></tp:taxon-name>) in Pigeon Valley Nature Reserve in Durban, South Africa.</article-title> <source>Soil Organisms</source> <volume>86</volume>(<issue>2</issue>): <fpage>147</fpage>–<lpage>151</lpage>. <ext-link xlink:type="simple" ext-link-type="uri" xlink:href="http://www.senckenberg.de/files/content/forschung/publikationen/soilorganisms/volume_86_2/6_86_2_06_mwabu.pdf">http://www.senckenberg.de/files/content/forschung/publikationen/soilorganisms/volume_86_2/6_86_2_06_mwabu.pdf</ext-link></mixed-citation></ref><ref id="B54"><mixed-citation xmlns:xlink="http://www.w3.org/1999/xlink" xlink:type="simple">
          <person-group><name name-style="western"><surname>Southcott</surname><given-names>RV</given-names></name></person-group> (<year>1992</year>) <article-title>Revision of the larvae of <italic><tp:taxon-name><tp:taxon-name-part taxon-name-part-type="genus">Leptus</tp:taxon-name-part></tp:taxon-name></italic> Latreille (<tp:taxon-name><tp:taxon-name-part taxon-name-part-type="subclass">Acarina</tp:taxon-name-part></tp:taxon-name>: <tp:taxon-name><tp:taxon-name-part taxon-name-part-type="family">Erythraeidae</tp:taxon-name-part></tp:taxon-name>) of Europe and North America, with descriptions of post-larval instars.</article-title> <source>Zoological Journal of the Linnean Society</source> <volume>105</volume>: <fpage>1</fpage>–<lpage>153</lpage>. <ext-link xlink:type="simple" ext-link-type="doi" xlink:href="10.1111/j.1096-3642.1992.tb01228.x">https://doi.org/10.1111/j.1096-3642.1992.tb01228.x</ext-link></mixed-citation></ref><ref id="B27"><mixed-citation xmlns:xlink="http://www.w3.org/1999/xlink" xlink:type="simple">
          <person-group><name name-style="western"><surname>Ishikawa</surname><given-names>K</given-names></name></person-group> (<year>1986</year>) <article-title>Gamasid mites (<tp:taxon-name><tp:taxon-name-part taxon-name-part-type="subclass">Acarina</tp:taxon-name-part></tp:taxon-name>) associated with Japanese millipeds.</article-title> <source>Reports of Research Matsuyama Shinonome Jr College</source> <volume>17</volume>: <fpage>165</fpage>–<lpage>177</lpage>.</mixed-citation></ref></ref-list></tp:taxon-treatment>
