# Supplementary material for: A revision of dragon millipedes I: genus Desmoxytes Chamberlin, 1923, with the description of eight new species (Diplopoda, Polydesmida, Paradoxosomatidae)
Source: Zookeys. 2018 May 29;(761):1–177. doi: 10.3897/zookeys.761.24214 (PMC5988806; doi:10.3897/zookeys.761.24214)
Supplement: XML Treatment for Desmoxytes corythosaurus [file zookeys.761.24214-treatment6.xml]

<!DOCTYPE tp:taxon-treatment
  PUBLIC "-//TaxonX//DTD Taxonomic Treatment Publishing DTD v0 20100105//EN" "tax-treatment-NSO.dtd">
<tp:taxon-treatment xmlns:tp="http://www.plazi.org/taxpub"><tp:treatment-meta><kwd-group><label>Taxon classification</label><kwd><named-content xmlns:xlink="http://www.w3.org/1999/xlink" content-type="kingdom">Animalia</named-content></kwd><kwd><named-content xmlns:xlink="http://www.w3.org/1999/xlink" content-type="order">Polydesmida</named-content></kwd><kwd><named-content xmlns:xlink="http://www.w3.org/1999/xlink" content-type="family">Paradoxosomatidae</named-content></kwd></kwd-group><mixed-citation publication-type="journal"><person-group><name><surname>Srisonchai</surname><given-names>Ruttapon</given-names></name><name><surname>Enghoff</surname><given-names>Henrik</given-names></name><name><surname>Likhitrakarn</surname><given-names>Natdanai</given-names></name><name><surname>Panha</surname><given-names>Somsak</given-names></name></person-group><article-title>A revision of dragon millipedes I: genus <italic><tp:taxon-name><tp:taxon-name-part taxon-name-part-type="genus" reg="Desmoxytes">Desmoxytes</tp:taxon-name-part></tp:taxon-name></italic> Chamberlin, 1923, with the description of eight new species (<tp:taxon-name><tp:taxon-name-part taxon-name-part-type="class">Diplopoda</tp:taxon-name-part></tp:taxon-name>, <tp:taxon-name><tp:taxon-name-part taxon-name-part-type="order">Polydesmida</tp:taxon-name-part></tp:taxon-name>, <tp:taxon-name><tp:taxon-name-part taxon-name-part-type="family">Paradoxosomatidae</tp:taxon-name-part></tp:taxon-name>)</article-title><source>Zookeys</source><day>29</day><month>5</month><year>2018</year><volume>2018</volume><issue>761</issue><fpage>1</fpage><lpage>177</lpage><pub-id pub-id-type="doi">10.3897/zookeys.761.24214</pub-id></mixed-citation></tp:treatment-meta><tp:nomenclature><tp:taxon-name>
              <tp:taxon-name-part taxon-name-part-type="genus" reg="Desmoxytes">Desmoxytes</tp:taxon-name-part>
              <tp:taxon-name-part taxon-name-part-type="species" reg="corythosaurus">corythosaurus</tp:taxon-name-part>
              <object-id xmlns:xlink="http://www.w3.org/1999/xlink" content-type="zoobank" xlink:type="simple">http://zoobank.org/DA7B808F-B331-4568-8F4B-0356D78AD5E4</object-id>
            </tp:taxon-name><tp:taxon-authority>Srisonchai, Enghoff &amp; Panha</tp:taxon-authority><tp:taxon-status xmlns:xlink="http://www.w3.org/1999/xlink" xlink:type="simple">sp. n.</tp:taxon-status><xref ref-type="fig" rid="F23">Figs 23</xref><xref ref-type="fig" rid="F24">, 24</xref><xref ref-type="fig" rid="F25">, 25</xref><xref ref-type="fig" rid="F26">, 26</xref><xref ref-type="fig" rid="F27">, 27</xref><xref ref-type="fig" rid="F28">, 28</xref></tp:nomenclature><tp:treatment-sec sec-type="Holotype" id="SECID0E4CDK"><title>Holotype.</title><p>Male (<abbrev xmlns:xlink="http://www.w3.org/1999/xlink" content-type="institution" xlink:title="Chulalongkorn University Museum of Zoology, Bangkok, Thailand" id="ABBRID0EDDDK" xlink:type="simple">CUMZ</abbrev>), THAILAND, Surat Thani Province, Phanom District, Ban Song Phi Nong, huge limestone mountain, <named-content xmlns:xlink="http://www.w3.org/1999/xlink" content-type="dwc:verbatimCoordinates" xlink:type="simple"><named-content content-type="geo-json" specific-use="{&#34;type&#34;:&#34;Point&#34;,&#34;coordinates&#34;:[98.737778,8.847500]}" id="NCID0ELDDK" xlink:type="simple">8°50'51"N, 98°44'16"E</named-content></named-content>, <abbrev xmlns:xlink="http://www.w3.org/1999/xlink" xlink:title="approximately, around (circa)" id="ABBRID0EQDDK" xlink:type="simple">ca.</abbrev> 74 m <abbrev xmlns:xlink="http://www.w3.org/1999/xlink" xlink:title="above sea level" id="ABBRID0EUDDK" xlink:type="simple">a.s.l</abbrev>., 7 August 2014, leg. C. Sutcharit, R. Srisonchai and <abbrev xmlns:xlink="http://www.w3.org/1999/xlink" content-type="institution" xlink:title="Animal Systematics Research Unit, Department of Biology, Faculty of Science, Chulalongkorn University, Bangkok, Thailand" id="ABBRID0EYDDK" xlink:type="simple">ASRU</abbrev> members.</p></tp:treatment-sec><tp:treatment-sec sec-type="Paratypes" id="SECID0E4DDK"><title>Paratypes.</title><p>5 males, 1 female (<abbrev xmlns:xlink="http://www.w3.org/1999/xlink" content-type="institution" xlink:title="Chulalongkorn University Museum of Zoology, Bangkok, Thailand" id="ABBRID0EDEDK" xlink:type="simple">CUMZ</abbrev>), 1 male (<abbrev xmlns:xlink="http://www.w3.org/1999/xlink" content-type="institution" xlink:title="Natural History Museum of Denmark (Zoological Museum), University of Copenhagen, Denmark" id="ABBRID0EIEDK" xlink:type="simple">ZMUC</abbrev>), same data as holotype.</p></tp:treatment-sec><tp:treatment-sec sec-type="Further specimens" id="SECID0ENEDK"><title>Further specimens, </title><p><bold>not paratypes, all from THAILAND, Surat Thani Province, Phanom District</bold>: 1 male, 2 females (<abbrev xmlns:xlink="http://www.w3.org/1999/xlink" content-type="institution" xlink:title="Chulalongkorn University Museum of Zoology, Bangkok, Thailand" id="ABBRID0EVEDK" xlink:type="simple">CUMZ</abbrev>), Wat Tham Wararam, <named-content xmlns:xlink="http://www.w3.org/1999/xlink" content-type="dwc:verbatimCoordinates" xlink:type="simple"><named-content content-type="geo-json" specific-use="{&#34;type&#34;:&#34;Point&#34;,&#34;coordinates&#34;:[98.666944,8.885278]}" id="NCID0E4EDK" xlink:type="simple">8°53'07"N, 98°40'01"E</named-content></named-content>, <abbrev xmlns:xlink="http://www.w3.org/1999/xlink" xlink:title="approximately, around (circa)" id="ABBRID0ECFDK" xlink:type="simple">ca.</abbrev> 51 m <abbrev xmlns:xlink="http://www.w3.org/1999/xlink" xlink:title="above sea level" id="ABBRID0EGFDK" xlink:type="simple">a.s.l</abbrev>., 5 August 2014, leg. C. Sutcharit, R. Srisonchai and <abbrev xmlns:xlink="http://www.w3.org/1999/xlink" content-type="institution" xlink:title="Animal Systematics Research Unit, Department of Biology, Faculty of Science, Chulalongkorn University, Bangkok, Thailand" id="ABBRID0EKFDK" xlink:type="simple">ASRU</abbrev> members. 1 male, 1 female (<abbrev xmlns:xlink="http://www.w3.org/1999/xlink" content-type="institution" xlink:title="Chulalongkorn University Museum of Zoology, Bangkok, Thailand" id="ABBRID0EPFDK" xlink:type="simple">CUMZ</abbrev>), Wat Tham Wararam, <named-content xmlns:xlink="http://www.w3.org/1999/xlink" content-type="dwc:verbatimCoordinates" xlink:type="simple"><named-content content-type="geo-json" specific-use="{&#34;type&#34;:&#34;Point&#34;,&#34;coordinates&#34;:[98.666944,8.885278]}" id="NCID0EXFDK" xlink:type="simple">8°53'07"N, 98°40'01"E</named-content></named-content>, <abbrev xmlns:xlink="http://www.w3.org/1999/xlink" xlink:title="approximately, around (circa)" id="ABBRID0E3FDK" xlink:type="simple">ca.</abbrev> 51 m <abbrev xmlns:xlink="http://www.w3.org/1999/xlink" xlink:title="above sea level" id="ABBRID0EAGDK" xlink:type="simple">a.s.l</abbrev>., 6 August 2016, leg. C. Sutcharit, R. Srisonchai and <abbrev xmlns:xlink="http://www.w3.org/1999/xlink" content-type="institution" xlink:title="Animal Systematics Research Unit, Department of Biology, Faculty of Science, Chulalongkorn University, Bangkok, Thailand" id="ABBRID0EEGDK" xlink:type="simple">ASRU</abbrev> members. 1 male, 1 broken female (<abbrev xmlns:xlink="http://www.w3.org/1999/xlink" content-type="institution" xlink:title="Chulalongkorn University Museum of Zoology, Bangkok, Thailand" id="ABBRID0EJGDK" xlink:type="simple">CUMZ</abbrev>), Wat Tham Wararam, <named-content xmlns:xlink="http://www.w3.org/1999/xlink" content-type="dwc:verbatimCoordinates" xlink:type="simple"><named-content content-type="geo-json" specific-use="{&#34;type&#34;:&#34;Point&#34;,&#34;coordinates&#34;:[98.666944,8.885278]}" id="NCID0ERGDK" xlink:type="simple">8°53'07"N, 98°40'01"E</named-content></named-content>, <abbrev xmlns:xlink="http://www.w3.org/1999/xlink" xlink:title="approximately, around (circa)" id="ABBRID0EWGDK" xlink:type="simple">ca.</abbrev> 51 m <abbrev xmlns:xlink="http://www.w3.org/1999/xlink" xlink:title="above sea level" id="ABBRID0E1GDK" xlink:type="simple">a.s.l</abbrev>., 1 August 2017, leg. C. Sutcharit and A. Pholyotha and <abbrev xmlns:xlink="http://www.w3.org/1999/xlink" content-type="institution" xlink:title="Animal Systematics Research Unit, Department of Biology, Faculty of Science, Chulalongkorn University, Bangkok, Thailand" id="ABBRID0E5GDK" xlink:type="simple">ASRU</abbrev> members. 2 males, 1 female (<abbrev xmlns:xlink="http://www.w3.org/1999/xlink" content-type="institution" xlink:title="Chulalongkorn University Museum of Zoology, Bangkok, Thailand" id="ABBRID0EDHDK" xlink:type="simple">CUMZ</abbrev>), Tham Nam Lod, near Anurak Community Lodge Resort, big limestone mountain, <named-content xmlns:xlink="http://www.w3.org/1999/xlink" content-type="dwc:verbatimCoordinates" xlink:type="simple"><named-content content-type="geo-json" specific-use="{&#34;type&#34;:&#34;Point&#34;,&#34;coordinates&#34;:[98.680556,8.878611]}" id="NCID0ELHDK" xlink:type="simple">8°52'43"N, 98°40'50"E</named-content></named-content>, <abbrev xmlns:xlink="http://www.w3.org/1999/xlink" xlink:title="approximately, around (circa)" id="ABBRID0EQHDK" xlink:type="simple">ca.</abbrev> 51 m <abbrev xmlns:xlink="http://www.w3.org/1999/xlink" xlink:title="above sea level" id="ABBRID0EUHDK" xlink:type="simple">a.s.l</abbrev>., 7 August 2014, leg. C. Sutcharit, R. Srisonchai and <abbrev xmlns:xlink="http://www.w3.org/1999/xlink" content-type="institution" xlink:title="Animal Systematics Research Unit, Department of Biology, Faculty of Science, Chulalongkorn University, Bangkok, Thailand" id="ABBRID0EYHDK" xlink:type="simple">ASRU</abbrev> members.</p></tp:treatment-sec><tp:treatment-sec sec-type="etymology" id="SECID0E4HDK"><title>Etymology.</title><p>The name is a Latin noun in apposition, referring to the similarity of the lamina lateralis (<abbrev xmlns:xlink="http://www.w3.org/1999/xlink" xlink:title="Lamina lateralis" xlink:type="simple">ll</abbrev>) to the crest-liked structure on the head of the dinosaur genus <italic><tp:taxon-name><tp:taxon-name-part taxon-name-part-type="genus" reg="Corythosaurus">Corythosaurus</tp:taxon-name-part></tp:taxon-name></italic>.</p></tp:treatment-sec><tp:treatment-sec sec-type="diagnosis" id="SECID0EKIDK"><title>Diagnosis.</title><p>Body dark brown to black; paraterga with brown or black patches contrasting against whitish at base and along the edges; metaterga 2–18 with rows of 2+2 anterior and 2+2 posterior tubercles. Similar in these respects to <italic><tp:taxon-name><tp:taxon-name-part taxon-name-part-type="genus" reg="Desmoxytes">D.</tp:taxon-name-part> <tp:taxon-name-part taxon-name-part-type="species" reg="terae">terae</tp:taxon-name-part></tp:taxon-name></italic>, but differing by having paraterga much longer and higher; sternal lobe between male coxae 4 subtrapeziform; male femora 5 and 6 modified; lamina lateralis (<abbrev xmlns:xlink="http://www.w3.org/1999/xlink" xlink:title="Lamina lateralis" xlink:type="simple">ll</abbrev>) apically crest-like; distal lobe with one very long lamella; indentation between distal lobe (<abbrev xmlns:xlink="http://www.w3.org/1999/xlink" xlink:title="Distal lobe of lamina medialis" xlink:type="simple">dlm</abbrev>) and broad lobe (<abbrev xmlns:xlink="http://www.w3.org/1999/xlink" xlink:title="Broad lobe of lamina medialis" xlink:type="simple">blm</abbrev>) inconspicuous.</p></tp:treatment-sec><tp:treatment-sec sec-type="description" id="SECID0E2IDK"><title>Description.</title><p>SIZE: Length 32–33 mm (male), 33–34 mm (female); width of midbody metazona <abbrev xmlns:xlink="http://www.w3.org/1999/xlink" xlink:title="approximately, around (circa)" id="ABBRID0EBJDK" xlink:type="simple">ca.</abbrev> 2.3 mm (male), 3.0 mm (female). Width of head &lt; collum &lt; body ring 2 &lt; 3 = 4 &lt; 5–16, thereafter body gradually tapering towards telson.</p><p>COLOUR (Fig. <xref ref-type="fig" rid="F23">23A–D</xref>): In life with body brownish black; antenna and head dark brown (except distal part of antennomere 7 and antennomere 8 whitish); metaterga and surface below paraterga brownish black; paraterga whitish, dorsally with brown patches in the middle; legs, sterna and epiproct brown; a few basal podomeres sometimes whitish.</p><fig id="F23" position="float" orientation="portrait"><label>Figure 23.</label><caption><p>Photographs of live <italic><tp:taxon-name><tp:taxon-name-part taxon-name-part-type="genus" reg="Desmoxytes">Desmoxytes</tp:taxon-name-part> <tp:taxon-name-part taxon-name-part-type="species" reg="corythosaurus">corythosaurus</tp:taxon-name-part></tp:taxon-name></italic> sp. n. and habitat <bold>A, B</bold> male paratypes <bold>C</bold> female paratype <bold>D</bold> juvenile <bold>E</bold> habitat.</p></caption><graphic xmlns:xlink="http://www.w3.org/1999/xlink" xlink:href="zookeys-761-001-g023.jpg" position="float" orientation="portrait" xlink:type="simple" id="oo_206369.jpg"/></fig><p>ANTENNAE (Fig. <xref ref-type="fig" rid="F24">24D</xref>): Moderately long and slender, reaching to the posterior end of body ring 6 (male) and 5 (female) when stretched dorsally.</p><fig id="F24" position="float" orientation="portrait"><label>Figure 24.</label><caption><p>
                  <italic><tp:taxon-name><tp:taxon-name-part taxon-name-part-type="genus" reg="Desmoxytes">Desmoxytes</tp:taxon-name-part> <tp:taxon-name-part taxon-name-part-type="species" reg="corythosaurus">corythosaurus</tp:taxon-name-part></tp:taxon-name></italic> sp. n. (male paratype). <bold>A</bold> anterior body part <bold>B</bold> body rings 8–10 (op = ozopore) <bold>C</bold> posteriormost body rings and telson <bold>D</bold> head and antenna <bold>E</bold> paraterga of ring 10 <bold>F</bold> body ring 10.</p></caption><graphic xmlns:xlink="http://www.w3.org/1999/xlink" xlink:href="zookeys-761-001-g024.jpg" position="float" orientation="portrait" xlink:type="simple" id="oo_206370.jpg"/></fig><p>COLLUM (Fig. <xref ref-type="fig" rid="F24">24A</xref>): With 1 transverse anterior row of 3+3 setae; paraterga of collum low, elevated at <abbrev xmlns:xlink="http://www.w3.org/1999/xlink" xlink:title="approximately, around (circa)" id="ABBRID0E2LDK" xlink:type="simple">ca.</abbrev> 10°–15°, directed caudolaterad, with two distinct notches on lateral margin.</p><p>TEGUMENT: Moderately shining and smooth; prozona finely shagreened; collum, metaterga, surface below paraterga, sterna and epiproct smooth; lateral surface at base of paraterga with wrinkles.</p><p>METATERGA (Fig. <xref ref-type="fig" rid="F24">24A–C</xref>): With 2 transverse rows of setae and tubercles, mostly inconspicuous; metaterga 2–18 with 2+2 anterior and 2+2 posterior tubercles; metatergum 19 with 2+2 anterior and 2+2 posterior setae.</p><p>PARATERGA (Fig. <xref ref-type="fig" rid="F24">24E, F</xref>): Directed caudolaterad on body rings 2–17, elevated at <abbrev xmlns:xlink="http://www.w3.org/1999/xlink" xlink:title="approximately, around (circa)" id="ABBRID0EMMDK" xlink:type="simple">ca.</abbrev> 30° (male) 25° (female); directed increasingly caudad on body rings 18 and 19; tip of paraterga in female slightlty curved caudad; anterior margin with 2 distinct notches, without a tiny denticle near the tip.</p><p>TELSON (Fig. <xref ref-type="fig" rid="F25">25C–G</xref>): Epiproct: tip subtruncate; lateral setiferous tubercles and apical tubercles inconspicuous. Hypoproct subtrapeziform; caudal margin round, with very small and inconspicuous setiferous tubercles.</p><fig id="F25" position="float" orientation="portrait"><label>Figure 25.</label><caption><p>
                  <italic><tp:taxon-name><tp:taxon-name-part taxon-name-part-type="genus" reg="Desmoxytes">Desmoxytes</tp:taxon-name-part> <tp:taxon-name-part taxon-name-part-type="species" reg="corythosaurus">corythosaurus</tp:taxon-name-part></tp:taxon-name></italic> sp. n. (male paratypes). <bold>A</bold> body rings 8–10 <bold>B</bold> sculpture of ring 10 <bold>C, E</bold> last ring and telson <bold>D</bold> hypoproct <bold>F, G</bold> epiproct <bold>H</bold> male leg 5 (right) <bold>I</bold> male leg 6 (right) <bold>J</bold> male leg 13 (right).</p></caption><graphic xmlns:xlink="http://www.w3.org/1999/xlink" xlink:href="zookeys-761-001-g025.jpg" position="float" orientation="portrait" xlink:type="simple" id="oo_206371.jpg"/></fig><p>STERNA (Fig. <xref ref-type="fig" rid="F26">26</xref>): Cross-impressions shallow. Sternal lobe between male coxae 4 subtrapeziform; tip usually slightly round (in some specimens subemarginate), base broad and stout.</p><fig id="F26" position="float" orientation="portrait"><label>Figure 26.</label><caption><p>
                  <italic><tp:taxon-name><tp:taxon-name-part taxon-name-part-type="genus" reg="Desmoxytes">Desmoxytes</tp:taxon-name-part> <tp:taxon-name-part taxon-name-part-type="species" reg="corythosaurus">corythosaurus</tp:taxon-name-part></tp:taxon-name></italic> sp. n. – sternal lobe between male coxae 4. <bold>A</bold> lateral view (male holotype) <bold>B</bold> ventral view (male holotype) <bold>C</bold> caudal view (male holotype) <bold>D</bold> caudal view (male paratype).</p></caption><graphic xmlns:xlink="http://www.w3.org/1999/xlink" xlink:href="zookeys-761-001-g026.jpg" position="float" orientation="portrait" xlink:type="simple" id="oo_206372.jpg"/></fig><p>LEGS (Fig. <xref ref-type="fig" rid="F25">25H–J</xref>): Long and slender. Male femora 5 and 6 strongly humped ventrally in middle portion (hump of male femora 6 more developed than 5).</p><p>GONOPODS (Figs <xref ref-type="fig" rid="F27">27</xref>, <xref ref-type="fig" rid="F28">28</xref>): Coxa (<abbrev xmlns:xlink="http://www.w3.org/1999/xlink" xlink:title="Coxa" xlink:type="simple">cx</abbrev>) longer than prefemur. Cannula (<abbrev xmlns:xlink="http://www.w3.org/1999/xlink" xlink:title="Cannula" xlink:type="simple">ca</abbrev>) somewhat stout. Telopodite erect. Prefemur (<abbrev xmlns:xlink="http://www.w3.org/1999/xlink" xlink:title="Prefemur" xlink:type="simple">pfe</abbrev>) <abbrev xmlns:xlink="http://www.w3.org/1999/xlink" xlink:title="approximately, around (circa)" id="ABBRID0EUPDK" xlink:type="simple">ca.</abbrev> 2/3 as long as femur. Femur (<abbrev xmlns:xlink="http://www.w3.org/1999/xlink" xlink:title="Femur" xlink:type="simple">fe</abbrev>) quite long and slender. Mesal sulcus (<abbrev xmlns:xlink="http://www.w3.org/1999/xlink" xlink:title="Mesal sulcus" xlink:type="simple">ms</abbrev>) and lateral sulcus (<abbrev xmlns:xlink="http://www.w3.org/1999/xlink" xlink:title="Lateral sulcus" xlink:type="simple">ls</abbrev>) conspicuous, very deep. Postfemur (<abbrev xmlns:xlink="http://www.w3.org/1999/xlink" xlink:title="Postfemur" xlink:type="simple">pof</abbrev>) conspicuous, ventrally narrow and short. Solenophore (<abbrev xmlns:xlink="http://www.w3.org/1999/xlink" xlink:title="Solenophore" xlink:type="simple">sph</abbrev>) well-developed: lamina lateralis (<abbrev xmlns:xlink="http://www.w3.org/1999/xlink" xlink:title="Lamina lateralis" xlink:type="simple">ll</abbrev>) conspicuous, apically crest-like, quite thin; anterolaterally with a wide and conspicuous furrow: lamina medialis (<abbrev xmlns:xlink="http://www.w3.org/1999/xlink" xlink:title="Lamina medialis" xlink:type="simple">lm</abbrev>) well-developed; process (<abbrev xmlns:xlink="http://www.w3.org/1999/xlink" xlink:title="Process of lamina medialis" xlink:type="simple">plm</abbrev>) very short; distal lobe (<abbrev xmlns:xlink="http://www.w3.org/1999/xlink" xlink:title="Distal lobe of lamina medialis" xlink:type="simple">dlm</abbrev>) very long and broad, indentation between distal lobe (<abbrev xmlns:xlink="http://www.w3.org/1999/xlink" xlink:title="Distal lobe of lamina medialis" xlink:type="simple">dlm</abbrev>) and broad lobe (<abbrev xmlns:xlink="http://www.w3.org/1999/xlink" xlink:title="Broad lobe of lamina medialis" xlink:type="simple">blm</abbrev>) inconspicuous; broad lobe (<abbrev xmlns:xlink="http://www.w3.org/1999/xlink" xlink:title="Broad lobe of lamina medialis" xlink:type="simple">blm</abbrev>) moderately thick. Solenomere (<abbrev xmlns:xlink="http://www.w3.org/1999/xlink" xlink:title="Solenomere" xlink:type="simple">sl</abbrev>) long.</p><fig id="F27" position="float" orientation="portrait"><label>Figure 27.</label><caption><p>
                  <italic><tp:taxon-name><tp:taxon-name-part taxon-name-part-type="genus" reg="Desmoxytes">Desmoxytes</tp:taxon-name-part> <tp:taxon-name-part taxon-name-part-type="species" reg="corythosaurus">corythosaurus</tp:taxon-name-part></tp:taxon-name></italic> sp. n. (paratype) – right gonopod. <bold>A</bold> mesal view <bold>B</bold> dorsal view <bold>C</bold> ventral view <bold>D</bold> submesal view <bold>E</bold> lateral view (arrow = furrow).</p></caption><graphic xmlns:xlink="http://www.w3.org/1999/xlink" xlink:href="zookeys-761-001-g027.jpg" position="float" orientation="portrait" xlink:type="simple" id="oo_206373.jpg"/></fig><fig id="F28" position="float" orientation="portrait"><label>Figure 28.</label><caption><p>
                  <italic><tp:taxon-name><tp:taxon-name-part taxon-name-part-type="genus" reg="Desmoxytes">Desmoxytes</tp:taxon-name-part> <tp:taxon-name-part taxon-name-part-type="species" reg="corythosaurus">corythosaurus</tp:taxon-name-part></tp:taxon-name></italic> sp. n. (paratype) – right gonopod. <bold>A</bold> lateral view <bold>B</bold> mesal view <bold>C</bold> ventral view <bold>D</bold> subdorsal view <bold>E</bold> dorsal view <bold>F</bold> subdorsal view (arrow = furrow).</p></caption><graphic xmlns:xlink="http://www.w3.org/1999/xlink" xlink:href="zookeys-761-001-g028.jpg" position="float" orientation="portrait" xlink:type="simple" id="oo_206374.jpg"/></fig></tp:treatment-sec><tp:treatment-sec sec-type="distribution" id="SECID0EESDK"><title>Distribution and habitat.</title><p>This species is known only from a narrow distribution range in Phanom district. We consider <italic><tp:taxon-name><tp:taxon-name-part taxon-name-part-type="genus" reg="Desmoxytes">D.</tp:taxon-name-part> <tp:taxon-name-part taxon-name-part-type="species" reg="corythosaurus">corythosaurus</tp:taxon-name-part></tp:taxon-name></italic> sp. n. to be endemic for Surat Thani Province, Thailand.</p></tp:treatment-sec><tp:treatment-sec sec-type="remarks" id="SECID0EVSDK"><title>Remarks.</title><p>The shape of the sternal lobe between male coxae 4 is variable: the tip is emarginate in the populations from Wat Tham Wararam and Tham Nam Lod, whereas specimens from the type locality have a truncate tip. The new species shares a similar shape of gonopodal solenophore with <italic><tp:taxon-name><tp:taxon-name-part taxon-name-part-type="genus" reg="Desmoxytes">D.</tp:taxon-name-part> <tp:taxon-name-part taxon-name-part-type="species" reg="terae">terae</tp:taxon-name-part></tp:taxon-name></italic>.</p><p>This species is almost impossible to find at first glance. We collected all specimens that were found on the humid rock walls by using flashlight. It blended in perfectly with the brown or black rock, this way probably avoiding being detected by predators.</p></tp:treatment-sec><tp:treatment-sec sec-type="Coexisting species" id="SECID0EHTDK"><title>Coexisting species.</title><p>
              <italic><tp:taxon-name><tp:taxon-name-part taxon-name-part-type="genus" reg="Desmoxytes">Desmoxytes</tp:taxon-name-part> <tp:taxon-name-part taxon-name-part-type="species" reg="cervina">cervina</tp:taxon-name-part></tp:taxon-name></italic> (brown morph) at Ban Song Phi Nong, was collected from rock walls, same habitat as the new species.</p></tp:treatment-sec></tp:taxon-treatment>
