# Supplementary material for: A revision of dragon millipedes I: genus Desmoxytes Chamberlin, 1923, with the description of eight new species (Diplopoda, Polydesmida, Paradoxosomatidae)
Source: Zookeys. 2018 May 29;(761):1–177. doi: 10.3897/zookeys.761.24214 (PMC5988806; doi:10.3897/zookeys.761.24214)
Supplement: XML Treatment for Desmoxytes delfae [file zookeys.761.24214-treatment7.xml]

<!DOCTYPE tp:taxon-treatment
  PUBLIC "-//TaxonX//DTD Taxonomic Treatment Publishing DTD v0 20100105//EN" "tax-treatment-NSO.dtd">
<tp:taxon-treatment xmlns:tp="http://www.plazi.org/taxpub"><tp:treatment-meta><kwd-group><label>Taxon classification</label><kwd><named-content xmlns:xlink="http://www.w3.org/1999/xlink" content-type="kingdom">Animalia</named-content></kwd><kwd><named-content xmlns:xlink="http://www.w3.org/1999/xlink" content-type="order">Polydesmida</named-content></kwd><kwd><named-content xmlns:xlink="http://www.w3.org/1999/xlink" content-type="family">Paradoxosomatidae</named-content></kwd></kwd-group><mixed-citation publication-type="journal"><person-group><name><surname>Srisonchai</surname><given-names>Ruttapon</given-names></name><name><surname>Enghoff</surname><given-names>Henrik</given-names></name><name><surname>Likhitrakarn</surname><given-names>Natdanai</given-names></name><name><surname>Panha</surname><given-names>Somsak</given-names></name></person-group><article-title>A revision of dragon millipedes I: genus <italic><tp:taxon-name><tp:taxon-name-part taxon-name-part-type="genus" reg="Desmoxytes">Desmoxytes</tp:taxon-name-part></tp:taxon-name></italic> Chamberlin, 1923, with the description of eight new species (<tp:taxon-name><tp:taxon-name-part taxon-name-part-type="class">Diplopoda</tp:taxon-name-part></tp:taxon-name>, <tp:taxon-name><tp:taxon-name-part taxon-name-part-type="order">Polydesmida</tp:taxon-name-part></tp:taxon-name>, <tp:taxon-name><tp:taxon-name-part taxon-name-part-type="family">Paradoxosomatidae</tp:taxon-name-part></tp:taxon-name>)</article-title><source>Zookeys</source><day>29</day><month>5</month><year>2018</year><volume>2018</volume><issue>761</issue><fpage>1</fpage><lpage>177</lpage><pub-id pub-id-type="doi">10.3897/zookeys.761.24214</pub-id></mixed-citation></tp:treatment-meta><tp:nomenclature><tp:taxon-name>
              <tp:taxon-name-part taxon-name-part-type="genus" reg="Desmoxytes">Desmoxytes</tp:taxon-name-part>
              <tp:taxon-name-part taxon-name-part-type="species" reg="delfae">delfae</tp:taxon-name-part>
            </tp:taxon-name><tp:taxon-authority>(Jeekel, 1964)</tp:taxon-authority><xref ref-type="fig" rid="F29">Figs 29</xref><xref ref-type="fig" rid="F30">, 30</xref><xref ref-type="fig" rid="F31">, 31</xref><xref ref-type="fig" rid="F32">, 32</xref><xref ref-type="fig" rid="F33">, 33</xref><xref ref-type="fig" rid="F34">, 34</xref><xref ref-type="fig" rid="F35">, 35</xref><tp:nomenclature-citation-list><tp:nomenclature-citation><tp:taxon-name>
                  <tp:taxon-name-part taxon-name-part-type="genus" reg="Pratinus">Pratinus</tp:taxon-name-part> <tp:taxon-name-part taxon-name-part-type="species" reg="delfae">delfae</tp:taxon-name-part></tp:taxon-name><comment>Jeekel, 1964: 66; 1968: 51.</comment></tp:nomenclature-citation><tp:nomenclature-citation><tp:taxon-name>
                  <tp:taxon-name-part taxon-name-part-type="genus" reg="Desmoxytes">Desmoxytes</tp:taxon-name-part> <tp:taxon-name-part taxon-name-part-type="species" reg="delfae">delfae</tp:taxon-name-part></tp:taxon-name><comment>Jeekel, 1980a: 654. <xref ref-type="bibr" rid="B20">Golovatch and Enghoff 1994</xref>: 61. <xref ref-type="bibr" rid="B16">Enghoff 2005</xref>: 96. <xref ref-type="bibr" rid="B15">Decker 2010</xref>: 28. <xref ref-type="bibr" rid="B47">Nguyen and Sierwald 2013</xref>: 1241.</comment></tp:nomenclature-citation><tp:nomenclature-citation><tp:taxon-name>
                  <tp:taxon-name-part taxon-name-part-type="genus" reg="Desmoxytes">Desmoxytes</tp:taxon-name-part> <tp:taxon-name-part taxon-name-part-type="species" reg="rubra">rubra</tp:taxon-name-part></tp:taxon-name><comment>Golovatch &amp; Enghoff, 1994: 54, syn. n. <xref ref-type="bibr" rid="B16">Enghoff 2005</xref>: 96. <xref ref-type="bibr" rid="B15">Decker 2010</xref>: 30. <xref ref-type="bibr" rid="B47">Nguyen and Sierwald 2013</xref>: 1242.</comment></tp:nomenclature-citation></tp:nomenclature-citation-list></tp:nomenclature><tp:treatment-sec sec-type="material" id="SECID0E4XDK"><title>Material examined.</title><p>
              <bold>Holotype.</bold> Male (<abbrev xmlns:xlink="http://www.w3.org/1999/xlink" content-type="institution" xlink:title="Natural History Museum of London, England" id="ABBRID0EFYDK" xlink:type="simple">NHMUK</abbrev>), THAILAND, Bukit Besar, on leaves in clearing, late evening, 3 September 1901.</p></tp:treatment-sec><tp:treatment-sec sec-type="Paratypes" id="SECID0EKYDK"><title>Paratypes.</title><p>1 male, 1 female (<abbrev xmlns:xlink="http://www.w3.org/1999/xlink" content-type="institution" xlink:title="Natural History Museum of London, England" id="ABBRID0EQYDK" xlink:type="simple">NHMUK</abbrev>), 1 male (<abbrev xmlns:xlink="http://www.w3.org/1999/xlink" content-type="institution" xlink:title="Naturalis Biodiversity Center (including the collections of the Zoological Museum Amsterdam), Leiden, the Netherlands" id="ABBRID0EVYDK" xlink:type="simple">NBC</abbrev>), THAILAND, Bukit Besar, Nawnchila, crawling on low foliage in clearing, 2500 feet <abbrev xmlns:xlink="http://www.w3.org/1999/xlink" xlink:title="above sea level" id="ABBRID0E1YDK" xlink:type="simple">a.s.l</abbrev>., 29 September 1901.</p><p>Holotype (<italic><tp:taxon-name><tp:taxon-name-part taxon-name-part-type="genus" reg="Desmoxytes">D.</tp:taxon-name-part> <tp:taxon-name-part taxon-name-part-type="species" reg="rubra">rubra</tp:taxon-name-part></tp:taxon-name></italic>): Male (<abbrev xmlns:xlink="http://www.w3.org/1999/xlink" content-type="institution" xlink:title="Natural History Museum of Denmark (Zoological Museum), University of Copenhagen, Denmark" id="ABBRID0ELZDK" xlink:type="simple">ZMUC</abbrev>), THAILAND, Satun Province, Thale Ban National Park, lowland rainforest, on vegetation and under bark, <named-content xmlns:xlink="http://www.w3.org/1999/xlink" content-type="dwc:verbatimCoordinates" xlink:type="simple"><named-content content-type="geo-json" specific-use="{&#34;type&#34;:&#34;Point&#34;,&#34;coordinates&#34;:[100.166667,6.700000]}" id="NCID0ETZDK" xlink:type="simple">6°42'N, 100°10'E</named-content></named-content>, <abbrev xmlns:xlink="http://www.w3.org/1999/xlink" xlink:title="approximately, around (circa)" id="ABBRID0EYZDK" xlink:type="simple">ca.</abbrev> 400 m <abbrev xmlns:xlink="http://www.w3.org/1999/xlink" xlink:title="above sea level" id="ABBRID0E3ZDK" xlink:type="simple">a.s.l</abbrev>., 20 October 1991, leg. M. Andersen, O. Martin, N. Scharff.</p><p>Paratypes (<italic><tp:taxon-name><tp:taxon-name-part taxon-name-part-type="genus" reg="Desmoxytes">D.</tp:taxon-name-part> <tp:taxon-name-part taxon-name-part-type="species" reg="rubra">rubra</tp:taxon-name-part></tp:taxon-name></italic>): 6 males, 5 females (<abbrev xmlns:xlink="http://www.w3.org/1999/xlink" content-type="institution" xlink:title="Natural History Museum of Denmark (Zoological Museum), University of Copenhagen, Denmark" id="ABBRID0EN1DK" xlink:type="simple">ZMUC</abbrev>), same data as holotype.</p></tp:treatment-sec><tp:treatment-sec sec-type="Further specimens" id="SECID0ES1DK"><title>Further specimens, </title><p><bold>all from THAILAND, Krabi Province</bold>: 1 female (<abbrev xmlns:xlink="http://www.w3.org/1999/xlink" content-type="institution" xlink:title="Chulalongkorn University Museum of Zoology, Bangkok, Thailand" id="ABBRID0E11DK" xlink:type="simple">CUMZ</abbrev>), Mueang Krabi District, Huai To Waterfall, <named-content xmlns:xlink="http://www.w3.org/1999/xlink" content-type="dwc:verbatimCoordinates" xlink:type="simple"><named-content content-type="geo-json" specific-use="{&#34;type&#34;:&#34;Point&#34;,&#34;coordinates&#34;:[98.914167,8.240833]}" id="NCID0EC2DK" xlink:type="simple">8°14'27"N, 98°54'51"E</named-content></named-content>, <abbrev xmlns:xlink="http://www.w3.org/1999/xlink" xlink:title="approximately, around (circa)" id="ABBRID0EH2DK" xlink:type="simple">ca.</abbrev> 110 m <abbrev xmlns:xlink="http://www.w3.org/1999/xlink" xlink:title="above sea level" id="ABBRID0EL2DK" xlink:type="simple">a.s.l</abbrev>., 16 January 2006, leg. S. Panha and <abbrev xmlns:xlink="http://www.w3.org/1999/xlink" content-type="institution" xlink:title="Animal Systematics Research Unit, Department of Biology, Faculty of Science, Chulalongkorn University, Bangkok, Thailand" id="ABBRID0EP2DK" xlink:type="simple">ASRU</abbrev> members. 1 male missing right gonopod (<abbrev xmlns:xlink="http://www.w3.org/1999/xlink" content-type="institution" xlink:title="Chulalongkorn University Museum of Zoology, Bangkok, Thailand" id="ABBRID0EU2DK" xlink:type="simple">CUMZ</abbrev>), Mueang Krabi District, Wat Tham Sue (Tiger Cave), valley behind Tiger Cave, <named-content xmlns:xlink="http://www.w3.org/1999/xlink" content-type="dwc:verbatimCoordinates" xlink:type="simple"><named-content content-type="geo-json" specific-use="{&#34;type&#34;:&#34;Point&#34;,&#34;coordinates&#34;:[98.924167,8.127500]}" id="NCID0E32DK" xlink:type="simple">8°07'39"N, 98°55'27"E</named-content></named-content>, <abbrev xmlns:xlink="http://www.w3.org/1999/xlink" xlink:title="approximately, around (circa)" id="ABBRID0EB3DK" xlink:type="simple">ca.</abbrev> 85 m <abbrev xmlns:xlink="http://www.w3.org/1999/xlink" xlink:title="above sea level" id="ABBRID0EF3DK" xlink:type="simple">a.s.l</abbrev>., 7 October 2009, leg. S. Panha and <abbrev xmlns:xlink="http://www.w3.org/1999/xlink" content-type="institution" xlink:title="Animal Systematics Research Unit, Department of Biology, Faculty of Science, Chulalongkorn University, Bangkok, Thailand" id="ABBRID0EJ3DK" xlink:type="simple">ASRU</abbrev> members. 1 male (<abbrev xmlns:xlink="http://www.w3.org/1999/xlink" content-type="institution" xlink:title="Chulalongkorn University Museum of Zoology, Bangkok, Thailand" id="ABBRID0EO3DK" xlink:type="simple">CUMZ</abbrev>), Mueang Krabi District, Wat Tham Sue (Tiger Cave), valley behind Tiger Cave, <named-content xmlns:xlink="http://www.w3.org/1999/xlink" content-type="dwc:verbatimCoordinates" xlink:type="simple"><named-content content-type="geo-json" specific-use="{&#34;type&#34;:&#34;Point&#34;,&#34;coordinates&#34;:[98.924167,8.127500]}" id="NCID0EW3DK" xlink:type="simple">8°07'39"N, 98°55'27"E</named-content></named-content>, <abbrev xmlns:xlink="http://www.w3.org/1999/xlink" xlink:title="approximately, around (circa)" id="ABBRID0E23DK" xlink:type="simple">ca.</abbrev> 85 m <abbrev xmlns:xlink="http://www.w3.org/1999/xlink" xlink:title="above sea level" id="ABBRID0E63DK" xlink:type="simple">a.s.l</abbrev>., 28 April 2014, leg. C. Sutcharit, R. Srisonchai and <abbrev xmlns:xlink="http://www.w3.org/1999/xlink" content-type="institution" xlink:title="Animal Systematics Research Unit, Department of Biology, Faculty of Science, Chulalongkorn University, Bangkok, Thailand" id="ABBRID0ED4DK" xlink:type="simple">ASRU</abbrev> members. 5 males, 2 females (<abbrev xmlns:xlink="http://www.w3.org/1999/xlink" content-type="institution" xlink:title="Chulalongkorn University Museum of Zoology, Bangkok, Thailand" id="ABBRID0EI4DK" xlink:type="simple">CUMZ</abbrev>), Mueang Krabi District, Wat Tham Sue (Tiger Cave), valley behind Tiger Cave, <named-content xmlns:xlink="http://www.w3.org/1999/xlink" content-type="dwc:verbatimCoordinates" xlink:type="simple"><named-content content-type="geo-json" specific-use="{&#34;type&#34;:&#34;Point&#34;,&#34;coordinates&#34;:[98.924167,8.127500]}" id="NCID0EQ4DK" xlink:type="simple">8°07'39"N, 98°55'27"E</named-content></named-content>, <abbrev xmlns:xlink="http://www.w3.org/1999/xlink" xlink:title="approximately, around (circa)" id="ABBRID0EV4DK" xlink:type="simple">ca.</abbrev> 85 m <abbrev xmlns:xlink="http://www.w3.org/1999/xlink" xlink:title="above sea level" id="ABBRID0EZ4DK" xlink:type="simple">a.s.l</abbrev>., 9 July 2017, leg. C. Sutcharit, R. Srisonchai and <abbrev xmlns:xlink="http://www.w3.org/1999/xlink" content-type="institution" xlink:title="Animal Systematics Research Unit, Department of Biology, Faculty of Science, Chulalongkorn University, Bangkok, Thailand" id="ABBRID0E44DK" xlink:type="simple">ASRU</abbrev> members. 1 male, 1 female (<abbrev xmlns:xlink="http://www.w3.org/1999/xlink" content-type="institution" xlink:title="Chulalongkorn University Museum of Zoology, Bangkok, Thailand" id="ABBRID0EC5DK" xlink:type="simple">CUMZ</abbrev>), Mueang Krabi District, Wat Tham Sue (Tiger Cave), valley behind Tiger Cave, <named-content xmlns:xlink="http://www.w3.org/1999/xlink" content-type="dwc:verbatimCoordinates" xlink:type="simple"><named-content content-type="geo-json" specific-use="{&#34;type&#34;:&#34;Point&#34;,&#34;coordinates&#34;:[98.924167,8.127500]}" id="NCID0EK5DK" xlink:type="simple">8°07'39"N, 98°55'27"E</named-content></named-content>, <abbrev xmlns:xlink="http://www.w3.org/1999/xlink" xlink:title="approximately, around (circa)" id="ABBRID0EP5DK" xlink:type="simple">ca.</abbrev> 85 m <abbrev xmlns:xlink="http://www.w3.org/1999/xlink" xlink:title="above sea level" id="ABBRID0ET5DK" xlink:type="simple">a.s.l</abbrev>., 25 July 2017, leg. C. Sutcharit, R. Srisonchai and <abbrev xmlns:xlink="http://www.w3.org/1999/xlink" content-type="institution" xlink:title="Animal Systematics Research Unit, Department of Biology, Faculty of Science, Chulalongkorn University, Bangkok, Thailand" id="ABBRID0EX5DK" xlink:type="simple">ASRU</abbrev> members.</p><p>
              <bold>Nakhon Si Thammarat Province</bold>: 2 broken males (<abbrev xmlns:xlink="http://www.w3.org/1999/xlink" content-type="institution" xlink:title="Chulalongkorn University Museum of Zoology, Bangkok, Thailand" id="ABBRID0EA6DK" xlink:type="simple">CUMZ</abbrev>), Nopphitam District, Krung Ching Waterfall, <named-content xmlns:xlink="http://www.w3.org/1999/xlink" content-type="dwc:verbatimCoordinates" xlink:type="simple"><named-content content-type="geo-json" specific-use="{&#34;type&#34;:&#34;Point&#34;,&#34;coordinates&#34;:[99.668611,8.724167]}" id="NCID0EI6DK" xlink:type="simple">8°43'27"N, 99°40'07"E</named-content></named-content>, <abbrev xmlns:xlink="http://www.w3.org/1999/xlink" xlink:title="approximately, around (circa)" id="ABBRID0EN6DK" xlink:type="simple">ca.</abbrev> 171 m <abbrev xmlns:xlink="http://www.w3.org/1999/xlink" xlink:title="above sea level" id="ABBRID0ER6DK" xlink:type="simple">a.s.l</abbrev>., 28 October 2006, leg. S. Panha and <abbrev xmlns:xlink="http://www.w3.org/1999/xlink" content-type="institution" xlink:title="Animal Systematics Research Unit, Department of Biology, Faculty of Science, Chulalongkorn University, Bangkok, Thailand" id="ABBRID0EV6DK" xlink:type="simple">ASRU</abbrev> members. 1 female (<abbrev xmlns:xlink="http://www.w3.org/1999/xlink" content-type="institution" xlink:title="Chulalongkorn University Museum of Zoology, Bangkok, Thailand" id="ABBRID0E16DK" xlink:type="simple">CUMZ</abbrev>), Thung Song District, Talod Cave Park (Talod Cave), <named-content xmlns:xlink="http://www.w3.org/1999/xlink" content-type="dwc:verbatimCoordinates" xlink:type="simple"><named-content content-type="geo-json" specific-use="{&#34;type&#34;:&#34;Point&#34;,&#34;coordinates&#34;:[99.678333,8.158889]}" id="NCID0ECAEK" xlink:type="simple">8°09'32"N, 99°40'42"E</named-content></named-content>, <abbrev xmlns:xlink="http://www.w3.org/1999/xlink" xlink:title="approximately, around (circa)" id="ABBRID0EHAEK" xlink:type="simple">ca.</abbrev> 73 m <abbrev xmlns:xlink="http://www.w3.org/1999/xlink" xlink:title="above sea level" id="ABBRID0ELAEK" xlink:type="simple">a.s.l</abbrev>., 5 July 2017, leg. C. Sutcharit, R. Srisonchai and <abbrev xmlns:xlink="http://www.w3.org/1999/xlink" content-type="institution" xlink:title="Animal Systematics Research Unit, Department of Biology, Faculty of Science, Chulalongkorn University, Bangkok, Thailand" id="ABBRID0EPAEK" xlink:type="simple">ASRU</abbrev> members. 2 males, 1 female (<abbrev xmlns:xlink="http://www.w3.org/1999/xlink" content-type="institution" xlink:title="Chulalongkorn University Museum of Zoology, Bangkok, Thailand" id="ABBRID0EUAEK" xlink:type="simple">CUMZ</abbrev>), Thung Song District, Weruwan Bureau of Monks (Tham Rad), <named-content xmlns:xlink="http://www.w3.org/1999/xlink" content-type="dwc:verbatimCoordinates" xlink:type="simple"><named-content content-type="geo-json" specific-use="{&#34;type&#34;:&#34;Point&#34;,&#34;coordinates&#34;:[99.728611,8.046667]}" id="NCID0E3AEK" xlink:type="simple">8°02'48"N, 99°43'43"E</named-content></named-content>, <abbrev xmlns:xlink="http://www.w3.org/1999/xlink" xlink:title="approximately, around (circa)" id="ABBRID0EBBEK" xlink:type="simple">ca.</abbrev> 82 m <abbrev xmlns:xlink="http://www.w3.org/1999/xlink" xlink:title="above sea level" id="ABBRID0EFBEK" xlink:type="simple">a.s.l</abbrev>., 5 July 2017, leg. C. Sutcharit, R. Srisonchai and <abbrev xmlns:xlink="http://www.w3.org/1999/xlink" content-type="institution" xlink:title="Animal Systematics Research Unit, Department of Biology, Faculty of Science, Chulalongkorn University, Bangkok, Thailand" id="ABBRID0EJBEK" xlink:type="simple">ASRU</abbrev> members.</p><p>
              <bold>Phatthalung Province</bold>: 2 males,1 female (<abbrev xmlns:xlink="http://www.w3.org/1999/xlink" content-type="institution" xlink:title="Chulalongkorn University Museum of Zoology, Bangkok, Thailand" id="ABBRID0ESBEK" xlink:type="simple">CUMZ</abbrev>), Khao Chaison District, Khao Chaison Hot Spring, <named-content xmlns:xlink="http://www.w3.org/1999/xlink" content-type="dwc:verbatimCoordinates" xlink:type="simple"><named-content content-type="geo-json" specific-use="{&#34;type&#34;:&#34;Point&#34;,&#34;coordinates&#34;:[100.130000,7.449722]}" id="NCID0E1BEK" xlink:type="simple">7°26'59"N, 100°07'48"E</named-content></named-content>, <abbrev xmlns:xlink="http://www.w3.org/1999/xlink" xlink:title="approximately, around (circa)" id="ABBRID0E6BEK" xlink:type="simple">ca.</abbrev> 37 m <abbrev xmlns:xlink="http://www.w3.org/1999/xlink" xlink:title="above sea level" id="ABBRID0EDCEK" xlink:type="simple">a.s.l</abbrev>., 12 January 2009, leg. S. Panha and <abbrev xmlns:xlink="http://www.w3.org/1999/xlink" content-type="institution" xlink:title="Animal Systematics Research Unit, Department of Biology, Faculty of Science, Chulalongkorn University, Bangkok, Thailand" id="ABBRID0EHCEK" xlink:type="simple">ASRU</abbrev> members. 1 broken male missing gonopods, 2 females (<abbrev xmlns:xlink="http://www.w3.org/1999/xlink" content-type="institution" xlink:title="Chulalongkorn University Museum of Zoology, Bangkok, Thailand" id="ABBRID0EMCEK" xlink:type="simple">CUMZ</abbrev>), Khao Chaison District, Khao Chaison Hot Spring, <named-content xmlns:xlink="http://www.w3.org/1999/xlink" content-type="dwc:verbatimCoordinates" xlink:type="simple"><named-content content-type="geo-json" specific-use="{&#34;type&#34;:&#34;Point&#34;,&#34;coordinates&#34;:[100.130000,7.449722]}" id="NCID0EUCEK" xlink:type="simple">7°26'59"N, 100°07'48"E</named-content></named-content>, <abbrev xmlns:xlink="http://www.w3.org/1999/xlink" xlink:title="approximately, around (circa)" id="ABBRID0EZCEK" xlink:type="simple">ca.</abbrev> 37 m <abbrev xmlns:xlink="http://www.w3.org/1999/xlink" xlink:title="above sea level" id="ABBRID0E4CEK" xlink:type="simple">a.s.l</abbrev>., 13 January 2009, leg. C. Sutcharit and <abbrev xmlns:xlink="http://www.w3.org/1999/xlink" content-type="institution" xlink:title="Animal Systematics Research Unit, Department of Biology, Faculty of Science, Chulalongkorn University, Bangkok, Thailand" id="ABBRID0EBDEK" xlink:type="simple">ASRU</abbrev> members. 1 female (<abbrev xmlns:xlink="http://www.w3.org/1999/xlink" content-type="institution" xlink:title="Chulalongkorn University Museum of Zoology, Bangkok, Thailand" id="ABBRID0EGDEK" xlink:type="simple">CUMZ</abbrev>), Khuan Khanun District, Tham Wang Thong, <named-content xmlns:xlink="http://www.w3.org/1999/xlink" content-type="dwc:verbatimCoordinates" xlink:type="simple"><named-content content-type="geo-json" specific-use="{&#34;type&#34;:&#34;Point&#34;,&#34;coordinates&#34;:[100.016111,7.682500]}" id="NCID0EODEK" xlink:type="simple">7°40'57"N, 100°00'58"E</named-content></named-content>, <abbrev xmlns:xlink="http://www.w3.org/1999/xlink" xlink:title="approximately, around (circa)" id="ABBRID0ETDEK" xlink:type="simple">ca.</abbrev> 45 m <abbrev xmlns:xlink="http://www.w3.org/1999/xlink" xlink:title="above sea level" id="ABBRID0EXDEK" xlink:type="simple">a.s.l</abbrev>., 12 January 2009, leg. C. Sutcharit and <abbrev xmlns:xlink="http://www.w3.org/1999/xlink" content-type="institution" xlink:title="Animal Systematics Research Unit, Department of Biology, Faculty of Science, Chulalongkorn University, Bangkok, Thailand" id="ABBRID0E2DEK" xlink:type="simple">ASRU</abbrev> members. 3 males, 1 female (<abbrev xmlns:xlink="http://www.w3.org/1999/xlink" content-type="institution" xlink:title="Chulalongkorn University Museum of Zoology, Bangkok, Thailand" id="ABBRID0EAEEK" xlink:type="simple">CUMZ</abbrev>), Khuan Khanun District, Tham Wang Thong, <named-content xmlns:xlink="http://www.w3.org/1999/xlink" content-type="dwc:verbatimCoordinates" xlink:type="simple"><named-content content-type="geo-json" specific-use="{&#34;type&#34;:&#34;Point&#34;,&#34;coordinates&#34;:[100.016111,7.682500]}" id="NCID0EIEEK" xlink:type="simple">7°40'57"N, 100°00'58"E</named-content></named-content>, <abbrev xmlns:xlink="http://www.w3.org/1999/xlink" xlink:title="approximately, around (circa)" id="ABBRID0ENEEK" xlink:type="simple">ca.</abbrev> 45 m <abbrev xmlns:xlink="http://www.w3.org/1999/xlink" xlink:title="above sea level" id="ABBRID0EREEK" xlink:type="simple">a.s.l</abbrev>., 6 July 2017, leg. C. Sutcharit and <abbrev xmlns:xlink="http://www.w3.org/1999/xlink" content-type="institution" xlink:title="Animal Systematics Research Unit, Department of Biology, Faculty of Science, Chulalongkorn University, Bangkok, Thailand" id="ABBRID0EVEEK" xlink:type="simple">ASRU</abbrev> members. 3 males, 3 females (<abbrev xmlns:xlink="http://www.w3.org/1999/xlink" content-type="institution" xlink:title="Chulalongkorn University Museum of Zoology, Bangkok, Thailand" id="ABBRID0E1EEK" xlink:type="simple">CUMZ</abbrev>), Kong Ra District, Khao Phaya Hong, <named-content xmlns:xlink="http://www.w3.org/1999/xlink" content-type="dwc:verbatimCoordinates" xlink:type="simple"><named-content content-type="geo-json" specific-use="{&#34;type&#34;:&#34;Point&#34;,&#34;coordinates&#34;:[99.963889,7.462778]}" id="NCID0ECFEK" xlink:type="simple">7°27'46"N, 99°57'50"E</named-content></named-content>, <abbrev xmlns:xlink="http://www.w3.org/1999/xlink" xlink:title="approximately, around (circa)" id="ABBRID0EHFEK" xlink:type="simple">ca.</abbrev> 55 m <abbrev xmlns:xlink="http://www.w3.org/1999/xlink" xlink:title="above sea level" id="ABBRID0ELFEK" xlink:type="simple">a.s.l</abbrev>., 6 July 2017, leg. C. Sutcharit, R. Srisonchai and <abbrev xmlns:xlink="http://www.w3.org/1999/xlink" content-type="institution" xlink:title="Animal Systematics Research Unit, Department of Biology, Faculty of Science, Chulalongkorn University, Bangkok, Thailand" id="ABBRID0EPFEK" xlink:type="simple">ASRU</abbrev> members.</p><p>
              <bold>Satun Province</bold>: 1 male (<abbrev xmlns:xlink="http://www.w3.org/1999/xlink" content-type="institution" xlink:title="Natural History Museum of Denmark (Zoological Museum), University of Copenhagen, Denmark" id="ABBRID0EYFEK" xlink:type="simple">ZMUC</abbrev>), Thale Ban National Park, lowland rainforest, <named-content xmlns:xlink="http://www.w3.org/1999/xlink" content-type="dwc:verbatimCoordinates" xlink:type="simple"><named-content content-type="geo-json" specific-use="{&#34;type&#34;:&#34;Point&#34;,&#34;coordinates&#34;:[100.169167,6.710278]}" id="NCID0EEXEK" xlink:type="simple">6°42'37"N, 100°10'09"E</named-content></named-content>, <abbrev xmlns:xlink="http://www.w3.org/1999/xlink" xlink:title="approximately, around (circa)" id="ABBRID0E4FEK" xlink:type="simple">ca.</abbrev> 93 m <abbrev xmlns:xlink="http://www.w3.org/1999/xlink" xlink:title="above sea level" id="ABBRID0EBGEK" xlink:type="simple">a.s.l</abbrev>., 15–18 October 2003, leg. ATOL expedition (<abbrev xmlns:xlink="http://www.w3.org/1999/xlink" content-type="institution" xlink:title="Natural History Museum of Denmark (Zoological Museum), University of Copenhagen, Denmark" id="ABBRID0EFGEK" xlink:type="simple">ZMUC</abbrev> staff). 7 males, 2 females (<abbrev xmlns:xlink="http://www.w3.org/1999/xlink" content-type="institution" xlink:title="Chulalongkorn University Museum of Zoology, Bangkok, Thailand" id="ABBRID0EKGEK" xlink:type="simple">CUMZ</abbrev>), Thung Wa District, Tham Khan Ti Phol, <named-content xmlns:xlink="http://www.w3.org/1999/xlink" content-type="dwc:verbatimCoordinates" xlink:type="simple"><named-content content-type="geo-json" specific-use="{&#34;type&#34;:&#34;Point&#34;,&#34;coordinates&#34;:[99.798056,7.086389]}" id="NCID0ESGEK" xlink:type="simple">7°05'11"N, 99°47'53"E</named-content></named-content>, <abbrev xmlns:xlink="http://www.w3.org/1999/xlink" xlink:title="approximately, around (circa)" id="ABBRID0EXGEK" xlink:type="simple">ca.</abbrev> 82 m <abbrev xmlns:xlink="http://www.w3.org/1999/xlink" xlink:title="above sea level" id="ABBRID0E2GEK" xlink:type="simple">a.s.l</abbrev>., 8 July 2017, leg. C. Sutcharit, R. Srisonchai and <abbrev xmlns:xlink="http://www.w3.org/1999/xlink" content-type="institution" xlink:title="Animal Systematics Research Unit, Department of Biology, Faculty of Science, Chulalongkorn University, Bangkok, Thailand" id="ABBRID0E6GEK" xlink:type="simple">ASRU</abbrev> members. 26 males, 4 females (<abbrev xmlns:xlink="http://www.w3.org/1999/xlink" content-type="institution" xlink:title="Chulalongkorn University Museum of Zoology, Bangkok, Thailand" id="ABBRID0EEHEK" xlink:type="simple">CUMZ</abbrev>), 2 males, 1 female (<abbrev xmlns:xlink="http://www.w3.org/1999/xlink" content-type="institution" xlink:title="Natural History Museum of Denmark (Zoological Museum), University of Copenhagen, Denmark" id="ABBRID0EJHEK" xlink:type="simple">ZMUC</abbrev>), 1 male (<abbrev xmlns:xlink="http://www.w3.org/1999/xlink" content-type="institution" xlink:title="Zoological Museum, University of Moscow, Russia" id="ABBRID0EOHEK" xlink:type="simple">ZMUM</abbrev>), 1 male (<abbrev xmlns:xlink="http://www.w3.org/1999/xlink" content-type="institution" xlink:title="Natural History Museum Vienna, Austria" id="ABBRID0ETHEK" xlink:type="simple">NHMW</abbrev>) ,1 male (<abbrev xmlns:xlink="http://www.w3.org/1999/xlink" content-type="institution" xlink:title="Natural History Museum of London, England" id="ABBRID0EYHEK" xlink:type="simple">NHMUK</abbrev>), Thung Wa District, Tham Khan Ti Phol, <named-content xmlns:xlink="http://www.w3.org/1999/xlink" content-type="dwc:verbatimCoordinates" xlink:type="simple"><named-content content-type="geo-json" specific-use="{&#34;type&#34;:&#34;Point&#34;,&#34;coordinates&#34;:[99.798056,7.086389]}" id="NCID0EAIEK" xlink:type="simple">7°05'11"N, 99°47'53"E</named-content></named-content>, <abbrev xmlns:xlink="http://www.w3.org/1999/xlink" xlink:title="approximately, around (circa)" id="ABBRID0EFIEK" xlink:type="simple">ca.</abbrev> 82 m <abbrev xmlns:xlink="http://www.w3.org/1999/xlink" xlink:title="above sea level" id="ABBRID0EJIEK" xlink:type="simple">a.s.l</abbrev>., 7 July 2017, leg. C. Sutcharit, R. Srisonchai and <abbrev xmlns:xlink="http://www.w3.org/1999/xlink" content-type="institution" xlink:title="Animal Systematics Research Unit, Department of Biology, Faculty of Science, Chulalongkorn University, Bangkok, Thailand" id="ABBRID0ENIEK" xlink:type="simple">ASRU</abbrev> members. 2 males, 2 females (<abbrev xmlns:xlink="http://www.w3.org/1999/xlink" content-type="institution" xlink:title="Chulalongkorn University Museum of Zoology, Bangkok, Thailand" id="ABBRID0ESIEK" xlink:type="simple">CUMZ</abbrev>), Khuan Don District, Thale Ban National Park, Tham Tone Din (Tone Din Cave), <named-content xmlns:xlink="http://www.w3.org/1999/xlink" content-type="dwc:verbatimCoordinates" xlink:type="simple"><named-content content-type="geo-json" specific-use="{&#34;type&#34;:&#34;Point&#34;,&#34;coordinates&#34;:[100.162500,6.726389]}" id="NCID0E1IEK" xlink:type="simple">6°43'35"N, 100°09'45"E</named-content></named-content>, <abbrev xmlns:xlink="http://www.w3.org/1999/xlink" xlink:title="approximately, around (circa)" id="ABBRID0E6IEK" xlink:type="simple">ca.</abbrev> 154 m <abbrev xmlns:xlink="http://www.w3.org/1999/xlink" xlink:title="above sea level" id="ABBRID0EDJEK" xlink:type="simple">a.s.l</abbrev>., 7 July 2017, leg. S. Sutcharit, R. Srisonchai and <abbrev xmlns:xlink="http://www.w3.org/1999/xlink" content-type="institution" xlink:title="Animal Systematics Research Unit, Department of Biology, Faculty of Science, Chulalongkorn University, Bangkok, Thailand" id="ABBRID0EHJEK" xlink:type="simple">ASRU</abbrev> members. 1 female (<abbrev xmlns:xlink="http://www.w3.org/1999/xlink" content-type="institution" xlink:title="Chulalongkorn University Museum of Zoology, Bangkok, Thailand" id="ABBRID0EMJEK" xlink:type="simple">CUMZ</abbrev>), La-ngu District, limestone mountain near Ao Noon (Mu Ko Petra National Park), <named-content xmlns:xlink="http://www.w3.org/1999/xlink" content-type="dwc:verbatimCoordinates" xlink:type="simple"><named-content content-type="geo-json" specific-use="{&#34;type&#34;:&#34;Point&#34;,&#34;coordinates&#34;:[99.761389,6.838056]}" id="NCID0EUJEK" xlink:type="simple">6°50'17"N, 99°45'41"E</named-content></named-content>, <abbrev xmlns:xlink="http://www.w3.org/1999/xlink" xlink:title="approximately, around (circa)" id="ABBRID0EZJEK" xlink:type="simple">ca.</abbrev> 37 m <abbrev xmlns:xlink="http://www.w3.org/1999/xlink" xlink:title="above sea level" id="ABBRID0E4JEK" xlink:type="simple">a.s.l</abbrev>., 31 August 2015, leg. C. Sutcharit, R. Srisonchai and <abbrev xmlns:xlink="http://www.w3.org/1999/xlink" content-type="institution" xlink:title="Animal Systematics Research Unit, Department of Biology, Faculty of Science, Chulalongkorn University, Bangkok, Thailand" id="ABBRID0EBKEK" xlink:type="simple">ASRU</abbrev> members. 2 males (<abbrev xmlns:xlink="http://www.w3.org/1999/xlink" content-type="institution" xlink:title="Chulalongkorn University Museum of Zoology, Bangkok, Thailand" id="ABBRID0EGKEK" xlink:type="simple">CUMZ</abbrev>), La-ngu District, limestone mountain near La-ngu Subdistrict, <named-content xmlns:xlink="http://www.w3.org/1999/xlink" content-type="dwc:verbatimCoordinates" xlink:type="simple"><named-content content-type="geo-json" specific-use="{&#34;type&#34;:&#34;Point&#34;,&#34;coordinates&#34;:[99.780278,6.894722]}" id="NCID0EOKEK" xlink:type="simple">6°53'41"N, 99°46'49"E</named-content></named-content>, <abbrev xmlns:xlink="http://www.w3.org/1999/xlink" xlink:title="approximately, around (circa)" id="ABBRID0ETKEK" xlink:type="simple">ca.</abbrev> 18 m <abbrev xmlns:xlink="http://www.w3.org/1999/xlink" xlink:title="above sea level" id="ABBRID0EXKEK" xlink:type="simple">a.s.l</abbrev>., 17 July 2017, leg. P. Danaisawadi.</p><p>
              <bold>Songkhla Province</bold>: 1 male missing gonopods (<abbrev xmlns:xlink="http://www.w3.org/1999/xlink" content-type="institution" xlink:title="Chulalongkorn University Museum of Zoology, Bangkok, Thailand" id="ABBRID0E6KEK" xlink:type="simple">CUMZ</abbrev>), Hat Yai District, Ton Nga Chang Waterfall, <named-content xmlns:xlink="http://www.w3.org/1999/xlink" content-type="dwc:verbatimCoordinates" xlink:type="simple"><named-content content-type="geo-json" specific-use="{&#34;type&#34;:&#34;Point&#34;,&#34;coordinates&#34;:[100.234167,6.948056]}" id="NCID0EHLEK" xlink:type="simple">6°56'53"N, 100°14'03"E</named-content></named-content>, <abbrev xmlns:xlink="http://www.w3.org/1999/xlink" xlink:title="approximately, around (circa)" id="ABBRID0EMLEK" xlink:type="simple">ca.</abbrev> 157 m <abbrev xmlns:xlink="http://www.w3.org/1999/xlink" xlink:title="above sea level" id="ABBRID0EQLEK" xlink:type="simple">a.s.l</abbrev>., 12 January 2009, leg. S. Panha and <abbrev xmlns:xlink="http://www.w3.org/1999/xlink" content-type="institution" xlink:title="Animal Systematics Research Unit, Department of Biology, Faculty of Science, Chulalongkorn University, Bangkok, Thailand" id="ABBRID0EULEK" xlink:type="simple">ASRU</abbrev> members. Many broken and mixed specimens (<abbrev xmlns:xlink="http://www.w3.org/1999/xlink" content-type="institution" xlink:title="Chulalongkorn University Museum of Zoology, Bangkok, Thailand" id="ABBRID0EZLEK" xlink:type="simple">CUMZ</abbrev>), Hat Yai District, Ton Nga Chang Waterfall, <named-content xmlns:xlink="http://www.w3.org/1999/xlink" content-type="dwc:verbatimCoordinates" xlink:type="simple"><named-content content-type="geo-json" specific-use="{&#34;type&#34;:&#34;Point&#34;,&#34;coordinates&#34;:[100.234167,6.948056]}" id="NCID0EBMEK" xlink:type="simple">6°56'53"N, 100°14'03"E</named-content></named-content>, <abbrev xmlns:xlink="http://www.w3.org/1999/xlink" xlink:title="approximately, around (circa)" id="ABBRID0EGMEK" xlink:type="simple">ca.</abbrev> 157 m <abbrev xmlns:xlink="http://www.w3.org/1999/xlink" xlink:title="above sea level" id="ABBRID0EKMEK" xlink:type="simple">a.s.l</abbrev>., 13 December 2011, leg. S. Panha and <abbrev xmlns:xlink="http://www.w3.org/1999/xlink" content-type="institution" xlink:title="Animal Systematics Research Unit, Department of Biology, Faculty of Science, Chulalongkorn University, Bangkok, Thailand" id="ABBRID0EOMEK" xlink:type="simple">ASRU</abbrev> members. 4 males, 4 females (<abbrev xmlns:xlink="http://www.w3.org/1999/xlink" content-type="institution" xlink:title="Chulalongkorn University Museum of Zoology, Bangkok, Thailand" id="ABBRID0ETMEK" xlink:type="simple">CUMZ</abbrev>), Sa Dao District, Khao Wong Pra Chan Bureau of Monks, <named-content xmlns:xlink="http://www.w3.org/1999/xlink" content-type="dwc:verbatimCoordinates" xlink:type="simple"><named-content content-type="geo-json" specific-use="{&#34;type&#34;:&#34;Point&#34;,&#34;coordinates&#34;:[100.276111,6.710556]}" id="NCID0E2MEK" xlink:type="simple">6°42'38"N, 100°16'34"E</named-content></named-content>, <abbrev xmlns:xlink="http://www.w3.org/1999/xlink" xlink:title="approximately, around (circa)" id="ABBRID0EANEK" xlink:type="simple">ca.</abbrev> 100 m <abbrev xmlns:xlink="http://www.w3.org/1999/xlink" xlink:title="above sea level" id="ABBRID0EENEK" xlink:type="simple">a.s.l</abbrev>., 7–8 July 2017, leg. C. Sutcharit, R. Srisonchai and <abbrev xmlns:xlink="http://www.w3.org/1999/xlink" content-type="institution" xlink:title="Animal Systematics Research Unit, Department of Biology, Faculty of Science, Chulalongkorn University, Bangkok, Thailand" id="ABBRID0EINEK" xlink:type="simple">ASRU</abbrev> members. 2 females (<abbrev xmlns:xlink="http://www.w3.org/1999/xlink" content-type="institution" xlink:title="Chulalongkorn University Museum of Zoology, Bangkok, Thailand" id="ABBRID0ENNEK" xlink:type="simple">CUMZ</abbrev>), Sa Dao District, Tham Nang Phaya Lued Kao Bureau of Monks, <named-content xmlns:xlink="http://www.w3.org/1999/xlink" content-type="dwc:verbatimCoordinates" xlink:type="simple"><named-content content-type="geo-json" specific-use="{&#34;type&#34;:&#34;Point&#34;,&#34;coordinates&#34;:[100.257500,6.740556]}" id="NCID0EVNEK" xlink:type="simple">6°44'26"N, 100°15'27"E</named-content></named-content>, <abbrev xmlns:xlink="http://www.w3.org/1999/xlink" xlink:title="approximately, around (circa)" id="ABBRID0E1NEK" xlink:type="simple">ca.</abbrev> 124 m <abbrev xmlns:xlink="http://www.w3.org/1999/xlink" xlink:title="above sea level" id="ABBRID0E5NEK" xlink:type="simple">a.s.l</abbrev>., 7 July 2017, leg. C. Sutcharit, R. Srisonchai and <abbrev xmlns:xlink="http://www.w3.org/1999/xlink" content-type="institution" xlink:title="Animal Systematics Research Unit, Department of Biology, Faculty of Science, Chulalongkorn University, Bangkok, Thailand" id="ABBRID0ECOEK" xlink:type="simple">ASRU</abbrev> members.</p><p>
              <bold>Surat Thani Province</bold>: 2 males, 1 female (<abbrev xmlns:xlink="http://www.w3.org/1999/xlink" content-type="institution" xlink:title="Chulalongkorn University Museum of Zoology, Bangkok, Thailand" id="ABBRID0ELOEK" xlink:type="simple">CUMZ</abbrev>), Wiang Sa District, Khiri Rat Pattana Bureau of Monks (Wat Khao Poon), <named-content xmlns:xlink="http://www.w3.org/1999/xlink" content-type="dwc:verbatimCoordinates" xlink:type="simple"><named-content content-type="geo-json" specific-use="{&#34;type&#34;:&#34;Point&#34;,&#34;coordinates&#34;:[99.383056,8.527222]}" id="NCID0ETOEK" xlink:type="simple">8°31'38"N, 99°22'59"E</named-content></named-content>, <abbrev xmlns:xlink="http://www.w3.org/1999/xlink" xlink:title="approximately, around (circa)" id="ABBRID0EYOEK" xlink:type="simple">ca.</abbrev> 49 m <abbrev xmlns:xlink="http://www.w3.org/1999/xlink" xlink:title="above sea level" id="ABBRID0E3OEK" xlink:type="simple">a.s.l</abbrev>., 4 July 2017, leg. C. Sutcharit, R. Srisonchai and <abbrev xmlns:xlink="http://www.w3.org/1999/xlink" content-type="institution" xlink:title="Animal Systematics Research Unit, Department of Biology, Faculty of Science, Chulalongkorn University, Bangkok, Thailand" id="ABBRID0EAPEK" xlink:type="simple">ASRU</abbrev> members. 2 males, 1 female (<abbrev xmlns:xlink="http://www.w3.org/1999/xlink" content-type="institution" xlink:title="Chulalongkorn University Museum of Zoology, Bangkok, Thailand" id="ABBRID0EFPEK" xlink:type="simple">CUMZ</abbrev>), Tham Phannara District, Wat Tham Kanlaya Namit, <named-content xmlns:xlink="http://www.w3.org/1999/xlink" content-type="dwc:verbatimCoordinates" xlink:type="simple"><named-content content-type="geo-json" specific-use="{&#34;type&#34;:&#34;Point&#34;,&#34;coordinates&#34;:[99.381389,8.513611]}" id="NCID0ENPEK" xlink:type="simple">8°30'49"N, 99°22'53"E</named-content></named-content>, <abbrev xmlns:xlink="http://www.w3.org/1999/xlink" xlink:title="approximately, around (circa)" id="ABBRID0ESPEK" xlink:type="simple">ca.</abbrev> 62 m <abbrev xmlns:xlink="http://www.w3.org/1999/xlink" xlink:title="above sea level" id="ABBRID0EWPEK" xlink:type="simple">a.s.l</abbrev>., 4 July 2017, leg. C. Sutcharit, R. Srisonchai and <abbrev xmlns:xlink="http://www.w3.org/1999/xlink" content-type="institution" xlink:title="Animal Systematics Research Unit, Department of Biology, Faculty of Science, Chulalongkorn University, Bangkok, Thailand" id="ABBRID0E1PEK" xlink:type="simple">ASRU</abbrev> members.</p><p>
              <bold>Trang Province</bold>: 3 males, 3 females, 2 juveniles (<abbrev xmlns:xlink="http://www.w3.org/1999/xlink" content-type="institution" xlink:title="Chulalongkorn University Museum of Zoology, Bangkok, Thailand" id="ABBRID0EDQEK" xlink:type="simple">CUMZ</abbrev>), Palian District, Tham Khao Ting, <named-content xmlns:xlink="http://www.w3.org/1999/xlink" content-type="dwc:verbatimCoordinates" xlink:type="simple"><named-content content-type="geo-json" specific-use="{&#34;type&#34;:&#34;Point&#34;,&#34;coordinates&#34;:[99.802778,7.158611]}" id="NCID0ELQEK" xlink:type="simple">7°09'31"N, 99°48'10"E</named-content></named-content>, <abbrev xmlns:xlink="http://www.w3.org/1999/xlink" xlink:title="approximately, around (circa)" id="ABBRID0EQQEK" xlink:type="simple">ca.</abbrev> 42 m <abbrev xmlns:xlink="http://www.w3.org/1999/xlink" xlink:title="above sea level" id="ABBRID0EUQEK" xlink:type="simple">a.s.l</abbrev>., 31 August 2015, leg. C. Sutcharit, R. Srisonchai and <abbrev xmlns:xlink="http://www.w3.org/1999/xlink" content-type="institution" xlink:title="Animal Systematics Research Unit, Department of Biology, Faculty of Science, Chulalongkorn University, Bangkok, Thailand" id="ABBRID0EYQEK" xlink:type="simple">ASRU</abbrev> members. 9 males, 2 females (<abbrev xmlns:xlink="http://www.w3.org/1999/xlink" content-type="institution" xlink:title="Chulalongkorn University Museum of Zoology, Bangkok, Thailand" id="ABBRID0E4QEK" xlink:type="simple">CUMZ</abbrev>), Palian District, Tham Khao Ting, <named-content xmlns:xlink="http://www.w3.org/1999/xlink" content-type="dwc:verbatimCoordinates" xlink:type="simple"><named-content content-type="geo-json" specific-use="{&#34;type&#34;:&#34;Point&#34;,&#34;coordinates&#34;:[99.802778,7.158611]}" id="NCID0EFREK" xlink:type="simple">7°09'31"N, 99°48'10"E</named-content></named-content>, <abbrev xmlns:xlink="http://www.w3.org/1999/xlink" xlink:title="approximately, around (circa)" id="ABBRID0EKREK" xlink:type="simple">ca.</abbrev> 42 m <abbrev xmlns:xlink="http://www.w3.org/1999/xlink" xlink:title="above sea level" id="ABBRID0EOREK" xlink:type="simple">a.s.l</abbrev>., 8 July 2017, leg. C. Sutcharit, R. Srisonchai and <abbrev xmlns:xlink="http://www.w3.org/1999/xlink" content-type="institution" xlink:title="Animal Systematics Research Unit, Department of Biology, Faculty of Science, Chulalongkorn University, Bangkok, Thailand" id="ABBRID0ESREK" xlink:type="simple">ASRU</abbrev> members.</p><p>
              <bold>Yala Province</bold>: 1 male (<abbrev xmlns:xlink="http://www.w3.org/1999/xlink" content-type="institution" xlink:title="Natural History Museum of Denmark (Zoological Museum), University of Copenhagen, Denmark" id="ABBRID0E2REK" xlink:type="simple">ZMUC</abbrev>), Bang Lang National Park, lowland rainforest, <named-content xmlns:xlink="http://www.w3.org/1999/xlink" content-type="dwc:verbatimCoordinates" xlink:type="simple"><named-content content-type="geo-json" specific-use="{&#34;type&#34;:&#34;Point&#34;,&#34;coordinates&#34;:[101.183333,6.066667]}" id="NCID0EDSEK" xlink:type="simple">6°4'N, 101°11'E</named-content></named-content>, <abbrev xmlns:xlink="http://www.w3.org/1999/xlink" xlink:title="approximately, around (circa)" id="ABBRID0EISEK" xlink:type="simple">ca.</abbrev> 400 m <abbrev xmlns:xlink="http://www.w3.org/1999/xlink" xlink:title="above sea level" id="ABBRID0EMSEK" xlink:type="simple">a.s.l</abbrev>., 20 October 1991, leg. M. Andersen, O. Martin, N. Scharff.</p></tp:treatment-sec><tp:treatment-sec sec-type="diagnosis" id="SECID0EQSEK"><title>Diagnosis.</title><p>Differs from congeners in the combination of the following characters; sternal lobe between male coxae 4 thick and stout, round/ subtrapeziform/ subrectangular; lamina lateralis (<abbrev xmlns:xlink="http://www.w3.org/1999/xlink" xlink:title="Lamina lateralis" xlink:type="simple">ll</abbrev>) swollen, round crest-like, laterally with a distinct and wide furrow, mesally with deep subsided surface; process (<abbrev xmlns:xlink="http://www.w3.org/1999/xlink" xlink:title="Process of lamina medialis" xlink:type="simple">plm</abbrev>) of lamina medialis short, distally curving dorsad, tip blunt.</p></tp:treatment-sec><tp:treatment-sec sec-type="type locality" id="SECID0EVSEK"><title>Type locality.</title><p>Thailand, Bukit Besar [Thale Ban National Park, Khuan Don District, Satun Province].</p><p>The redescription hereunder is modified from <xref ref-type="bibr" rid="B29">Jeekel (1964)</xref>, and <xref ref-type="bibr" rid="B20">Golovatch and Enghoff (1994)</xref>. We ‘harmonised’ descriptions of all morphological characters and added some morphological characteristics from additional collected specimens.</p></tp:treatment-sec><tp:treatment-sec sec-type="redescription" id="SECID0EETEK"><title>Redescription.</title><p>SIZE: Length 21–24 mm (male), 23–27 mm (female); width of midbody metazona <abbrev xmlns:xlink="http://www.w3.org/1999/xlink" xlink:title="approximately, around (circa)" id="ABBRID0EKTEK" xlink:type="simple">ca.</abbrev> 1.8 mm (male), 2.3 mm (female). Width of head ≥ collum &lt; body ring 2 &lt; 3 &lt; 4 &lt; 5–16, thereafter body gradually tapering towards telson.</p><p>COLOUR (Figs <xref ref-type="fig" rid="F29">29</xref>, <xref ref-type="fig" rid="F30">30A–C</xref>): In life body bright orange or brownish orange (newly moulted adults pale pink); head, paraterga, surface below paraterga and epiproct yellowish orange; metaterga bright orange; antenna brownish orange or blackish orange (except antennomere 7 blackish, distal part of antennomere 7 and antennomere 8 whitish); legs brownish orange or brownish black; a few basal podomeres whitish yellow; sterna whitish yellow or orange; prozona and metazona (metaterga) with wide black stripe, conspicuous on rings 4–19. Colour in alcohol: after 116 years changed to white, after 26 years changed to brownish white.</p><fig id="F29" position="float" orientation="portrait"><label>Figure 29.</label><caption><p>Photographs of live <italic><tp:taxon-name><tp:taxon-name-part taxon-name-part-type="genus" reg="Desmoxytes">Desmoxytes</tp:taxon-name-part> <tp:taxon-name-part taxon-name-part-type="species" reg="delfae">delfae</tp:taxon-name-part></tp:taxon-name></italic> (Jeekel, 1964) – males. <bold>A</bold> specimen from Khao Chi Chan Bureau of Monks <bold>B</bold> specimen from Tham Tone Din <bold>C</bold> specimen from Wat Tham Sue (Tiger Cave) <bold>D</bold> early adult from La-ngu Subdistrict.</p></caption><graphic xmlns:xlink="http://www.w3.org/1999/xlink" xlink:href="zookeys-761-001-g029.jpg" position="float" orientation="portrait" xlink:type="simple" id="oo_206375.jpg"/></fig><fig id="F30" position="float" orientation="portrait"><label>Figure 30.</label><caption><p>Photographs of live <italic><tp:taxon-name><tp:taxon-name-part taxon-name-part-type="genus" reg="Desmoxytes">Desmoxytes</tp:taxon-name-part> <tp:taxon-name-part taxon-name-part-type="species" reg="delfae">delfae</tp:taxon-name-part></tp:taxon-name></italic> (Jeekel, 1964) and habitat. <bold>A–C</bold> specimens from Tham Khan Ti Phol <bold>A</bold> female <bold>B</bold> old female <bold>C</bold> newly moulted adult female <bold>D</bold> habitat.</p></caption><graphic xmlns:xlink="http://www.w3.org/1999/xlink" xlink:href="zookeys-761-001-g030.jpg" position="float" orientation="portrait" xlink:type="simple" id="oo_206376.jpg"/></fig><p>ANTENNAE (Fig. <xref ref-type="fig" rid="F31">31D</xref>): Moderately long and slender, reaching to body ring 6 (male) and 4–5 (female) when stretched dorsally.</p><fig id="F31" position="float" orientation="portrait"><label>Figure 31.</label><caption><p>
                  <italic><tp:taxon-name><tp:taxon-name-part taxon-name-part-type="genus" reg="Desmoxytes">Desmoxytes</tp:taxon-name-part> <tp:taxon-name-part taxon-name-part-type="species" reg="delfae">delfae</tp:taxon-name-part></tp:taxon-name></italic> (Jeekel, 1964), specimen from Tham Khan Ti Phol. <bold>A</bold> anterior body part <bold>B</bold> body rings 8–10 (op = ozopore) <bold>C</bold> posteriormost body rings and telson <bold>D</bold> head and antenna <bold>E</bold> paraterga of ring 10 (arrow = tiny denticle) <bold>F</bold> body ring 10.</p></caption><graphic xmlns:xlink="http://www.w3.org/1999/xlink" xlink:href="zookeys-761-001-g031.jpg" position="float" orientation="portrait" xlink:type="simple" id="oo_206377.jpg"/></fig><p>COLLUM (Fig. <xref ref-type="fig" rid="F31">31A</xref>): With 1 transverse anterior row of 3+3 setae; paraterga of collum low, almost horizontal, directed almost caudad, with two setiferous notches on lateral margin.</p><p>TEGUMENT: Strongly shining and smooth; prozona finely shagreened; collum, metaterga, paraterga, sterna and epiproct smooth; surface below paraterga coarsely microgranulate.</p><p>METATERGA (Fig. <xref ref-type="fig" rid="F31">31A–C</xref>): With 2 transverse rows of small tubercles; metaterga 2–19 with 2+2 anterior and 2+2 posterior tubercles.</p><p>PARATERGA (Fig. <xref ref-type="fig" rid="F31">31E, F</xref>): Directed caudolaterad on body rings 2–17, elevated <abbrev xmlns:xlink="http://www.w3.org/1999/xlink" xlink:title="approximately, around (circa)" id="ABBRID0EXXEK" xlink:type="simple">ca.</abbrev> 10°–20° above the horizontal plane (<abbrev xmlns:xlink="http://www.w3.org/1999/xlink" xlink:title="approximately, around (circa)" id="ABBRID0E2XEK" xlink:type="simple">ca.</abbrev> 20° in male, <abbrev xmlns:xlink="http://www.w3.org/1999/xlink" xlink:title="approximately, around (circa)" id="ABBRID0E6XEK" xlink:type="simple">ca.</abbrev> 10° in female), directed increasingly caudad on body rings 18 and 19; anterior margin with 2 distinct notches, on lateral margin of body rings 9, 10, 12, 13, 15–18 with tiny denticle near the tip.</p><p>TELSON (Fig. <xref ref-type="fig" rid="F32">32C–G</xref>): Epiproct: tip truncate; lateral setiferous tubercles usually conspicuous (in some specimens inconspicuous); apical tubercles inconspicuous. Hypoproct subtriangular; caudal margin round and narrow, with inconspicuous setiferous tubercles.</p><fig id="F32" position="float" orientation="portrait"><label>Figure 32.</label><caption><p>
                  <italic><tp:taxon-name><tp:taxon-name-part taxon-name-part-type="genus" reg="Desmoxytes">Desmoxytes</tp:taxon-name-part> <tp:taxon-name-part taxon-name-part-type="species" reg="delfae">delfae</tp:taxon-name-part></tp:taxon-name></italic> (Jeekel, 1964), specimens from Tham Khan Ti Phol. <bold>A</bold> body rings 8–10 <bold>B</bold> sculpture of ring 10 <bold>C, E</bold> last ring and telson <bold>D</bold> hypoproct <bold>F, G</bold> epiproct <bold>H</bold> male leg 5 (right) <bold>I</bold> male leg 6 (right) <bold>J</bold> male leg 13 (right).</p></caption><graphic xmlns:xlink="http://www.w3.org/1999/xlink" xlink:href="zookeys-761-001-g032.jpg" position="float" orientation="portrait" xlink:type="simple" id="oo_206378.jpg"/></fig><p>STERNA (Fig. <xref ref-type="fig" rid="F33">33</xref>): Cross-impressions shallow. Sternal lobe between male coxae 4 round/ subtrapeziform/ subrectangular (varies within population); erect, stout, thick, and broad when seen in ventral view; tip subtruncate/ round/ emarginate (varies within population).</p><fig id="F33" position="float" orientation="portrait"><label>Figure 33.</label><caption><p>
                  <italic><tp:taxon-name><tp:taxon-name-part taxon-name-part-type="genus" reg="Desmoxytes">Desmoxytes</tp:taxon-name-part> <tp:taxon-name-part taxon-name-part-type="species" reg="delfae">delfae</tp:taxon-name-part></tp:taxon-name></italic> (Jeekel, 1964), specimens from Tham Khan Ti Phol – sternal lobe between male coxae 4. <bold>A</bold> lateral view <bold>B</bold> ventral view <bold>C</bold>, <bold>D</bold> caudal view <bold>E</bold> some specimens from Tham Khao Ting – caudal view.</p></caption><graphic xmlns:xlink="http://www.w3.org/1999/xlink" xlink:href="zookeys-761-001-g033.jpg" position="float" orientation="portrait" xlink:type="simple" id="oo_206379.jpg"/></fig><p>LEGS (Fig. <xref ref-type="fig" rid="F32">32H–J</xref>): Long and slender. Male femora 5 and 6 strongly humped ventrally in middle portion.</p><p>GONOPODS (Figs <xref ref-type="fig" rid="F34">34</xref>, <xref ref-type="fig" rid="F35">35</xref>): Coxa (<abbrev xmlns:xlink="http://www.w3.org/1999/xlink" xlink:title="Coxa" xlink:type="simple">cx</abbrev>) longer than prefemur. Cannula (<abbrev xmlns:xlink="http://www.w3.org/1999/xlink" xlink:title="Cannula" xlink:type="simple">ca</abbrev>) long and slender. Prefemur (<abbrev xmlns:xlink="http://www.w3.org/1999/xlink" xlink:title="Prefemur" xlink:type="simple">pfe</abbrev>) <abbrev xmlns:xlink="http://www.w3.org/1999/xlink" xlink:title="approximately, around (circa)" id="ABBRID0EJ2EK" xlink:type="simple">ca.</abbrev> 2/3 as long as femur. Femur (<abbrev xmlns:xlink="http://www.w3.org/1999/xlink" xlink:title="Femur" xlink:type="simple">fe</abbrev>) quite long. Mesal sulcus (<abbrev xmlns:xlink="http://www.w3.org/1999/xlink" xlink:title="Mesal sulcus" xlink:type="simple">ms</abbrev>) and lateral sulcus (<abbrev xmlns:xlink="http://www.w3.org/1999/xlink" xlink:title="Lateral sulcus" xlink:type="simple">ls</abbrev>) conspicuous, deep and wide. Postfemur (<abbrev xmlns:xlink="http://www.w3.org/1999/xlink" xlink:title="Postfemur" xlink:type="simple">pof</abbrev>) conspicuous, ventrally narrow, and short. Solenophore (<abbrev xmlns:xlink="http://www.w3.org/1999/xlink" xlink:title="Solenophore" xlink:type="simple">sph</abbrev>) well-developed: lamina lateralis (<abbrev xmlns:xlink="http://www.w3.org/1999/xlink" xlink:title="Lamina lateralis" xlink:type="simple">ll</abbrev>) swollen, round crest-like, laterally with a distinct furrow, mesally with deep subsided surface; ventral ridge (<abbrev xmlns:xlink="http://www.w3.org/1999/xlink" xlink:title="Ventral ridge of lamina lateralis" xlink:type="simple">vrl</abbrev>) conspicuous: lamina medialis (<abbrev xmlns:xlink="http://www.w3.org/1999/xlink" xlink:title="Lamina medialis" xlink:type="simple">lm</abbrev>) well-developed; process (<abbrev xmlns:xlink="http://www.w3.org/1999/xlink" xlink:title="Process of lamina medialis" xlink:type="simple">plm</abbrev>) short, distally curving dorsad, tip blunt; distal lobe (<abbrev xmlns:xlink="http://www.w3.org/1999/xlink" xlink:title="Distal lobe of lamina medialis" xlink:type="simple">dlm</abbrev>) distally with two lamellae, mesal lamella thin and smaller than lateral one; broad lobe (<abbrev xmlns:xlink="http://www.w3.org/1999/xlink" xlink:title="Broad lobe of lamina medialis" xlink:type="simple">blm</abbrev>) somewhat thick, distinctly separated from distal lobe (<abbrev xmlns:xlink="http://www.w3.org/1999/xlink" xlink:title="Distal lobe of lamina medialis" xlink:type="simple">dlm</abbrev>) by a deep and wide indentation. Solenomere (<abbrev xmlns:xlink="http://www.w3.org/1999/xlink" xlink:title="Solenomere" xlink:type="simple">sl</abbrev>) long.</p><fig id="F34" position="float" orientation="portrait"><label>Figure 34.</label><caption><p>
                  <italic><tp:taxon-name><tp:taxon-name-part taxon-name-part-type="genus" reg="Desmoxytes">Desmoxytes</tp:taxon-name-part> <tp:taxon-name-part taxon-name-part-type="species" reg="delfae">delfae</tp:taxon-name-part></tp:taxon-name></italic> (Jeekel, 1964), specimen from Khao Chi Chan Bureau of Monks – right gonopod. <bold>A</bold> mesal view <bold>B</bold> dorsal view <bold>C</bold> ventral view <bold>D</bold> submesal view (arrow = indentation) <bold>E</bold> lateral view (arrow = furrow).</p></caption><graphic xmlns:xlink="http://www.w3.org/1999/xlink" xlink:href="zookeys-761-001-g034.jpg" position="float" orientation="portrait" xlink:type="simple" id="oo_206380.jpg"/></fig><fig id="F35" position="float" orientation="portrait"><label>Figure 35.</label><caption><p>
                  <italic><tp:taxon-name><tp:taxon-name-part taxon-name-part-type="genus" reg="Desmoxytes">Desmoxytes</tp:taxon-name-part> <tp:taxon-name-part taxon-name-part-type="species" reg="delfae">delfae</tp:taxon-name-part></tp:taxon-name></italic> (Jeekel, 1964), specimen from Khao Chi Chan Bureau of Monks – right gonopod. <bold>A</bold> lateral view <bold>B</bold> mesal view <bold>C</bold> ventral view <bold>D</bold> subdorsal view (arrow = indentation) <bold>E</bold> dorsal view <bold>F</bold> subdorsal view (arrow = furrow).</p></caption><graphic xmlns:xlink="http://www.w3.org/1999/xlink" xlink:href="zookeys-761-001-g035.jpg" position="float" orientation="portrait" xlink:type="simple" id="oo_206381.jpg"/></fig></tp:treatment-sec><tp:treatment-sec sec-type="distribution" id="SECID0EZ4EK"><title>Distribution and habitat.</title><p>
              <italic><tp:taxon-name><tp:taxon-name-part taxon-name-part-type="genus" reg="Desmoxytes">Desmoxytes</tp:taxon-name-part> <tp:taxon-name-part taxon-name-part-type="species" reg="delfae">delfae</tp:taxon-name-part></tp:taxon-name></italic> is known from several provinces in southern Thailand. All new specimens were collected by us from limestone habitats (the recorded locations in previous papers are also limestone); most specimens were seen crawling on leaf litter and climbing on branches of trees (Fig. <xref ref-type="fig" rid="F30">30D</xref>).</p><p>The type locality, Bukit Besar, may be part of what is now Thale Ban National Park in Khuan Don District, Satun Province, and refers to the big mountain which is probably Khao Chin (<abbrev xmlns:xlink="http://www.w3.org/1999/xlink" xlink:title="approximately, around (circa)" id="ABBRID0EQ5EK" xlink:type="simple">ca.</abbrev> 2500 ft. or 756 m). Specimens collected by us from Thale Ban National Park may thus be topotypes. The other paratype locality (Bukit Besar, Nawnchila) has not been exactly located, but it is probably near Thale Ban National Park (Thailand–Malaysia border), possibly close to the type locality.</p><p>We assume that <italic><tp:taxon-name><tp:taxon-name-part taxon-name-part-type="genus" reg="Desmoxytes">D.</tp:taxon-name-part> <tp:taxon-name-part taxon-name-part-type="species" reg="delfae">delfae</tp:taxon-name-part></tp:taxon-name></italic> is distributed mainly in Thailand and possibly south to Malaysia near the Thailand–Malaysia border.</p><p>This species was reported as endemic for Thailand (<xref ref-type="bibr" rid="B15">Decker 2010</xref>), and we would agree that it should be regarded as endemic for the southern part of Thailand due to its narrow distribution. However, two males of <italic><tp:taxon-name><tp:taxon-name-part taxon-name-part-type="genus" reg="Desmoxytes">D.</tp:taxon-name-part> <tp:taxon-name-part taxon-name-part-type="species" reg="delfae">delfae</tp:taxon-name-part></tp:taxon-name></italic> were reported from Khaosok National Park in west of Surat Thani Province by <xref ref-type="bibr" rid="B15">Decker (2010)</xref>; it is probable that the specimens from this location belong to another species because all the specimens of <italic><tp:taxon-name><tp:taxon-name-part taxon-name-part-type="genus" reg="Desmoxytes">D.</tp:taxon-name-part> <tp:taxon-name-part taxon-name-part-type="species" reg="delfae">delfae</tp:taxon-name-part></tp:taxon-name></italic> which we have seen are from an area in south Thailand (Krabi, east of Surat Thaini, Nakhon Si Thammarat, Phatthalung, Satun, Songkhla, and Yala Provinces). Furthermore, <xref ref-type="bibr" rid="B15">Decker (2010)</xref> also identified one male, which was collected from Nakhon Si Thammarat Province (Lan Saka District, Khao Luang National Park, near Karom Waterfall) as <italic><tp:taxon-name><tp:taxon-name-part taxon-name-part-type="genus" reg="Desmoxytes">D.</tp:taxon-name-part> <tp:taxon-name-part taxon-name-part-type="species" reg="rubra">rubra</tp:taxon-name-part></tp:taxon-name></italic>. Re-examination of those specimens in <abbrev xmlns:xlink="http://www.w3.org/1999/xlink" content-type="institution" xlink:title="Natural History Museum of Geneva, Switzerland" id="ABBRID0ETAFK" xlink:type="simple">MHNG</abbrev> is necessary to evaluate the distribution of this species.</p></tp:treatment-sec><tp:treatment-sec sec-type="remarks" id="SECID0EYAFK"><title>Remarks.</title><p>The remarkable and vivid bright orange colouration is clearly aposematic.</p><p>
              <xref ref-type="bibr" rid="B20">Golovatch and Enghoff (1994)</xref> distinguished <italic><tp:taxon-name><tp:taxon-name-part taxon-name-part-type="genus" reg="Desmoxytes">D.</tp:taxon-name-part> <tp:taxon-name-part taxon-name-part-type="species" reg="rubra">rubra</tp:taxon-name-part></tp:taxon-name></italic> from <italic><tp:taxon-name><tp:taxon-name-part taxon-name-part-type="genus" reg="Desmoxytes">D.</tp:taxon-name-part> <tp:taxon-name-part taxon-name-part-type="species" reg="delfae">delfae</tp:taxon-name-part></tp:taxon-name></italic> based on <italic><tp:taxon-name><tp:taxon-name-part taxon-name-part-type="genus" reg="Desmoxytes">D.</tp:taxon-name-part> <tp:taxon-name-part taxon-name-part-type="species" reg="rubra">rubra</tp:taxon-name-part></tp:taxon-name></italic> having 1+1 anterior and 2+2 posterior metatergal tubercles, the mid-dorsal (axial) line traceable, the sternal lobe between male coxae 4 roundly subtriangular and lamina medialis (<abbrev xmlns:xlink="http://www.w3.org/1999/xlink" xlink:title="Lamina medialis" xlink:type="simple">lm</abbrev>) more strongly produced mesally than dorsally. After examination of all type material and new specimens of both <italic><tp:taxon-name><tp:taxon-name-part taxon-name-part-type="genus" reg="Desmoxytes">D.</tp:taxon-name-part> <tp:taxon-name-part taxon-name-part-type="species" reg="delfae">delfae</tp:taxon-name-part></tp:taxon-name></italic> and “<italic><tp:taxon-name><tp:taxon-name-part taxon-name-part-type="genus" reg="Desmoxytes">D.</tp:taxon-name-part> <tp:taxon-name-part taxon-name-part-type="species" reg="rubra">rubra</tp:taxon-name-part></tp:taxon-name></italic>” collected by us, we found that:</p><p>– There is a variation in the size of tubercles on metaterga (metaterga with two rows of 2+2 anterior and 2+2 posterior tubercles, lateral tubercles of anterior row in some specimens (tiny and very inconspicuous).</p><p>– All specimens are without mid-dorsal line.</p><p>– The sternal lobe between male coxae 4 is highly variable in shape, even within populations, as round/ subtrapeziform/ subrectangular; we found this variation in both <italic><tp:taxon-name><tp:taxon-name-part taxon-name-part-type="genus" reg="Desmoxytes">D.</tp:taxon-name-part> <tp:taxon-name-part taxon-name-part-type="species" reg="delfae">delfae</tp:taxon-name-part></tp:taxon-name></italic> and “<italic><tp:taxon-name><tp:taxon-name-part taxon-name-part-type="genus" reg="Desmoxytes">D.</tp:taxon-name-part> <tp:taxon-name-part taxon-name-part-type="species" reg="rubra">rubra</tp:taxon-name-part></tp:taxon-name></italic>” specimens. Its tip also varies as subtruncate/ round/ emarginate.</p><p>– SEM images clearly show that specimens of these two nominal species have identical gonopods, especially in details of lamina lateralis and lamina medialis.</p><p>Due to this variation, we have synonymised <italic><tp:taxon-name><tp:taxon-name-part taxon-name-part-type="genus" reg="Desmoxytes">D.</tp:taxon-name-part> <tp:taxon-name-part taxon-name-part-type="species" reg="rubra">rubra</tp:taxon-name-part></tp:taxon-name></italic> under <italic><tp:taxon-name><tp:taxon-name-part taxon-name-part-type="genus" reg="Desmoxytes">D.</tp:taxon-name-part> <tp:taxon-name-part taxon-name-part-type="species" reg="delfae">delfae</tp:taxon-name-part></tp:taxon-name></italic>.</p><p>
              <xref ref-type="bibr" rid="B29">Jeekel (1964)</xref> described this species as lacking a tiny denticle near the tip of paraterga on the lateral margin of rings 9, 10, 12, 13, 15–18, and collum as having 2 rows of 3+3 conspicuous setae (anterior row) and 1?+1? inconspicuous tubercles (posterior row). All specimens studied by us have a tiny denticle near the tip (conspicuous in some specimens, inconspicuous in others), and we regard this character as variable within populations.</p><p>For <italic><tp:taxon-name><tp:taxon-name-part taxon-name-part-type="genus" reg="Desmoxytes">D.</tp:taxon-name-part> <tp:taxon-name-part taxon-name-part-type="species" reg="rubra">rubra</tp:taxon-name-part></tp:taxon-name></italic>, <xref ref-type="bibr" rid="B20">Golovatch and Enghoff (1994)</xref> described the colour of alcohol-preserved specimens as bright pinkish, that of living specimens as bright red, collum with 3 rows of setae (anterior conspicuous, intermediate and posterior inconspicuous), mid-dorsal line traceable. Based on the re-examination of type material of <italic><tp:taxon-name><tp:taxon-name-part taxon-name-part-type="genus" reg="Desmoxytes">D.</tp:taxon-name-part> <tp:taxon-name-part taxon-name-part-type="species" reg="rubra">rubra</tp:taxon-name-part></tp:taxon-name></italic> and examination of newly collected specimens we have found that <italic><tp:taxon-name><tp:taxon-name-part taxon-name-part-type="genus" reg="Desmoxytes">D.</tp:taxon-name-part> <tp:taxon-name-part taxon-name-part-type="species" reg="rubra">rubra</tp:taxon-name-part></tp:taxon-name></italic> (= <italic><tp:taxon-name><tp:taxon-name-part taxon-name-part-type="genus" reg="Desmoxytes">D.</tp:taxon-name-part> <tp:taxon-name-part taxon-name-part-type="species" reg="delfae">delfae</tp:taxon-name-part></tp:taxon-name></italic>) exhibits:</p><p>– Specimens in life with bright orange colouration, newly moulted adult stage pinkish or pinkish orange, late adult stage reddish orange or dark orange. As <xref ref-type="bibr" rid="B20">Golovatch and Enghoff (1994)</xref> reported that living specimens have a bright red colour, it is possible that the type specimens of <italic><tp:taxon-name><tp:taxon-name-part taxon-name-part-type="genus" reg="Desmoxytes">D.</tp:taxon-name-part> <tp:taxon-name-part taxon-name-part-type="species" reg="rubra">rubra</tp:taxon-name-part></tp:taxon-name></italic> were collected at late adult stage (red = reddish orange?).</p><p>– Collum with one row of setae (3+3 anterior setae), intermediate and posterior rows absent. Therefore, we here report collum with only one row of setae (3+3 anterior setae).</p><p>– All specimens without mid-dorsal line.</p><p>– Sternal lobe between male coxae 4 varies within population, round/ subtrapeziform/ subrectangular.</p><p>As we mentioned above, this species shows high variability in morphology, e.g., colour, rows of setae on collum, size of metatergal tubercles, occurrence of a tiny denticle near tip of paraterga, shape of sternal lobe between male coxae 4. All variations are typically present within a population. Although there are deviations in several morphological characters, interestingly, gonopod characters of all specimens are quite stable, looking exactly the same in details.</p></tp:treatment-sec><tp:treatment-sec sec-type="Coexisting species" id="SECID0E1GFK"><title>Coexisting species.</title><p>
              <italic><tp:taxon-name><tp:taxon-name-part taxon-name-part-type="genus" reg="Desmoxytes">Desmoxytes</tp:taxon-name-part> <tp:taxon-name-part taxon-name-part-type="species" reg="cervina">cervina</tp:taxon-name-part></tp:taxon-name></italic> in several places, <italic><tp:taxon-name><tp:taxon-name-part taxon-name-part-type="genus" reg="Desmoxytes">D.</tp:taxon-name-part> <tp:taxon-name-part taxon-name-part-type="species" reg="terae">terae</tp:taxon-name-part></tp:taxon-name></italic> at Tham Tone Din, <italic><tp:taxon-name><tp:taxon-name-part taxon-name-part-type="genus" reg="Desmoxytes">D.</tp:taxon-name-part> <tp:taxon-name-part taxon-name-part-type="species" reg="flabella">flabella</tp:taxon-name-part></tp:taxon-name></italic> sp. n. at Tham Khao Ting and Tham Khan Ti Phol.</p></tp:treatment-sec><ref-list><ref id="B20"><mixed-citation xmlns:xlink="http://www.w3.org/1999/xlink" xlink:type="simple">
          <person-group><name name-style="western"><surname>Golovatch</surname><given-names>SI</given-names></name><name name-style="western"><surname>Enghoff</surname><given-names>H</given-names></name></person-group> (<year>1994</year>) <article-title>Review of the dragon millipedes, genus <italic><tp:taxon-name><tp:taxon-name-part taxon-name-part-type="genus">Desmoxytes</tp:taxon-name-part></tp:taxon-name></italic> Chamberlin, 1923 (<tp:taxon-name><tp:taxon-name-part taxon-name-part-type="class">Diplopoda</tp:taxon-name-part></tp:taxon-name>, <tp:taxon-name><tp:taxon-name-part taxon-name-part-type="order">Polydesmida</tp:taxon-name-part></tp:taxon-name>, <tp:taxon-name><tp:taxon-name-part taxon-name-part-type="family">Paradoxosomatidae</tp:taxon-name-part></tp:taxon-name>).</article-title> <source>Steenstrupia</source> <volume>20</volume>: <fpage>45</fpage>–<lpage>71</lpage>.</mixed-citation></ref><ref id="B16"><mixed-citation xmlns:xlink="http://www.w3.org/1999/xlink" xlink:type="simple">
          <person-group><name name-style="western"><surname>Enghoff</surname><given-names>H</given-names></name></person-group> (<year>2005</year>) <article-title>The millipedes of Thailand (<tp:taxon-name><tp:taxon-name-part taxon-name-part-type="class">Diplopoda</tp:taxon-name-part></tp:taxon-name>).</article-title> <source>Steenstrupia</source> <volume>29</volume>: <fpage>87</fpage>–<lpage>103</lpage>. <ext-link xlink:type="simple" ext-link-type="uri" xlink:href="http://www.zmuc.dk/commonweb/JOURNALS/PDF/Vol29-1/Enghoff.pdf">http://www.zmuc.dk/commonweb/JOURNALS/PDF/Vol29-1/Enghoff.pdf</ext-link></mixed-citation></ref><ref id="B15"><mixed-citation xmlns:xlink="http://www.w3.org/1999/xlink" xlink:type="simple">
          <person-group><name name-style="western"><surname>Decker</surname><given-names>P</given-names></name></person-group> (<year>2010</year>) <article-title>Contributions to the myriapod fauna of Thailand-New records of millipedes and centipedes from Thailand (<tp:taxon-name><tp:taxon-name-part taxon-name-part-type="subphylum">Myriapoda</tp:taxon-name-part></tp:taxon-name>: <tp:taxon-name><tp:taxon-name-part taxon-name-part-type="class">Diplopoda</tp:taxon-name-part></tp:taxon-name>, <tp:taxon-name><tp:taxon-name-part taxon-name-part-type="class">Chilopoda</tp:taxon-name-part></tp:taxon-name>).</article-title> <source>Schubartiana</source> <volume>4</volume>: <fpage>23</fpage>–<lpage>34</lpage>. <ext-link xlink:type="simple" ext-link-type="uri" xlink:href="http://www.schubartiana.de/issues/pdf/vol4/Decker-2010-Myriapod_fauna_of_Thailand.pdf">http://www.schubartiana.de/issues/pdf/vol4/Decker-2010-Myriapod_fauna_of_Thailand.pdf</ext-link></mixed-citation></ref><ref id="B47"><mixed-citation xmlns:xlink="http://www.w3.org/1999/xlink" xlink:type="simple">
          <person-group><name name-style="western"><surname>Nguyen</surname><given-names>DA</given-names></name><name name-style="western"><surname>Sierwald</surname><given-names>P</given-names></name></person-group> (<year>2013</year>) <article-title>A worldwide catalog of the family <tp:taxon-name><tp:taxon-name-part taxon-name-part-type="family">Paradoxosomatidae</tp:taxon-name-part></tp:taxon-name> Daday, 1889 (<tp:taxon-name><tp:taxon-name-part taxon-name-part-type="class">Diplopoda</tp:taxon-name-part></tp:taxon-name>: <tp:taxon-name><tp:taxon-name-part taxon-name-part-type="order">Polydesmida</tp:taxon-name-part></tp:taxon-name>).</article-title> <source>Check List</source> <volume>9</volume>: <fpage>1132</fpage>–<lpage>1353</lpage>. <ext-link xlink:type="simple" ext-link-type="doi" xlink:href="10.15560/9.6.1132">https://doi.org/10.15560/9.6.1132</ext-link></mixed-citation></ref><ref id="B29"><mixed-citation xmlns:xlink="http://www.w3.org/1999/xlink" xlink:type="simple">
          <person-group><name name-style="western"><surname>Jeekel</surname><given-names>CAW</given-names></name></person-group> (<year>1964</year>) <article-title>Two new species of <italic><tp:taxon-name><tp:taxon-name-part taxon-name-part-type="genus">Pratinus</tp:taxon-name-part></tp:taxon-name></italic> Attems, with taxonomic notes on the genus and a redescription of its type-species (<tp:taxon-name><tp:taxon-name-part taxon-name-part-type="class">Diplopoda</tp:taxon-name-part></tp:taxon-name>, <tp:taxon-name><tp:taxon-name-part taxon-name-part-type="order">Polydesmida</tp:taxon-name-part></tp:taxon-name>).</article-title> <source>Beaufortia</source> <volume>11</volume>: <fpage>61</fpage>–<lpage>73</lpage>. <ext-link xlink:type="simple" ext-link-type="uri" xlink:href="http://www.repository.naturalis.nl/document/548475">http://www.repository.naturalis.nl/document/548475</ext-link></mixed-citation></ref></ref-list></tp:taxon-treatment>
