# Supplementary material for: A revision of dragon millipedes I: genus Desmoxytes Chamberlin, 1923, with the description of eight new species (Diplopoda, Polydesmida, Paradoxosomatidae)
Source: Zookeys. 2018 May 29;(761):1–177. doi: 10.3897/zookeys.761.24214 (PMC5988806; doi:10.3897/zookeys.761.24214)
Supplement: XML Treatment for Desmoxytes des [file zookeys.761.24214-treatment8.xml]

<!DOCTYPE tp:taxon-treatment
  PUBLIC "-//TaxonX//DTD Taxonomic Treatment Publishing DTD v0 20100105//EN" "tax-treatment-NSO.dtd">
<tp:taxon-treatment xmlns:tp="http://www.plazi.org/taxpub"><tp:treatment-meta><kwd-group><label>Taxon classification</label><kwd><named-content xmlns:xlink="http://www.w3.org/1999/xlink" content-type="kingdom">Animalia</named-content></kwd><kwd><named-content xmlns:xlink="http://www.w3.org/1999/xlink" content-type="order">Polydesmida</named-content></kwd><kwd><named-content xmlns:xlink="http://www.w3.org/1999/xlink" content-type="family">Paradoxosomatidae</named-content></kwd></kwd-group><mixed-citation publication-type="journal"><person-group><name><surname>Srisonchai</surname><given-names>Ruttapon</given-names></name><name><surname>Enghoff</surname><given-names>Henrik</given-names></name><name><surname>Likhitrakarn</surname><given-names>Natdanai</given-names></name><name><surname>Panha</surname><given-names>Somsak</given-names></name></person-group><article-title>A revision of dragon millipedes I: genus <italic><tp:taxon-name><tp:taxon-name-part taxon-name-part-type="genus" reg="Desmoxytes">Desmoxytes</tp:taxon-name-part></tp:taxon-name></italic> Chamberlin, 1923, with the description of eight new species (<tp:taxon-name><tp:taxon-name-part taxon-name-part-type="class">Diplopoda</tp:taxon-name-part></tp:taxon-name>, <tp:taxon-name><tp:taxon-name-part taxon-name-part-type="order">Polydesmida</tp:taxon-name-part></tp:taxon-name>, <tp:taxon-name><tp:taxon-name-part taxon-name-part-type="family">Paradoxosomatidae</tp:taxon-name-part></tp:taxon-name>)</article-title><source>Zookeys</source><day>29</day><month>5</month><year>2018</year><volume>2018</volume><issue>761</issue><fpage>1</fpage><lpage>177</lpage><pub-id pub-id-type="doi">10.3897/zookeys.761.24214</pub-id></mixed-citation></tp:treatment-meta><tp:nomenclature><tp:taxon-name>
              <tp:taxon-name-part taxon-name-part-type="genus" reg="Desmoxytes">Desmoxytes</tp:taxon-name-part>
              <tp:taxon-name-part taxon-name-part-type="species" reg="des">des</tp:taxon-name-part>
            </tp:taxon-name><tp:taxon-authority>Srisonchai, Enghoff &amp; Panha, 2016</tp:taxon-authority><xref ref-type="fig" rid="F36">Fig. 36</xref><tp:nomenclature-citation-list><tp:nomenclature-citation><tp:taxon-name>
                  <tp:taxon-name-part taxon-name-part-type="genus" reg="Desmoxytes">Desmoxytes</tp:taxon-name-part> <tp:taxon-name-part taxon-name-part-type="species" reg="des">des</tp:taxon-name-part></tp:taxon-name><comment>Srisonchai, Enghoff &amp; Panha, 2016: 94.</comment></tp:nomenclature-citation></tp:nomenclature-citation-list></tp:nomenclature><tp:treatment-sec sec-type="type material" id="SECID0EWJFK"><title>Material examined. Holotype.</title><p>Male (<abbrev xmlns:xlink="http://www.w3.org/1999/xlink" content-type="institution" xlink:title="Chulalongkorn University Museum of Zoology, Bangkok, Thailand" id="ABBRID0E3JFK" xlink:type="simple">CUMZ</abbrev>), THAILAND, Chiang Mai Province, Fang District, Doi Angkhang, near Royal Agricultural Station, <named-content xmlns:xlink="http://www.w3.org/1999/xlink" content-type="dwc:verbatimCoordinates" xlink:type="simple"><named-content content-type="geo-json" specific-use="{&#34;type&#34;:&#34;Point&#34;,&#34;coordinates&#34;:[99.040556,19.907222]}" id="NCID0EEKFK" xlink:type="simple">19°54'26"N, 99°02'26"E</named-content></named-content>, <abbrev xmlns:xlink="http://www.w3.org/1999/xlink" xlink:title="approximately, around (circa)" id="ABBRID0EJKFK" xlink:type="simple">ca.</abbrev> 1426 m <abbrev xmlns:xlink="http://www.w3.org/1999/xlink" xlink:title="above sea level" id="ABBRID0ENKFK" xlink:type="simple">a.s.l</abbrev>., 12 August 2014, leg. N. Likhitrakarn.</p></tp:treatment-sec><tp:treatment-sec sec-type="Paratypes" id="SECID0ERKFK"><title>Paratypes.</title><p>2 males, 2 females (<abbrev xmlns:xlink="http://www.w3.org/1999/xlink" content-type="institution" xlink:title="Chulalongkorn University Museum of Zoology, Bangkok, Thailand" id="ABBRID0EXKFK" xlink:type="simple">CUMZ</abbrev>), same data as holotype. 1 male, 2 females (<abbrev xmlns:xlink="http://www.w3.org/1999/xlink" content-type="institution" xlink:title="Chulalongkorn University Museum of Zoology, Bangkok, Thailand" id="ABBRID0E3KFK" xlink:type="simple">CUMZ</abbrev>), THAILAND, Chiang Mai Province, Chiang Dao District, Wat Tham Krab, <named-content xmlns:xlink="http://www.w3.org/1999/xlink" content-type="dwc:verbatimCoordinates" xlink:type="simple"><named-content content-type="geo-json" specific-use="{&#34;type&#34;:&#34;Point&#34;,&#34;coordinates&#34;:[99.063056,19.558889]}" id="NCID0EELFK" xlink:type="simple">19°33'32"N, 99°03'47"E</named-content></named-content>, <abbrev xmlns:xlink="http://www.w3.org/1999/xlink" xlink:title="approximately, around (circa)" id="ABBRID0EJLFK" xlink:type="simple">ca.</abbrev> 622 m <abbrev xmlns:xlink="http://www.w3.org/1999/xlink" xlink:title="above sea level" id="ABBRID0ENLFK" xlink:type="simple">a.s.l</abbrev>., 25 October 2015, leg. C. Sutcharit, R. Srisonchai, T. Seesamut and A. Pholyotha.</p></tp:treatment-sec><tp:treatment-sec sec-type="type locality" id="SECID0ERLFK"><title>Type locality.</title><p>THAILAND, Chiang Mai Province, Fang District, Doi Angkhang, near Royal Agricultural Station.</p></tp:treatment-sec><tp:treatment-sec sec-type="diagnosis" id="SECID0EWLFK"><title>Diagnosis.</title><p>Differs from all other <italic><tp:taxon-name><tp:taxon-name-part taxon-name-part-type="genus" reg="Desmoxytes">Desmoxytes</tp:taxon-name-part></tp:taxon-name></italic> species by the combination of the following characters: paraterga knife-like; lateral sulcus (<abbrev xmlns:xlink="http://www.w3.org/1999/xlink" xlink:title="Lateral sulcus" xlink:type="simple">ls</abbrev>) of gonopod shallow; lamina lateralis (<abbrev xmlns:xlink="http://www.w3.org/1999/xlink" xlink:title="Lamina lateralis" xlink:type="simple">ll</abbrev>) separated into two ridges by a deep and wide furrow; process (<abbrev xmlns:xlink="http://www.w3.org/1999/xlink" xlink:title="Process of lamina medialis" xlink:type="simple">plm</abbrev>) of lamina medialis long and thin, lamellar, tip dentate or crenate; distal lobe (<abbrev xmlns:xlink="http://www.w3.org/1999/xlink" xlink:title="Distal lobe of lamina medialis" xlink:type="simple">dlm</abbrev>) of lamina medialis quite long, tip directed ventroanteriad; caudal margin of hypoproct concave or truncate.</p></tp:treatment-sec><tp:treatment-sec sec-type="redescription" id="SECID0EDMFK"><title>Redescription</title><p>
              <bold>(updated from <xref ref-type="bibr" rid="B55">Srisonchai et al. 2016</xref>).</bold> SIZE: Length 26–34 mm (male), 30–34 mm (female); width of midbody metazona <abbrev xmlns:xlink="http://www.w3.org/1999/xlink" xlink:title="approximately, around (circa)" id="ABBRID0EQMFK" xlink:type="simple">ca.</abbrev> 2.5 mm (male), 3.0 mm (female). Width of head &lt; collum &lt; body ring 2 = 3 &lt; 4 ≤ 5 &lt; 6–16, thereafter body gradually tapering toward telson.</p><p>COLOUR: In life with body dark brown; paraterga bright pink; head, metaterga and surface below paraterga dark brown; antenna (except distal part of antennomere 7 and antennomere 8 whitish), leg, sterna and epiproct brown; a few basal podomeres pinkish brown or brown. Colour in alcohol: after two years changed to dark brown or pale brown.</p><p>ANTENNAE: Quite short, reaching to body ring 3 or 4 (male), and 3 (female) when stretched dorsally.</p><p>COLLUM: With 3 transverse rows of setiferous tubercles, 3+3 anterior, 1+1 posterior setae (posterior setae inconspicuous); paraterga of collum low, elevated at <abbrev xmlns:xlink="http://www.w3.org/1999/xlink" xlink:title="approximately, around (circa)" id="ABBRID0EYMFK" xlink:type="simple">ca.</abbrev> 20°–30°, directed almost caudolaterad, with two inconspicuous setiferous notches on lateral margin.</p><p>TEGUMENT: Quite dull, but slightly shining; prozona finely shagreened; metaterga and surface below paraterga coarsely microgranulate; collum, paraterga, sterna and epiproct smooth.</p><p>METATERGA: With 2 transverse rows of setiferous tubercles; metaterga 2–18 with 2+2 anterior and 2+2 posterior tubercles; metatergum 19 with 2+2 anterior and 2+2 posterior setae.</p><p>PARATERGA: Directed caudolaterad on body rings 2–16, elevated at <abbrev xmlns:xlink="http://www.w3.org/1999/xlink" xlink:title="approximately, around (circa)" id="ABBRID0EANFK" xlink:type="simple">ca.</abbrev> 45° (male) 40° (female); directed increasingly caudad on body rings 17, 18 and 19; anterior margin with 2 distinct notches, on lateral margin of body rings 9, 10, 12, 13, 15–18 with tiny denticle near the tip.</p><p>TELSON: Epiproct: tip truncate; lateral setiferous tubercles conspicuous, small; apical tubercles inconspicuous. Hypoproct subtrapeziform; caudal margin quite concave or truncate, with inconspicuous setiferous tubercles.</p><p>STERNA: Cross-impressions shallow. Sternal lobe between male coxae 4 swollen, subrectangular, flat when seen in lateral view, tip truncate.</p><p>LEGS: Long and slender. Male femora 5 and 6 slightly stout, moderately humped ventrally in middle part.</p><p>GONOPODS (Fig. <xref ref-type="fig" rid="F36">36</xref>): Coxa (<abbrev xmlns:xlink="http://www.w3.org/1999/xlink" xlink:title="Coxa" xlink:type="simple">cx</abbrev>) longer than prefemur. Cannula (<abbrev xmlns:xlink="http://www.w3.org/1999/xlink" xlink:title="Cannula" xlink:type="simple">ca</abbrev>) slender. Telopodite quite stout. Prefemur (<abbrev xmlns:xlink="http://www.w3.org/1999/xlink" xlink:title="Prefemur" xlink:type="simple">pfe</abbrev>) half to 2/3 as long as femur. Femur (<abbrev xmlns:xlink="http://www.w3.org/1999/xlink" xlink:title="Femur" xlink:type="simple">fe</abbrev>) slightly stout. Mesal sulcus (<abbrev xmlns:xlink="http://www.w3.org/1999/xlink" xlink:title="Mesal sulcus" xlink:type="simple">ms</abbrev>) very deep and narrow, lateral sulcus (<abbrev xmlns:xlink="http://www.w3.org/1999/xlink" xlink:title="Lateral sulcus" xlink:type="simple">ls</abbrev>) shallow (= “poorly developed” in <xref ref-type="bibr" rid="B55">Srisonchai et al. 2016</xref>). Postfemur (<abbrev xmlns:xlink="http://www.w3.org/1999/xlink" xlink:title="Postfemur" xlink:type="simple">pof</abbrev>) conspicuous, ventrally narrow. Solenophore (<abbrev xmlns:xlink="http://www.w3.org/1999/xlink" xlink:title="Solenophore" xlink:type="simple">sph</abbrev>) well-developed: lamina lateralis (<abbrev xmlns:xlink="http://www.w3.org/1999/xlink" xlink:title="Lamina lateralis" xlink:type="simple">ll</abbrev>) swollen, laterally with a conspicuous, deep and wide furrow (= sulcus) separating <abbrev xmlns:xlink="http://www.w3.org/1999/xlink" xlink:title="Lamina lateralis" xlink:type="simple">ll</abbrev> into two ridges (inner ridge larger than outer one): lamina medialis (<abbrev xmlns:xlink="http://www.w3.org/1999/xlink" xlink:title="Lamina medialis" xlink:type="simple">lm</abbrev>) well-developed; process (<abbrev xmlns:xlink="http://www.w3.org/1999/xlink" xlink:title="Process of lamina medialis" xlink:type="simple">plm</abbrev>) lamellar, slightly short and thin, base long, tip dentate or crenate, indistinctly separated from distal lobe; distal lobe (<abbrev xmlns:xlink="http://www.w3.org/1999/xlink" xlink:title="Distal lobe of lamina medialis" xlink:type="simple">dlm</abbrev>) quite long, tip directed ventroanteriad; broad lobe (<abbrev xmlns:xlink="http://www.w3.org/1999/xlink" xlink:title="Broad lobe of lamina medialis" xlink:type="simple">blm</abbrev>) thick, indentation between broad lobe (<abbrev xmlns:xlink="http://www.w3.org/1999/xlink" xlink:title="Broad lobe of lamina medialis" xlink:type="simple">blm</abbrev>) and distal lobe (<abbrev xmlns:xlink="http://www.w3.org/1999/xlink" xlink:title="Distal lobe of lamina medialis" xlink:type="simple">dlm</abbrev>) inconspicuous. Solenomere (<abbrev xmlns:xlink="http://www.w3.org/1999/xlink" xlink:title="Solenomere" xlink:type="simple">sl</abbrev>) quite long, distally twisted.</p><fig id="F36" position="float" orientation="portrait"><label>Figure 36.</label><caption><p>
                  <italic><tp:taxon-name><tp:taxon-name-part taxon-name-part-type="genus" reg="Desmoxytes">Desmoxytes</tp:taxon-name-part> <tp:taxon-name-part taxon-name-part-type="species" reg="des">des</tp:taxon-name-part></tp:taxon-name></italic> <xref ref-type="bibr" rid="B55">Srisonchai et al. 2016</xref> (paratype) – right gonopod (modified from <xref ref-type="bibr" rid="B55">Srisonchai et al. 2016</xref>). <bold>A</bold> mesal view <bold>B</bold> submesal view <bold>C</bold> process (<abbrev xmlns:xlink="http://www.w3.org/1999/xlink" xlink:title="Process of lamina medialis" xlink:type="simple">plm</abbrev>) of lamina medialis and distal lobe (<abbrev xmlns:xlink="http://www.w3.org/1999/xlink" xlink:title="Distal lobe of lamina medialis" xlink:type="simple">dlm</abbrev>) of lamina medialis <bold>D</bold> lateral view <bold>E</bold> dorsal view (arrow = indentation) <bold>F</bold> ventral view.</p></caption><graphic xmlns:xlink="http://www.w3.org/1999/xlink" xlink:href="zookeys-761-001-g036.jpg" position="float" orientation="portrait" xlink:type="simple" id="oo_206382.jpg"/></fig></tp:treatment-sec><tp:treatment-sec sec-type="distribution" id="SECID0EDPFK"><title>Distribution and habitat.</title><p>Known only from the type locality and nearby areas. This species seems to be rare because we made intensive surveys again in 2015 and 2016, no further specimens were found. As mentioned by <xref ref-type="bibr" rid="B55">Srisonchai et al. (2016)</xref>, <italic><tp:taxon-name><tp:taxon-name-part taxon-name-part-type="genus" reg="Desmoxytes">D.</tp:taxon-name-part> <tp:taxon-name-part taxon-name-part-type="species" reg="des">des</tp:taxon-name-part></tp:taxon-name></italic> is known only from two localities (Doi Angkhang and Wat Tham Krab), and we consider it to be endemic to Thailand.</p></tp:treatment-sec><tp:treatment-sec sec-type="remarks" id="SECID0EYPFK"><title>Remarks.</title><p>This species exhibits some variation in the gonopods: the tip of process (<abbrev xmlns:xlink="http://www.w3.org/1999/xlink" xlink:title="Process of lamina medialis" xlink:type="simple">plm</abbrev>) of lamina lateralis is dentate in some specimens, crenate in others. <italic><tp:taxon-name><tp:taxon-name-part taxon-name-part-type="genus" reg="Desmoxytes">Desmoxytes</tp:taxon-name-part> <tp:taxon-name-part taxon-name-part-type="species" reg="des">des</tp:taxon-name-part></tp:taxon-name></italic> is easy to discriminate from other dragon millipedes by the distinct shape of paraterga and unique gonopod characters.</p></tp:treatment-sec><tp:treatment-sec sec-type="Coexisting species" id="SECID0EJQFK"><title>Coexisting species.</title><p>None known.</p><p>
              <bold>Corrections to Srisonchai et al. (2016).</bold> <xref ref-type="bibr" rid="B55">Srisonchai et al. (2016</xref>, pp. 99–103) wrote in the description of this species that paraterga (including paraterga of collum) are directed dorsolaterad at <abbrev xmlns:xlink="http://www.w3.org/1999/xlink" xlink:title="approximately, around (circa)" id="ABBRID0E2QFK" xlink:type="simple">ca.</abbrev> 30°. They are in fact directed caudolaterad and are elevated at <abbrev xmlns:xlink="http://www.w3.org/1999/xlink" xlink:title="approximately, around (circa)" id="ABBRID0E6QFK" xlink:type="simple">ca.</abbrev> 45° as stated in the updated redescription above. Moreover, Srisonchai et al. also described the surface of metaterga as finely shagreened, but we now regard it as being coarsely microgranulate.</p></tp:treatment-sec><ref-list><ref id="B55"><mixed-citation xmlns:xlink="http://www.w3.org/1999/xlink" xlink:type="simple">
          <person-group><name name-style="western"><surname>Srisonchai</surname><given-names>R</given-names></name><name name-style="western"><surname>Enghoff</surname><given-names>H</given-names></name><name name-style="western"><surname>Likhitrakarn</surname><given-names>N</given-names></name><name name-style="western"><surname>Panha</surname><given-names>S</given-names></name></person-group> (<year>2016</year>) <article-title>Four colorful new species of dragon millipedes, genus <italic><tp:taxon-name><tp:taxon-name-part taxon-name-part-type="genus">Desmoxytes</tp:taxon-name-part></tp:taxon-name></italic> Chamberlin, 1923, from northern Thailand (<tp:taxon-name><tp:taxon-name-part taxon-name-part-type="class">Diplopoda</tp:taxon-name-part></tp:taxon-name>: <tp:taxon-name><tp:taxon-name-part taxon-name-part-type="order">Polydesmida</tp:taxon-name-part></tp:taxon-name>: <tp:taxon-name><tp:taxon-name-part taxon-name-part-type="family">Paradoxosomatidae</tp:taxon-name-part></tp:taxon-name>).</article-title> <source>Zootaxa</source> <volume>4710</volume>: <fpage>93</fpage>–<lpage>113</lpage>. <ext-link xlink:type="simple" ext-link-type="doi" xlink:href="10.11646/zootaxa.4170.1.4">http://dx.doi.org/10.11646/zootaxa.4170.1.4</ext-link></mixed-citation></ref></ref-list></tp:taxon-treatment>
