# Supplementary material for: A revision of dragon millipedes I: genus Desmoxytes Chamberlin, 1923, with the description of eight new species (Diplopoda, Polydesmida, Paradoxosomatidae)
Source: Zookeys. 2018 May 29;(761):1–177. doi: 10.3897/zookeys.761.24214 (PMC5988806; doi:10.3897/zookeys.761.24214)
Supplement: XML Treatment for Desmoxytes euros [file zookeys.761.24214-treatment9.xml]

<!DOCTYPE tp:taxon-treatment
  PUBLIC "-//TaxonX//DTD Taxonomic Treatment Publishing DTD v0 20100105//EN" "tax-treatment-NSO.dtd">
<tp:taxon-treatment xmlns:tp="http://www.plazi.org/taxpub"><tp:treatment-meta><kwd-group><label>Taxon classification</label><kwd><named-content xmlns:xlink="http://www.w3.org/1999/xlink" content-type="kingdom">Animalia</named-content></kwd><kwd><named-content xmlns:xlink="http://www.w3.org/1999/xlink" content-type="order">Polydesmida</named-content></kwd><kwd><named-content xmlns:xlink="http://www.w3.org/1999/xlink" content-type="family">Paradoxosomatidae</named-content></kwd></kwd-group><mixed-citation publication-type="journal"><person-group><name><surname>Srisonchai</surname><given-names>Ruttapon</given-names></name><name><surname>Enghoff</surname><given-names>Henrik</given-names></name><name><surname>Likhitrakarn</surname><given-names>Natdanai</given-names></name><name><surname>Panha</surname><given-names>Somsak</given-names></name></person-group><article-title>A revision of dragon millipedes I: genus <italic><tp:taxon-name><tp:taxon-name-part taxon-name-part-type="genus" reg="Desmoxytes">Desmoxytes</tp:taxon-name-part></tp:taxon-name></italic> Chamberlin, 1923, with the description of eight new species (<tp:taxon-name><tp:taxon-name-part taxon-name-part-type="class">Diplopoda</tp:taxon-name-part></tp:taxon-name>, <tp:taxon-name><tp:taxon-name-part taxon-name-part-type="order">Polydesmida</tp:taxon-name-part></tp:taxon-name>, <tp:taxon-name><tp:taxon-name-part taxon-name-part-type="family">Paradoxosomatidae</tp:taxon-name-part></tp:taxon-name>)</article-title><source>Zookeys</source><day>29</day><month>5</month><year>2018</year><volume>2018</volume><issue>761</issue><fpage>1</fpage><lpage>177</lpage><pub-id pub-id-type="doi">10.3897/zookeys.761.24214</pub-id></mixed-citation></tp:treatment-meta><tp:nomenclature><tp:taxon-name>
              <tp:taxon-name-part taxon-name-part-type="genus" reg="Desmoxytes">Desmoxytes</tp:taxon-name-part>
              <tp:taxon-name-part taxon-name-part-type="species" reg="euros">euros</tp:taxon-name-part>
              <object-id xmlns:xlink="http://www.w3.org/1999/xlink" content-type="zoobank" xlink:type="simple">http://zoobank.org/74AB93DF-E308-40C8-8E29-1F8AE6377651</object-id>
            </tp:taxon-name><tp:taxon-authority>Srisonchai, Enghoff &amp; Panha</tp:taxon-authority><tp:taxon-status xmlns:xlink="http://www.w3.org/1999/xlink" xlink:type="simple">sp. n.</tp:taxon-status><xref ref-type="fig" rid="F37">Figs 37</xref><xref ref-type="fig" rid="F38">, 38</xref><xref ref-type="fig" rid="F39">, 39</xref><xref ref-type="fig" rid="F40">, 40</xref><xref ref-type="fig" rid="F41">, 41</xref><xref ref-type="fig" rid="F42">, 42</xref></tp:nomenclature><tp:treatment-sec sec-type="Holotype" id="SECID0EETFK"><title>Holotype.</title><p>Male (<abbrev xmlns:xlink="http://www.w3.org/1999/xlink" content-type="institution" xlink:title="Chulalongkorn University Museum of Zoology, Bangkok, Thailand" id="ABBRID0EKTFK" xlink:type="simple">CUMZ</abbrev>), THAILAND, Chanthaburi Province, Kaeng Hang Maeo District, Khao Wong Kot Cave, <named-content xmlns:xlink="http://www.w3.org/1999/xlink" content-type="dwc:verbatimCoordinates" xlink:type="simple"><named-content content-type="geo-json" specific-use="{&#34;type&#34;:&#34;Point&#34;,&#34;coordinates&#34;:[101.816667,12.898056]}" id="NCID0ESTFK" xlink:type="simple">12°53'53"N, 101°49'00"E</named-content></named-content>, <abbrev xmlns:xlink="http://www.w3.org/1999/xlink" xlink:title="approximately, around (circa)" id="ABBRID0EXTFK" xlink:type="simple">ca.</abbrev> 53 m <abbrev xmlns:xlink="http://www.w3.org/1999/xlink" xlink:title="above sea level" id="ABBRID0E2TFK" xlink:type="simple">a.s.l</abbrev>., 4 August 2016, leg. S. Panha, P. Tongkerd ans <abbrev xmlns:xlink="http://www.w3.org/1999/xlink" content-type="institution" xlink:title="Animal Systematics Research Unit, Department of Biology, Faculty of Science, Chulalongkorn University, Bangkok, Thailand" id="ABBRID0E6TFK" xlink:type="simple">ASRU</abbrev> members.</p></tp:treatment-sec><tp:treatment-sec sec-type="Paratypes" id="SECID0EEUFK"><title>Paratypes.</title><p>13 males, 5 females (<abbrev xmlns:xlink="http://www.w3.org/1999/xlink" content-type="institution" xlink:title="Chulalongkorn University Museum of Zoology, Bangkok, Thailand" id="ABBRID0EKUFK" xlink:type="simple">CUMZ</abbrev>), same data as holotype. 3 males, 4 females (<abbrev xmlns:xlink="http://www.w3.org/1999/xlink" content-type="institution" xlink:title="Chulalongkorn University Museum of Zoology, Bangkok, Thailand" id="ABBRID0EPUFK" xlink:type="simple">CUMZ</abbrev>), 2 males, 1 female (<abbrev xmlns:xlink="http://www.w3.org/1999/xlink" content-type="institution" xlink:title="Natural History Museum of Denmark (Zoological Museum), University of Copenhagen, Denmark" id="ABBRID0EUUFK" xlink:type="simple">ZMUC</abbrev>), 1 male (<abbrev xmlns:xlink="http://www.w3.org/1999/xlink" content-type="institution" xlink:title="Natural History Museum Vienna, Austria" id="ABBRID0EZUFK" xlink:type="simple">NHMW</abbrev>), THALAND, Rayong Province, Khao Chamao District, Wat Tham Suwan Phupha, <named-content xmlns:xlink="http://www.w3.org/1999/xlink" content-type="dwc:verbatimCoordinates" xlink:type="simple"><named-content content-type="geo-json" specific-use="{&#34;type&#34;:&#34;Point&#34;,&#34;coordinates&#34;:[101.658889,12.987778]}" id="NCID0EBVFK" xlink:type="simple">12°59'16"N, 101°39'32"E</named-content></named-content>, <abbrev xmlns:xlink="http://www.w3.org/1999/xlink" xlink:title="approximately, around (circa)" id="ABBRID0EGVFK" xlink:type="simple">ca.</abbrev> 64 m <abbrev xmlns:xlink="http://www.w3.org/1999/xlink" xlink:title="above sea level" id="ABBRID0EKVFK" xlink:type="simple">a.s.l</abbrev>., 8 August 2017, leg. P. Tongkerd and <abbrev xmlns:xlink="http://www.w3.org/1999/xlink" content-type="institution" xlink:title="Animal Systematics Research Unit, Department of Biology, Faculty of Science, Chulalongkorn University, Bangkok, Thailand" id="ABBRID0EOVFK" xlink:type="simple">ASRU</abbrev> members.</p></tp:treatment-sec><tp:treatment-sec sec-type="Further specimens" id="SECID0ETVFK"><title>Further specimens, </title><p><bold>not paratypes, all from THAILAND, Chantaburi Province</bold>: 1 male, 1 female (<abbrev xmlns:xlink="http://www.w3.org/1999/xlink" content-type="institution" xlink:title="Chulalongkorn University Museum of Zoology, Bangkok, Thailand" id="ABBRID0E2VFK" xlink:type="simple">CUMZ</abbrev>), Kaeng Hang Maeo District, Khao Wong Kot Cave, <named-content xmlns:xlink="http://www.w3.org/1999/xlink" content-type="dwc:verbatimCoordinates" xlink:type="simple"><named-content content-type="geo-json" specific-use="{&#34;type&#34;:&#34;Point&#34;,&#34;coordinates&#34;:[101.816667,12.898056]}" id="NCID0EDWFK" xlink:type="simple">12°53'53"N, 101°49'00"E</named-content></named-content>, <abbrev xmlns:xlink="http://www.w3.org/1999/xlink" xlink:title="approximately, around (circa)" id="ABBRID0EIWFK" xlink:type="simple">ca.</abbrev> 53 m <abbrev xmlns:xlink="http://www.w3.org/1999/xlink" xlink:title="above sea level" id="ABBRID0EMWFK" xlink:type="simple">a.s.l</abbrev>., 15 September 2009, leg. S. Panha and <abbrev xmlns:xlink="http://www.w3.org/1999/xlink" content-type="institution" xlink:title="Animal Systematics Research Unit, Department of Biology, Faculty of Science, Chulalongkorn University, Bangkok, Thailand" id="ABBRID0EQWFK" xlink:type="simple">ASRU</abbrev> members. 1 male, 1 female (<abbrev xmlns:xlink="http://www.w3.org/1999/xlink" content-type="institution" xlink:title="Chulalongkorn University Museum of Zoology, Bangkok, Thailand" id="ABBRID0EVWFK" xlink:type="simple">CUMZ</abbrev>), Kaeng Hang Maeo District, Khao Wong Kot Cave, <named-content xmlns:xlink="http://www.w3.org/1999/xlink" content-type="dwc:verbatimCoordinates" xlink:type="simple"><named-content content-type="geo-json" specific-use="{&#34;type&#34;:&#34;Point&#34;,&#34;coordinates&#34;:[101.816667,12.898056]}" id="NCID0E4WFK" xlink:type="simple">12°53'53"N, 101°49'00"E</named-content></named-content>, <abbrev xmlns:xlink="http://www.w3.org/1999/xlink" xlink:title="approximately, around (circa)" id="ABBRID0ECXFK" xlink:type="simple">ca.</abbrev> 53 m <abbrev xmlns:xlink="http://www.w3.org/1999/xlink" xlink:title="above sea level" id="ABBRID0EGXFK" xlink:type="simple">a.s.l</abbrev>., 1 October 2009, leg. S. Panha and <abbrev xmlns:xlink="http://www.w3.org/1999/xlink" content-type="institution" xlink:title="Animal Systematics Research Unit, Department of Biology, Faculty of Science, Chulalongkorn University, Bangkok, Thailand" id="ABBRID0EKXFK" xlink:type="simple">ASRU</abbrev> members. 2 males, 1 female (<abbrev xmlns:xlink="http://www.w3.org/1999/xlink" content-type="institution" xlink:title="Chulalongkorn University Museum of Zoology, Bangkok, Thailand" id="ABBRID0EPXFK" xlink:type="simple">CUMZ</abbrev>), Kaeng Hang Maeo District, near Khao Wong Kot Cave, <named-content xmlns:xlink="http://www.w3.org/1999/xlink" content-type="dwc:verbatimCoordinates" xlink:type="simple"><named-content content-type="geo-json" specific-use="{&#34;type&#34;:&#34;Point&#34;,&#34;coordinates&#34;:[101.816667,12.898056]}" id="NCID0EXXFK" xlink:type="simple">12°53'53"N, 101°49'00"E</named-content></named-content>, <abbrev xmlns:xlink="http://www.w3.org/1999/xlink" xlink:title="approximately, around (circa)" id="ABBRID0E3XFK" xlink:type="simple">ca.</abbrev> 53 m <abbrev xmlns:xlink="http://www.w3.org/1999/xlink" xlink:title="above sea level" id="ABBRID0EAYFK" xlink:type="simple">a.s.l</abbrev>., 15 October 2010, leg. S. Panha and <abbrev xmlns:xlink="http://www.w3.org/1999/xlink" content-type="institution" xlink:title="Animal Systematics Research Unit, Department of Biology, Faculty of Science, Chulalongkorn University, Bangkok, Thailand" id="ABBRID0EEYFK" xlink:type="simple">ASRU</abbrev> members. 1 male, 2 females (<abbrev xmlns:xlink="http://www.w3.org/1999/xlink" content-type="institution" xlink:title="Chulalongkorn University Museum of Zoology, Bangkok, Thailand" id="ABBRID0EJYFK" xlink:type="simple">CUMZ</abbrev>), Kaeng Hang Maeo District, near Khao Wong Kot Cave, <named-content xmlns:xlink="http://www.w3.org/1999/xlink" content-type="dwc:verbatimCoordinates" xlink:type="simple"><named-content content-type="geo-json" specific-use="{&#34;type&#34;:&#34;Point&#34;,&#34;coordinates&#34;:[101.816667,12.898056]}" id="NCID0ERYFK" xlink:type="simple">12°53'53"N, 101°49'00"E</named-content></named-content>, <abbrev xmlns:xlink="http://www.w3.org/1999/xlink" xlink:title="approximately, around (circa)" id="ABBRID0EWYFK" xlink:type="simple">ca.</abbrev> 53 m <abbrev xmlns:xlink="http://www.w3.org/1999/xlink" xlink:title="above sea level" id="ABBRID0E1YFK" xlink:type="simple">a.s.l</abbrev>., 24 October 2010, leg. S. Panha and <abbrev xmlns:xlink="http://www.w3.org/1999/xlink" content-type="institution" xlink:title="Animal Systematics Research Unit, Department of Biology, Faculty of Science, Chulalongkorn University, Bangkok, Thailand" id="ABBRID0E5YFK" xlink:type="simple">ASRU</abbrev> members. 4 males, 4 females, 2 juveniles (<abbrev xmlns:xlink="http://www.w3.org/1999/xlink" content-type="institution" xlink:title="Chulalongkorn University Museum of Zoology, Bangkok, Thailand" id="ABBRID0EDZFK" xlink:type="simple">CUMZ</abbrev>), Kaeng Hang Maeo District, Khao Wong Kot Cave, <named-content xmlns:xlink="http://www.w3.org/1999/xlink" content-type="dwc:verbatimCoordinates" xlink:type="simple"><named-content content-type="geo-json" specific-use="{&#34;type&#34;:&#34;Point&#34;,&#34;coordinates&#34;:[101.816667,12.898056]}" id="NCID0ELZFK" xlink:type="simple">12°53'53"N, 101°49'00"E</named-content></named-content>, <abbrev xmlns:xlink="http://www.w3.org/1999/xlink" xlink:title="approximately, around (circa)" id="ABBRID0EQZFK" xlink:type="simple">ca.</abbrev> 53 m <abbrev xmlns:xlink="http://www.w3.org/1999/xlink" xlink:title="above sea level" id="ABBRID0EUZFK" xlink:type="simple">a.s.l</abbrev>., 17 October 2015, leg. C. Sutcharit and R. Srisonchai. 1 female (<abbrev xmlns:xlink="http://www.w3.org/1999/xlink" content-type="institution" xlink:title="Chulalongkorn University Museum of Zoology, Bangkok, Thailand" id="ABBRID0EYZFK" xlink:type="simple">CUMZ</abbrev>), Kaeng Hang Maeo District, Khao Wong Kot Cave, <named-content xmlns:xlink="http://www.w3.org/1999/xlink" content-type="dwc:verbatimCoordinates" xlink:type="simple"><named-content content-type="geo-json" specific-use="{&#34;type&#34;:&#34;Point&#34;,&#34;coordinates&#34;:[101.816667,12.898056]}" id="NCID0EA1FK" xlink:type="simple">12°53'53"N, 101°49'00"E</named-content></named-content>, <abbrev xmlns:xlink="http://www.w3.org/1999/xlink" xlink:title="approximately, around (circa)" id="ABBRID0EF1FK" xlink:type="simple">ca.</abbrev> 53 m <abbrev xmlns:xlink="http://www.w3.org/1999/xlink" xlink:title="above sea level" id="ABBRID0EJ1FK" xlink:type="simple">a.s.l</abbrev>., 8 August 2017, leg. S. Panha, P. Tongkerd ans <abbrev xmlns:xlink="http://www.w3.org/1999/xlink" content-type="institution" xlink:title="Animal Systematics Research Unit, Department of Biology, Faculty of Science, Chulalongkorn University, Bangkok, Thailand" id="ABBRID0EN1FK" xlink:type="simple">ASRU</abbrev> members. 5 males, 3 females (<abbrev xmlns:xlink="http://www.w3.org/1999/xlink" content-type="institution" xlink:title="Chulalongkorn University Museum of Zoology, Bangkok, Thailand" id="ABBRID0ES1FK" xlink:type="simple">CUMZ</abbrev>), Kaeng Hang Maeo District, Khao Sip Ha Chan National Park, <named-content xmlns:xlink="http://www.w3.org/1999/xlink" content-type="dwc:verbatimCoordinates" xlink:type="simple"><named-content content-type="geo-json" specific-use="{&#34;type&#34;:&#34;Point&#34;,&#34;coordinates&#34;:[102.002500,13.175833]}" id="NCID0E11FK" xlink:type="simple">13°10'33"N, 102°00'09"E</named-content></named-content>, <abbrev xmlns:xlink="http://www.w3.org/1999/xlink" xlink:title="approximately, around (circa)" id="ABBRID0E61FK" xlink:type="simple">ca.</abbrev> 118 m <abbrev xmlns:xlink="http://www.w3.org/1999/xlink" xlink:title="above sea level" id="ABBRID0ED2FK" xlink:type="simple">a.s.l</abbrev>., 7 October 2010, leg. S. Panha and <abbrev xmlns:xlink="http://www.w3.org/1999/xlink" content-type="institution" xlink:title="Animal Systematics Research Unit, Department of Biology, Faculty of Science, Chulalongkorn University, Bangkok, Thailand" id="ABBRID0EH2FK" xlink:type="simple">ASRU</abbrev> members. 2 males, 1 female (<abbrev xmlns:xlink="http://www.w3.org/1999/xlink" content-type="institution" xlink:title="Chulalongkorn University Museum of Zoology, Bangkok, Thailand" id="ABBRID0EM2FK" xlink:type="simple">CUMZ</abbrev>), Khlung District, Makok Waterfall, <named-content xmlns:xlink="http://www.w3.org/1999/xlink" content-type="dwc:verbatimCoordinates" xlink:type="simple"><named-content content-type="geo-json" specific-use="{&#34;type&#34;:&#34;Point&#34;,&#34;coordinates&#34;:[102.255833,12.587222]}" id="NCID0EU2FK" xlink:type="simple">12°35'14"N, 102°15'21"E</named-content></named-content>, <abbrev xmlns:xlink="http://www.w3.org/1999/xlink" xlink:title="approximately, around (circa)" id="ABBRID0EZ2FK" xlink:type="simple">ca.</abbrev> 58 m <abbrev xmlns:xlink="http://www.w3.org/1999/xlink" xlink:title="above sea level" id="ABBRID0E42FK" xlink:type="simple">a.s.l</abbrev>., 3 September 2007, leg. <abbrev xmlns:xlink="http://www.w3.org/1999/xlink" content-type="institution" xlink:title="Animal Systematics Research Unit, Department of Biology, Faculty of Science, Chulalongkorn University, Bangkok, Thailand" id="ABBRID0EB3FK" xlink:type="simple">ASRU</abbrev> members. 1 male, 1 female (<abbrev xmlns:xlink="http://www.w3.org/1999/xlink" content-type="institution" xlink:title="Chulalongkorn University Museum of Zoology, Bangkok, Thailand" id="ABBRID0EG3FK" xlink:type="simple">CUMZ</abbrev>), Khlung District, Makok Waterfall, <named-content xmlns:xlink="http://www.w3.org/1999/xlink" content-type="dwc:verbatimCoordinates" xlink:type="simple"><named-content content-type="geo-json" specific-use="{&#34;type&#34;:&#34;Point&#34;,&#34;coordinates&#34;:[102.255833,12.587222]}" id="NCID0EO3FK" xlink:type="simple">12°35'14"N, 102°15'21"E</named-content></named-content>, <abbrev xmlns:xlink="http://www.w3.org/1999/xlink" xlink:title="approximately, around (circa)" id="ABBRID0ET3FK" xlink:type="simple">ca.</abbrev> 59 m <abbrev xmlns:xlink="http://www.w3.org/1999/xlink" xlink:title="above sea level" id="ABBRID0EX3FK" xlink:type="simple">a.s.l</abbrev>., 3 September 2007, leg. <abbrev xmlns:xlink="http://www.w3.org/1999/xlink" content-type="institution" xlink:title="Animal Systematics Research Unit, Department of Biology, Faculty of Science, Chulalongkorn University, Bangkok, Thailand" id="ABBRID0E23FK" xlink:type="simple">ASRU</abbrev> members. 3 males, 3 females, 4 females (<abbrev xmlns:xlink="http://www.w3.org/1999/xlink" content-type="institution" xlink:title="Chulalongkorn University Museum of Zoology, Bangkok, Thailand" id="ABBRID0EA4FK" xlink:type="simple">CUMZ</abbrev>), Khlung District, Makok Waterfall, <named-content xmlns:xlink="http://www.w3.org/1999/xlink" content-type="dwc:verbatimCoordinates" xlink:type="simple"><named-content content-type="geo-json" specific-use="{&#34;type&#34;:&#34;Point&#34;,&#34;coordinates&#34;:[102.255833,12.587222]}" id="NCID0EI4FK" xlink:type="simple">12°35'14"N, 102°15'21"E</named-content></named-content>, <abbrev xmlns:xlink="http://www.w3.org/1999/xlink" xlink:title="approximately, around (circa)" id="ABBRID0EN4FK" xlink:type="simple">ca.</abbrev> 58 m <abbrev xmlns:xlink="http://www.w3.org/1999/xlink" xlink:title="above sea level" id="ABBRID0ER4FK" xlink:type="simple">a.s.l</abbrev>., 10 August 2014, leg. <abbrev xmlns:xlink="http://www.w3.org/1999/xlink" content-type="institution" xlink:title="Animal Systematics Research Unit, Department of Biology, Faculty of Science, Chulalongkorn University, Bangkok, Thailand" id="ABBRID0EV4FK" xlink:type="simple">ASRU</abbrev> members. 5 males, 3 females (<abbrev xmlns:xlink="http://www.w3.org/1999/xlink" content-type="institution" xlink:title="Chulalongkorn University Museum of Zoology, Bangkok, Thailand" id="ABBRID0E14FK" xlink:type="simple">CUMZ</abbrev>), Mueang Chantaburi District, Phlio Waterfall, <named-content xmlns:xlink="http://www.w3.org/1999/xlink" content-type="dwc:verbatimCoordinates" xlink:type="simple"><named-content content-type="geo-json" specific-use="{&#34;type&#34;:&#34;Point&#34;,&#34;coordinates&#34;:[102.182500,12.528889]}" id="NCID0EC5FK" xlink:type="simple">12°31'44"N 102°10'57"E</named-content></named-content>, <abbrev xmlns:xlink="http://www.w3.org/1999/xlink" xlink:title="approximately, around (circa)" id="ABBRID0EH5FK" xlink:type="simple">ca.</abbrev> 104 m <abbrev xmlns:xlink="http://www.w3.org/1999/xlink" xlink:title="above sea level" id="ABBRID0EL5FK" xlink:type="simple">a.s.l</abbrev>., 19 October 2015, leg. S. Panha and <abbrev xmlns:xlink="http://www.w3.org/1999/xlink" content-type="institution" xlink:title="Animal Systematics Research Unit, Department of Biology, Faculty of Science, Chulalongkorn University, Bangkok, Thailand" id="ABBRID0EP5FK" xlink:type="simple">ASRU</abbrev> members. 2 males, 2 females (<abbrev xmlns:xlink="http://www.w3.org/1999/xlink" content-type="institution" xlink:title="Chulalongkorn University Museum of Zoology, Bangkok, Thailand" id="ABBRID0EU5FK" xlink:type="simple">CUMZ</abbrev>), Tha Mai District, Wat Khao Su Kim (Khao Su Kim Temple), <named-content xmlns:xlink="http://www.w3.org/1999/xlink" content-type="dwc:verbatimCoordinates" xlink:type="simple"><named-content content-type="geo-json" specific-use="{&#34;type&#34;:&#34;Point&#34;,&#34;coordinates&#34;:[102.032222,12.763056]}" id="NCID0E35FK" xlink:type="simple">12°45'47"N, 102°01'56"E</named-content></named-content>, <abbrev xmlns:xlink="http://www.w3.org/1999/xlink" xlink:title="approximately, around (circa)" id="ABBRID0EB6FK" xlink:type="simple">ca.</abbrev> 148 m <abbrev xmlns:xlink="http://www.w3.org/1999/xlink" xlink:title="above sea level" id="ABBRID0EF6FK" xlink:type="simple">a.s.l</abbrev>., 29 September 2009, leg. S. Panha and <abbrev xmlns:xlink="http://www.w3.org/1999/xlink" content-type="institution" xlink:title="Animal Systematics Research Unit, Department of Biology, Faculty of Science, Chulalongkorn University, Bangkok, Thailand" id="ABBRID0EJ6FK" xlink:type="simple">ASRU</abbrev> members. 3 males, 5 females (<abbrev xmlns:xlink="http://www.w3.org/1999/xlink" content-type="institution" xlink:title="Chulalongkorn University Museum of Zoology, Bangkok, Thailand" id="ABBRID0EO6FK" xlink:type="simple">CUMZ</abbrev>), Tha Mai District, Wat Khao Su Kim (Khao Su Kim Temple), <named-content xmlns:xlink="http://www.w3.org/1999/xlink" content-type="dwc:verbatimCoordinates" xlink:type="simple"><named-content content-type="geo-json" specific-use="{&#34;type&#34;:&#34;Point&#34;,&#34;coordinates&#34;:[102.032222,12.763056]}" id="NCID0EW6FK" xlink:type="simple">12°45'47"N, 102°01'56"E</named-content></named-content>, <abbrev xmlns:xlink="http://www.w3.org/1999/xlink" xlink:title="approximately, around (circa)" id="ABBRID0E26FK" xlink:type="simple">ca.</abbrev> 148 m <abbrev xmlns:xlink="http://www.w3.org/1999/xlink" xlink:title="above sea level" id="ABBRID0E66FK" xlink:type="simple">a.s.l</abbrev>., 14 October 2010, leg. S. Panha and <abbrev xmlns:xlink="http://www.w3.org/1999/xlink" content-type="institution" xlink:title="Animal Systematics Research Unit, Department of Biology, Faculty of Science, Chulalongkorn University, Bangkok, Thailand" id="ABBRID0EDAGK" xlink:type="simple">ASRU</abbrev> members. 2 males, 2 females (<abbrev xmlns:xlink="http://www.w3.org/1999/xlink" content-type="institution" xlink:title="Chulalongkorn University Museum of Zoology, Bangkok, Thailand" id="ABBRID0EIAGK" xlink:type="simple">CUMZ</abbrev>), Tha Mai District, Wat Khao Su Kim (Khao Su Kim Temple), <named-content xmlns:xlink="http://www.w3.org/1999/xlink" content-type="dwc:verbatimCoordinates" xlink:type="simple"><named-content content-type="geo-json" specific-use="{&#34;type&#34;:&#34;Point&#34;,&#34;coordinates&#34;:[102.032222,12.763056]}" id="NCID0EQAGK" xlink:type="simple">12°45'47"N, 102°01'56"E</named-content></named-content>, <abbrev xmlns:xlink="http://www.w3.org/1999/xlink" xlink:title="approximately, around (circa)" id="ABBRID0EVAGK" xlink:type="simple">ca.</abbrev> 148 m <abbrev xmlns:xlink="http://www.w3.org/1999/xlink" xlink:title="above sea level" id="ABBRID0EZAGK" xlink:type="simple">a.s.l</abbrev>., 6 August 2011, leg. S. Panha and <abbrev xmlns:xlink="http://www.w3.org/1999/xlink" content-type="institution" xlink:title="Animal Systematics Research Unit, Department of Biology, Faculty of Science, Chulalongkorn University, Bangkok, Thailand" id="ABBRID0E4AGK" xlink:type="simple">ASRU</abbrev> members. 2 males, 1 female, 1 juvenile (<abbrev xmlns:xlink="http://www.w3.org/1999/xlink" content-type="institution" xlink:title="Chulalongkorn University Museum of Zoology, Bangkok, Thailand" id="ABBRID0ECBGK" xlink:type="simple">CUMZ</abbrev>), Tha Mai District, Wat Khao Su Kim (Khao Su Kim Temple), <named-content xmlns:xlink="http://www.w3.org/1999/xlink" content-type="dwc:verbatimCoordinates" xlink:type="simple"><named-content content-type="geo-json" specific-use="{&#34;type&#34;:&#34;Point&#34;,&#34;coordinates&#34;:[102.032222,12.763056]}" id="NCID0EKBGK" xlink:type="simple">12°45'47"N, 102°01'56"E</named-content></named-content>, <abbrev xmlns:xlink="http://www.w3.org/1999/xlink" xlink:title="approximately, around (circa)" id="ABBRID0EPBGK" xlink:type="simple">ca.</abbrev> 148 m <abbrev xmlns:xlink="http://www.w3.org/1999/xlink" xlink:title="above sea level" id="ABBRID0ETBGK" xlink:type="simple">a.s.l</abbrev>., 8 August 2017, leg. S. Panha, P. Tongkerd and <abbrev xmlns:xlink="http://www.w3.org/1999/xlink" content-type="institution" xlink:title="Animal Systematics Research Unit, Department of Biology, Faculty of Science, Chulalongkorn University, Bangkok, Thailand" id="ABBRID0EXBGK" xlink:type="simple">ASRU</abbrev> members.</p><p>
              <bold>Chonburi Province</bold>: 2 males, 3 females (<abbrev xmlns:xlink="http://www.w3.org/1999/xlink" content-type="institution" xlink:title="Chulalongkorn University Museum of Zoology, Bangkok, Thailand" id="ABBRID0EACGK" xlink:type="simple">CUMZ</abbrev>), Bo Thong District, Wat Tham Khao Cha-ang Oune, <named-content xmlns:xlink="http://www.w3.org/1999/xlink" content-type="dwc:verbatimCoordinates" xlink:type="simple"><named-content content-type="geo-json" specific-use="{&#34;type&#34;:&#34;Point&#34;,&#34;coordinates&#34;:[101.652500,13.209722]}" id="NCID0EICGK" xlink:type="simple">13°12'35"N, 101°39'09"E</named-content></named-content>, <abbrev xmlns:xlink="http://www.w3.org/1999/xlink" xlink:title="approximately, around (circa)" id="ABBRID0ENCGK" xlink:type="simple">ca.</abbrev> 151 m <abbrev xmlns:xlink="http://www.w3.org/1999/xlink" xlink:title="above sea level" id="ABBRID0ERCGK" xlink:type="simple">a.s.l</abbrev>., 15 September 2009, leg. <abbrev xmlns:xlink="http://www.w3.org/1999/xlink" content-type="institution" xlink:title="Animal Systematics Research Unit, Department of Biology, Faculty of Science, Chulalongkorn University, Bangkok, Thailand" id="ABBRID0EVCGK" xlink:type="simple">ASRU</abbrev> members. 2 males, 3 females (<abbrev xmlns:xlink="http://www.w3.org/1999/xlink" content-type="institution" xlink:title="Chulalongkorn University Museum of Zoology, Bangkok, Thailand" id="ABBRID0E1CGK" xlink:type="simple">CUMZ</abbrev>), Bo Thong District, Wat Tham Khao Cha-ang Oune, <named-content xmlns:xlink="http://www.w3.org/1999/xlink" content-type="dwc:verbatimCoordinates" xlink:type="simple"><named-content content-type="geo-json" specific-use="{&#34;type&#34;:&#34;Point&#34;,&#34;coordinates&#34;:[101.652500,13.209722]}" id="NCID0ECDGK" xlink:type="simple">13°12'35"N, 101°39'09"E</named-content></named-content>, <abbrev xmlns:xlink="http://www.w3.org/1999/xlink" xlink:title="approximately, around (circa)" id="ABBRID0EHDGK" xlink:type="simple">ca.</abbrev> 151 m <abbrev xmlns:xlink="http://www.w3.org/1999/xlink" xlink:title="above sea level" id="ABBRID0ELDGK" xlink:type="simple">a.s.l</abbrev>., 15 October 2010, leg. <abbrev xmlns:xlink="http://www.w3.org/1999/xlink" content-type="institution" xlink:title="Animal Systematics Research Unit, Department of Biology, Faculty of Science, Chulalongkorn University, Bangkok, Thailand" id="ABBRID0EPDGK" xlink:type="simple">ASRU</abbrev> members. 2 males (<abbrev xmlns:xlink="http://www.w3.org/1999/xlink" content-type="institution" xlink:title="Chulalongkorn University Museum of Zoology, Bangkok, Thailand" id="ABBRID0EUDGK" xlink:type="simple">CUMZ</abbrev>), Bo Thong District, Wat Tham Khao Cha-ang Oune, <named-content xmlns:xlink="http://www.w3.org/1999/xlink" content-type="dwc:verbatimCoordinates" xlink:type="simple"><named-content content-type="geo-json" specific-use="{&#34;type&#34;:&#34;Point&#34;,&#34;coordinates&#34;:[101.652500,13.209722]}" id="NCID0E3DGK" xlink:type="simple">13°12'35"N, 101°39'09"E</named-content></named-content>, <abbrev xmlns:xlink="http://www.w3.org/1999/xlink" xlink:title="approximately, around (circa)" id="ABBRID0EBEGK" xlink:type="simple">ca.</abbrev> 151 m <abbrev xmlns:xlink="http://www.w3.org/1999/xlink" xlink:title="above sea level" id="ABBRID0EFEGK" xlink:type="simple">a.s.l</abbrev>., 24 September 2012, leg. S. Panha and <abbrev xmlns:xlink="http://www.w3.org/1999/xlink" content-type="institution" xlink:title="Animal Systematics Research Unit, Department of Biology, Faculty of Science, Chulalongkorn University, Bangkok, Thailand" id="ABBRID0EJEGK" xlink:type="simple">ASRU</abbrev> members. 2 males, 2 females (<abbrev xmlns:xlink="http://www.w3.org/1999/xlink" content-type="institution" xlink:title="Chulalongkorn University Museum of Zoology, Bangkok, Thailand" id="ABBRID0EOEGK" xlink:type="simple">CUMZ</abbrev>), Bo Thong District, Wat Tham Khao Cha-ang Oune, <named-content xmlns:xlink="http://www.w3.org/1999/xlink" content-type="dwc:verbatimCoordinates" xlink:type="simple"><named-content content-type="geo-json" specific-use="{&#34;type&#34;:&#34;Point&#34;,&#34;coordinates&#34;:[101.652500,13.209722]}" id="NCID0EWEGK" xlink:type="simple">13°12'35"N, 101°39'09"E</named-content></named-content>, <abbrev xmlns:xlink="http://www.w3.org/1999/xlink" xlink:title="approximately, around (circa)" id="ABBRID0E2EGK" xlink:type="simple">ca.</abbrev> 151 m <abbrev xmlns:xlink="http://www.w3.org/1999/xlink" xlink:title="above sea level" id="ABBRID0E6EGK" xlink:type="simple">a.s.l</abbrev>., 6 July 2016, leg. A. Pholyotha and <abbrev xmlns:xlink="http://www.w3.org/1999/xlink" content-type="institution" xlink:title="Animal Systematics Research Unit, Department of Biology, Faculty of Science, Chulalongkorn University, Bangkok, Thailand" id="ABBRID0EDFGK" xlink:type="simple">ASRU</abbrev> members. 1 male, 1 female (<abbrev xmlns:xlink="http://www.w3.org/1999/xlink" content-type="institution" xlink:title="Chulalongkorn University Museum of Zoology, Bangkok, Thailand" id="ABBRID0EIFGK" xlink:type="simple">CUMZ</abbrev>), Bo Thong District, Wat Tham Khao Cha-ang Oune, <named-content xmlns:xlink="http://www.w3.org/1999/xlink" content-type="dwc:verbatimCoordinates" xlink:type="simple"><named-content content-type="geo-json" specific-use="{&#34;type&#34;:&#34;Point&#34;,&#34;coordinates&#34;:[101.652500,13.209722]}" id="NCID0EQFGK" xlink:type="simple">13°12'35"N, 101°39'09"E</named-content></named-content>, <abbrev xmlns:xlink="http://www.w3.org/1999/xlink" xlink:title="approximately, around (circa)" id="ABBRID0EVFGK" xlink:type="simple">ca.</abbrev> 151 m <abbrev xmlns:xlink="http://www.w3.org/1999/xlink" xlink:title="above sea level" id="ABBRID0EZFGK" xlink:type="simple">a.s.l</abbrev>., 25 October, leg. <abbrev xmlns:xlink="http://www.w3.org/1999/xlink" content-type="institution" xlink:title="Animal Systematics Research Unit, Department of Biology, Faculty of Science, Chulalongkorn University, Bangkok, Thailand" id="ABBRID0E4FGK" xlink:type="simple">ASRU</abbrev> members.</p><p>
              <bold>Rayong Province</bold>: 1 male, 1 female (<abbrev xmlns:xlink="http://www.w3.org/1999/xlink" content-type="institution" xlink:title="Chulalongkorn University Museum of Zoology, Bangkok, Thailand" id="ABBRID0EGGGK" xlink:type="simple">CUMZ</abbrev>), Khao Chamao District, Wat Tham Watana Monkhol, <named-content xmlns:xlink="http://www.w3.org/1999/xlink" content-type="dwc:verbatimCoordinates" xlink:type="simple"><named-content content-type="geo-json" specific-use="{&#34;type&#34;:&#34;Point&#34;,&#34;coordinates&#34;:[101.607778,13.095833]}" id="NCID0EOGGK" xlink:type="simple">13°05'45"N, 101°36'28"E</named-content></named-content>, <abbrev xmlns:xlink="http://www.w3.org/1999/xlink" xlink:title="approximately, around (circa)" id="ABBRID0ETGGK" xlink:type="simple">ca.</abbrev> 76 m <abbrev xmlns:xlink="http://www.w3.org/1999/xlink" xlink:title="above sea level" id="ABBRID0EXGGK" xlink:type="simple">a.s.l</abbrev>., Unknown date, leg. S. Panha and <abbrev xmlns:xlink="http://www.w3.org/1999/xlink" content-type="institution" xlink:title="Animal Systematics Research Unit, Department of Biology, Faculty of Science, Chulalongkorn University, Bangkok, Thailand" id="ABBRID0E2GGK" xlink:type="simple">ASRU</abbrev> members. 3 males (<abbrev xmlns:xlink="http://www.w3.org/1999/xlink" content-type="institution" xlink:title="Chulalongkorn University Museum of Zoology, Bangkok, Thailand" id="ABBRID0EAHGK" xlink:type="simple">CUMZ</abbrev>), Khao Chamao District, Wat Tham Khao Loy (Wat Ma Duae), <named-content xmlns:xlink="http://www.w3.org/1999/xlink" content-type="dwc:verbatimCoordinates" xlink:type="simple"><named-content content-type="geo-json" specific-use="{&#34;type&#34;:&#34;Point&#34;,&#34;coordinates&#34;:[101.607778,13.057222]}" id="NCID0EIHGK" xlink:type="simple">13°03'26"N, 101°36'28"E</named-content></named-content>, <abbrev xmlns:xlink="http://www.w3.org/1999/xlink" xlink:title="approximately, around (circa)" id="ABBRID0ENHGK" xlink:type="simple">ca.</abbrev> 71 m <abbrev xmlns:xlink="http://www.w3.org/1999/xlink" xlink:title="above sea level" id="ABBRID0ERHGK" xlink:type="simple">a.s.l</abbrev>., 5 September 2008, leg. S. Panha and <abbrev xmlns:xlink="http://www.w3.org/1999/xlink" content-type="institution" xlink:title="Animal Systematics Research Unit, Department of Biology, Faculty of Science, Chulalongkorn University, Bangkok, Thailand" id="ABBRID0EVHGK" xlink:type="simple">ASRU</abbrev> members. 1 male, 1 female (<abbrev xmlns:xlink="http://www.w3.org/1999/xlink" content-type="institution" xlink:title="Chulalongkorn University Museum of Zoology, Bangkok, Thailand" id="ABBRID0E1HGK" xlink:type="simple">CUMZ</abbrev>), Khao Chamao District, Wat Tham Khao Loy (Wat Ma Duae), <named-content xmlns:xlink="http://www.w3.org/1999/xlink" content-type="dwc:verbatimCoordinates" xlink:type="simple"><named-content content-type="geo-json" specific-use="{&#34;type&#34;:&#34;Point&#34;,&#34;coordinates&#34;:[101.607778,13.057222]}" id="NCID0ECIGK" xlink:type="simple">13°03'26"N, 101°36'28"E</named-content></named-content>, <abbrev xmlns:xlink="http://www.w3.org/1999/xlink" xlink:title="approximately, around (circa)" id="ABBRID0EHIGK" xlink:type="simple">ca.</abbrev> 71 m <abbrev xmlns:xlink="http://www.w3.org/1999/xlink" xlink:title="above sea level" id="ABBRID0ELIGK" xlink:type="simple">a.s.l</abbrev>., 23 October 2010, leg. S. Panha and <abbrev xmlns:xlink="http://www.w3.org/1999/xlink" content-type="institution" xlink:title="Animal Systematics Research Unit, Department of Biology, Faculty of Science, Chulalongkorn University, Bangkok, Thailand" id="ABBRID0EPIGK" xlink:type="simple">ASRU</abbrev> members. 1 male, 3 females (<abbrev xmlns:xlink="http://www.w3.org/1999/xlink" content-type="institution" xlink:title="Chulalongkorn University Museum of Zoology, Bangkok, Thailand" id="ABBRID0EUIGK" xlink:type="simple">CUMZ</abbrev>), Khao Chamao District, Wat Tham Khao Loy (Wat Ma Duae), <named-content xmlns:xlink="http://www.w3.org/1999/xlink" content-type="dwc:verbatimCoordinates" xlink:type="simple"><named-content content-type="geo-json" specific-use="{&#34;type&#34;:&#34;Point&#34;,&#34;coordinates&#34;:[101.607778,13.057222]}" id="NCID0E3IGK" xlink:type="simple">13°03'26"N, 101°36'28"E</named-content></named-content>, <abbrev xmlns:xlink="http://www.w3.org/1999/xlink" xlink:title="approximately, around (circa)" id="ABBRID0EBJGK" xlink:type="simple">ca.</abbrev> 71 m <abbrev xmlns:xlink="http://www.w3.org/1999/xlink" xlink:title="above sea level" id="ABBRID0EFJGK" xlink:type="simple">a.s.l</abbrev>., 9 November 2013, leg. S. Panha and <abbrev xmlns:xlink="http://www.w3.org/1999/xlink" content-type="institution" xlink:title="Animal Systematics Research Unit, Department of Biology, Faculty of Science, Chulalongkorn University, Bangkok, Thailand" id="ABBRID0EJJGK" xlink:type="simple">ASRU</abbrev> members. 1 male, 1 female (<abbrev xmlns:xlink="http://www.w3.org/1999/xlink" content-type="institution" xlink:title="Chulalongkorn University Museum of Zoology, Bangkok, Thailand" id="ABBRID0EOJGK" xlink:type="simple">CUMZ</abbrev>), Khao Chamao District, Tham Khao Pratun Monastery, <named-content xmlns:xlink="http://www.w3.org/1999/xlink" content-type="dwc:verbatimCoordinates" xlink:type="simple"><named-content content-type="geo-json" specific-use="{&#34;type&#34;:&#34;Point&#34;,&#34;coordinates&#34;:[101.597778,13.123889]}" id="NCID0EWJGK" xlink:type="simple">13°07'26"N, 101°35'52"E</named-content></named-content>, <abbrev xmlns:xlink="http://www.w3.org/1999/xlink" xlink:title="approximately, around (circa)" id="ABBRID0E2JGK" xlink:type="simple">ca.</abbrev> 107 m <abbrev xmlns:xlink="http://www.w3.org/1999/xlink" xlink:title="above sea level" id="ABBRID0E6JGK" xlink:type="simple">a.s.l</abbrev>., 24 October 2010, leg. S. Panha and <abbrev xmlns:xlink="http://www.w3.org/1999/xlink" content-type="institution" xlink:title="Animal Systematics Research Unit, Department of Biology, Faculty of Science, Chulalongkorn University, Bangkok, Thailand" id="ABBRID0EDKGK" xlink:type="simple">ASRU</abbrev> members. 1 male, 1 female (<abbrev xmlns:xlink="http://www.w3.org/1999/xlink" content-type="institution" xlink:title="Chulalongkorn University Museum of Zoology, Bangkok, Thailand" id="ABBRID0EIKGK" xlink:type="simple">CUMZ</abbrev>), Khao Chamao District, Khlong Pra Kang Waterfall, <named-content xmlns:xlink="http://www.w3.org/1999/xlink" content-type="dwc:verbatimCoordinates" xlink:type="simple"><named-content content-type="geo-json" specific-use="{&#34;type&#34;:&#34;Point&#34;,&#34;coordinates&#34;:[101.716111,12.933056]}" id="NCID0EQKGK" xlink:type="simple">12°55'59"N, 101°42'58"E</named-content></named-content>, <abbrev xmlns:xlink="http://www.w3.org/1999/xlink" xlink:title="approximately, around (circa)" id="ABBRID0EVKGK" xlink:type="simple">ca.</abbrev> 69 m <abbrev xmlns:xlink="http://www.w3.org/1999/xlink" xlink:title="above sea level" id="ABBRID0EZKGK" xlink:type="simple">a.s.l</abbrev>., 15 September 2009, leg. S. Panha and <abbrev xmlns:xlink="http://www.w3.org/1999/xlink" content-type="institution" xlink:title="Animal Systematics Research Unit, Department of Biology, Faculty of Science, Chulalongkorn University, Bangkok, Thailand" id="ABBRID0E4KGK" xlink:type="simple">ASRU</abbrev> members. 1 male, 1 female (<abbrev xmlns:xlink="http://www.w3.org/1999/xlink" content-type="institution" xlink:title="Chulalongkorn University Museum of Zoology, Bangkok, Thailand" id="ABBRID0ECLGK" xlink:type="simple">CUMZ</abbrev>), Khao Chamao District, Tham Khao Boath Bureau of Monks, <named-content xmlns:xlink="http://www.w3.org/1999/xlink" content-type="dwc:verbatimCoordinates" xlink:type="simple"><named-content content-type="geo-json" specific-use="{&#34;type&#34;:&#34;Point&#34;,&#34;coordinates&#34;:[101.635556,13.036944]}" id="NCID0EKLGK" xlink:type="simple">13°02'13"N, 101°38'08"E</named-content></named-content>, <abbrev xmlns:xlink="http://www.w3.org/1999/xlink" xlink:title="approximately, around (circa)" id="ABBRID0EPLGK" xlink:type="simple">ca.</abbrev> 102 m <abbrev xmlns:xlink="http://www.w3.org/1999/xlink" xlink:title="above sea level" id="ABBRID0ETLGK" xlink:type="simple">a.s.l</abbrev>., 23 October 2010, leg. S. Panha and <abbrev xmlns:xlink="http://www.w3.org/1999/xlink" content-type="institution" xlink:title="Animal Systematics Research Unit, Department of Biology, Faculty of Science, Chulalongkorn University, Bangkok, Thailand" id="ABBRID0EXLGK" xlink:type="simple">ASRU</abbrev> members. 2 males, 2 females (<abbrev xmlns:xlink="http://www.w3.org/1999/xlink" content-type="institution" xlink:title="Chulalongkorn University Museum of Zoology, Bangkok, Thailand" id="ABBRID0E3LGK" xlink:type="simple">CUMZ</abbrev>), Khao Chamao District, Wat Nong Tha Khian, <named-content xmlns:xlink="http://www.w3.org/1999/xlink" content-type="dwc:verbatimCoordinates" xlink:type="simple"><named-content content-type="geo-json" specific-use="{&#34;type&#34;:&#34;Point&#34;,&#34;coordinates&#34;:[101.673333,12.963611]}" id="NCID0EEMGK" xlink:type="simple">12°57'49"N, 101°40'24"E</named-content></named-content>, <abbrev xmlns:xlink="http://www.w3.org/1999/xlink" xlink:title="approximately, around (circa)" id="ABBRID0EJMGK" xlink:type="simple">ca.</abbrev> 64 m <abbrev xmlns:xlink="http://www.w3.org/1999/xlink" xlink:title="above sea level" id="ABBRID0ENMGK" xlink:type="simple">a.s.l</abbrev>., 5 September 2008, leg. C. Sutcharit and <abbrev xmlns:xlink="http://www.w3.org/1999/xlink" content-type="institution" xlink:title="Animal Systematics Research Unit, Department of Biology, Faculty of Science, Chulalongkorn University, Bangkok, Thailand" id="ABBRID0ERMGK" xlink:type="simple">ASRU</abbrev> members. 1 male, 1 female (<abbrev xmlns:xlink="http://www.w3.org/1999/xlink" content-type="institution" xlink:title="Chulalongkorn University Museum of Zoology, Bangkok, Thailand" id="ABBRID0EWMGK" xlink:type="simple">CUMZ</abbrev>), Khao Chamao District, Wat Tham Khao Chamao, 23 October 2008, leg. C. Sutcharit and <abbrev xmlns:xlink="http://www.w3.org/1999/xlink" content-type="institution" xlink:title="Animal Systematics Research Unit, Department of Biology, Faculty of Science, Chulalongkorn University, Bangkok, Thailand" id="ABBRID0E2MGK" xlink:type="simple">ASRU</abbrev> members.</p><p>
              <bold>Sa Kaeo Province</bold>: 1 male, 1 female (<abbrev xmlns:xlink="http://www.w3.org/1999/xlink" content-type="institution" xlink:title="Chulalongkorn University Museum of Zoology, Bangkok, Thailand" id="ABBRID0EENGK" xlink:type="simple">CUMZ</abbrev>), Khlong Hat District, Phet Pho Thong Cave, <named-content xmlns:xlink="http://www.w3.org/1999/xlink" content-type="dwc:verbatimCoordinates" xlink:type="simple"><named-content content-type="geo-json" specific-use="{&#34;type&#34;:&#34;Point&#34;,&#34;coordinates&#34;:[102.325833,13.413889]}" id="NCID0EMNGK" xlink:type="simple">13°24'50"N, 102°19'33"E</named-content></named-content>, <abbrev xmlns:xlink="http://www.w3.org/1999/xlink" xlink:title="approximately, around (circa)" id="ABBRID0ERNGK" xlink:type="simple">ca.</abbrev> 240 m <abbrev xmlns:xlink="http://www.w3.org/1999/xlink" xlink:title="above sea level" id="ABBRID0EVNGK" xlink:type="simple">a.s.l</abbrev>., 28 October 2010, leg. C. Sutcharit and <abbrev xmlns:xlink="http://www.w3.org/1999/xlink" content-type="institution" xlink:title="Animal Systematics Research Unit, Department of Biology, Faculty of Science, Chulalongkorn University, Bangkok, Thailand" id="ABBRID0EZNGK" xlink:type="simple">ASRU</abbrev> members. 1 male, 1 female (<abbrev xmlns:xlink="http://www.w3.org/1999/xlink" content-type="institution" xlink:title="Chulalongkorn University Museum of Zoology, Bangkok, Thailand" id="ABBRID0E5NGK" xlink:type="simple">CUMZ</abbrev>), Khao Chakan District, near Wat Tham Khao Chakan, <named-content xmlns:xlink="http://www.w3.org/1999/xlink" content-type="dwc:verbatimCoordinates" xlink:type="simple"><named-content content-type="geo-json" specific-use="{&#34;type&#34;:&#34;Point&#34;,&#34;coordinates&#34;:[102.086389,13.661111]}" id="NCID0EGOGK" xlink:type="simple">13°39'40"N, 102°05'11"E</named-content></named-content>, <abbrev xmlns:xlink="http://www.w3.org/1999/xlink" xlink:title="approximately, around (circa)" id="ABBRID0ELOGK" xlink:type="simple">ca.</abbrev> 75 m <abbrev xmlns:xlink="http://www.w3.org/1999/xlink" xlink:title="above sea level" id="ABBRID0EPOGK" xlink:type="simple">a.s.l</abbrev>., 28 August 2014, leg. S. Panha and <abbrev xmlns:xlink="http://www.w3.org/1999/xlink" content-type="institution" xlink:title="Animal Systematics Research Unit, Department of Biology, Faculty of Science, Chulalongkorn University, Bangkok, Thailand" id="ABBRID0ETOGK" xlink:type="simple">ASRU</abbrev> members. 2 males, 1 female (<abbrev xmlns:xlink="http://www.w3.org/1999/xlink" content-type="institution" xlink:title="Chulalongkorn University Museum of Zoology, Bangkok, Thailand" id="ABBRID0EYOGK" xlink:type="simple">CUMZ</abbrev>), Khlong Hat District, Phet Pho Thong Cave, <named-content xmlns:xlink="http://www.w3.org/1999/xlink" content-type="dwc:verbatimCoordinates" xlink:type="simple"><named-content content-type="geo-json" specific-use="{&#34;type&#34;:&#34;Point&#34;,&#34;coordinates&#34;:[102.325833,13.413889]}" id="NCID0EAPGK" xlink:type="simple">13°24'50"N, 102°19'33"E</named-content></named-content>, <abbrev xmlns:xlink="http://www.w3.org/1999/xlink" xlink:title="approximately, around (circa)" id="ABBRID0EFPGK" xlink:type="simple">ca.</abbrev> 240 m <abbrev xmlns:xlink="http://www.w3.org/1999/xlink" xlink:title="above sea level" id="ABBRID0EJPGK" xlink:type="simple">a.s.l</abbrev>., 28 August 2014, leg. S. Panha and <abbrev xmlns:xlink="http://www.w3.org/1999/xlink" content-type="institution" xlink:title="Animal Systematics Research Unit, Department of Biology, Faculty of Science, Chulalongkorn University, Bangkok, Thailand" id="ABBRID0ENPGK" xlink:type="simple">ASRU</abbrev> members. 1 male, 3 females (<abbrev xmlns:xlink="http://www.w3.org/1999/xlink" content-type="institution" xlink:title="Chulalongkorn University Museum of Zoology, Bangkok, Thailand" id="ABBRID0ESPGK" xlink:type="simple">CUMZ</abbrev>), Khao Chakan District, near Wat Tham Khao Chakan, <named-content xmlns:xlink="http://www.w3.org/1999/xlink" content-type="dwc:verbatimCoordinates" xlink:type="simple"><named-content content-type="geo-json" specific-use="{&#34;type&#34;:&#34;Point&#34;,&#34;coordinates&#34;:[102.086389,13.661111]}" id="NCID0E1PGK" xlink:type="simple">13°39'40"N, 102°05'11"E</named-content></named-content>, <abbrev xmlns:xlink="http://www.w3.org/1999/xlink" xlink:title="approximately, around (circa)" id="ABBRID0E6PGK" xlink:type="simple">ca.</abbrev> 75 m <abbrev xmlns:xlink="http://www.w3.org/1999/xlink" xlink:title="above sea level" id="ABBRID0EDQGK" xlink:type="simple">a.s.l</abbrev>., 3 September 2015, leg. S. Panha and <abbrev xmlns:xlink="http://www.w3.org/1999/xlink" content-type="institution" xlink:title="Animal Systematics Research Unit, Department of Biology, Faculty of Science, Chulalongkorn University, Bangkok, Thailand" id="ABBRID0EHQGK" xlink:type="simple">ASRU</abbrev> members.</p></tp:treatment-sec><tp:treatment-sec sec-type="diagnosis" id="SECID0EMQGK"><title>Diagnosis.</title><p>Body black or brownish black; collum with 3 transverse rows of setae and setiferous tubercles (4+4 anterior setae, 1+1 intermediate setae and 2+2 posterior tubercles); metaterga 2–16 with two rows of 2+2 (anterior) setiferous cones and 2+2 (posterior) setiferous spines; ventral ridge (<abbrev xmlns:xlink="http://www.w3.org/1999/xlink" xlink:title="Ventral ridge of lamina lateralis" xlink:type="simple">vrl</abbrev>) of lamina lateralis conspicuous; process (<abbrev xmlns:xlink="http://www.w3.org/1999/xlink" xlink:title="Process of lamina medialis" xlink:type="simple">plm</abbrev>) of lamina medialis long, directed almost mesad; distal lobe (<abbrev xmlns:xlink="http://www.w3.org/1999/xlink" xlink:title="Distal lobe of lamina medialis" xlink:type="simple">dlm</abbrev>) distally with two distinct lamellae. Similar in these respects to <italic><tp:taxon-name><tp:taxon-name-part taxon-name-part-type="genus" reg="Desmoxytes">D.</tp:taxon-name-part> <tp:taxon-name-part taxon-name-part-type="species" reg="planata">planata</tp:taxon-name-part></tp:taxon-name></italic>, but differs from that species by having paraterga yellow to orange and hypoproct subtriangular with conspicuous setiferous tubercles.</p></tp:treatment-sec><tp:treatment-sec sec-type="etymology" id="SECID0E4QGK"><title>Etymology.</title><p>“<italic>Euros</italic>” (noun in apposition) is the name of the ancient Greek god of the east wind; the name refers to the occurrence of this species in the eastern part of Thailand.</p></tp:treatment-sec><tp:treatment-sec sec-type="description" id="SECID0EKRGK"><title>Description.</title><p>SIZE: Length 25–27 mm (male), 28–29 mm (female); width of midbody metazona <abbrev xmlns:xlink="http://www.w3.org/1999/xlink" xlink:title="approximately, around (circa)" id="ABBRID0EQRGK" xlink:type="simple">ca.</abbrev> 1.6 mm (male), 2 mm (female). Width of head &lt; collum = body ring 2 &lt; 3 = 4 &lt; 5–16, thereafter body gradually tapering towards telson.</p><p>COLOUR (Fig. <xref ref-type="fig" rid="F37">37A–D</xref>): In life with body dark or brownish black; paraterga yellow to orange; head, antenna, metaterga and surface below paraterga dark brown (except distal part of antennomere 7 and antennomere 8 whitish); epiproct, sterna and a few basal podomeres brown to whitish; legs otherwise brown.</p><fig id="F37" position="float" orientation="portrait"><label>Figure 37.</label><caption><p>Photographs of live <italic><tp:taxon-name><tp:taxon-name-part taxon-name-part-type="genus" reg="Desmoxytes">Desmoxytes</tp:taxon-name-part> <tp:taxon-name-part taxon-name-part-type="species" reg="euros">euros</tp:taxon-name-part></tp:taxon-name></italic> sp. n. and habitat. <bold>A, B</bold> male paratypes <bold>C</bold> female paratype <bold>D</bold> juvenile <bold>E</bold> egg cluster <bold>F</bold> cluster of stadium 1 juveniles <bold>G</bold> habitat.</p></caption><graphic xmlns:xlink="http://www.w3.org/1999/xlink" xlink:href="zookeys-761-001-g037.jpg" position="float" orientation="portrait" xlink:type="simple" id="oo_206383.jpg"/></fig><p>ANTENNAE (Fig. <xref ref-type="fig" rid="F38">38D</xref>): Moderately long and slender, reaching to body ring 6 (male) and 5 (female) when stretched dorsally.</p><fig id="F38" position="float" orientation="portrait"><label>Figure 38.</label><caption><p>
                  <italic><tp:taxon-name><tp:taxon-name-part taxon-name-part-type="genus" reg="Desmoxytes">Desmoxytes</tp:taxon-name-part> <tp:taxon-name-part taxon-name-part-type="species" reg="euros">euros</tp:taxon-name-part></tp:taxon-name></italic> sp. n. (male paratype). <bold>A</bold> anterior body part <bold>B</bold> body rings 8–10 (op = ozopore) <bold>C</bold> posteriormost body rings and telson <bold>D</bold> head and antenna <bold>E</bold> paraterga of ring 10 (arrow = tiny denticle) <bold>F</bold> body ring 10.</p></caption><graphic xmlns:xlink="http://www.w3.org/1999/xlink" xlink:href="zookeys-761-001-g038.jpg" position="float" orientation="portrait" xlink:type="simple" id="oo_206384.jpg"/></fig><p>COLLUM (Fig. <xref ref-type="fig" rid="F38">38A</xref>): With 3 transverse rows of setae and setiferous tubercles, 4+4 anterior setae, 1+1 intermediate setae and 2+2 posterior tubercles (lateral seta in anterior row located almost at base of paraterga in some specimens); paraterga of collum low, elevated at <abbrev xmlns:xlink="http://www.w3.org/1999/xlink" xlink:title="approximately, around (circa)" id="ABBRID0EOUGK" xlink:type="simple">ca.</abbrev> 15°–20°, directed caudolaterad, with one inconspicuous notch on lateral margin.</p><p>TEGUMENT: Quite dull, slightly shining; collum and metaterga microgranulate; prozona finely shagreened; surface below paraterga finely microgranulate; sterna and epiproct smooth.</p><p>METATERGA (Fig. <xref ref-type="fig" rid="F38">38A–C</xref>): With 2 transverse rows of setiferous tubercles, cones and spines; metaterga 2–8 with 2+2 anterior cones and 2+2 posterior spines; metaterga 9–16 with 2+2 anterior cones and 2+2 posterior spines; metaterga 17–18 with 2+2 anterior and 2+2 posterior cones; metatergum 19 with 2+2 anterior and 2+2 posterior tubercles.</p><p>PARATERGA (Fig. <xref ref-type="fig" rid="F38">38E, F</xref>): Directed caudolaterad on body rings 2–17, elevated at <abbrev xmlns:xlink="http://www.w3.org/1999/xlink" xlink:title="approximately, around (circa)" id="ABBRID0E6UGK" xlink:type="simple">ca.</abbrev> 45° (male) 40° (female); directed increasingly caudad on body rings 18 and 19; anterior margin with 2 distinct notches, on lateral margin of body rings 9, 10, 12, 13, 15–18 with tiny denticle near the tip.</p><p>TELSON (Fig. <xref ref-type="fig" rid="F39">39C–G</xref>): Epiproct: tip emarginate; lateral setiferous tubercles and apical tubercles conspicuous. Hypoproct subtriangular; caudal margin subtriangular, with conspicuous setiferous tubercles.</p><fig id="F39" position="float" orientation="portrait"><label>Figure 39.</label><caption><p>
                  <italic><tp:taxon-name><tp:taxon-name-part taxon-name-part-type="genus" reg="Desmoxytes">Desmoxytes</tp:taxon-name-part> <tp:taxon-name-part taxon-name-part-type="species" reg="euros">euros</tp:taxon-name-part></tp:taxon-name></italic> sp. n. (male paratype). <bold>A</bold> body rings 8–10 <bold>B</bold> sculpture of ring 10 <bold>C, E</bold> last ring and telson <bold>D</bold> hypoproct <bold>F, G</bold> epiproct <bold>H</bold> male leg 5 (right) <bold>I</bold> male leg 6 (right) <bold>J</bold> male leg 13 (right).</p></caption><graphic xmlns:xlink="http://www.w3.org/1999/xlink" xlink:href="zookeys-761-001-g039.jpg" position="float" orientation="portrait" xlink:type="simple" id="oo_206385.jpg"/></fig><p>STERNA (Fig. <xref ref-type="fig" rid="F40">40</xref>): Cross-impressions shallow. Sternal lobe between male coxae 4 swollen, base stout, slightly attenuated near tip, knob-like when seen in lateral view, tip subtruncate.</p><fig id="F40" position="float" orientation="portrait"><label>Figure 40.</label><caption><p>
                  <italic><tp:taxon-name><tp:taxon-name-part taxon-name-part-type="genus" reg="Desmoxytes">Desmoxytes</tp:taxon-name-part> <tp:taxon-name-part taxon-name-part-type="species" reg="euros">euros</tp:taxon-name-part></tp:taxon-name></italic> sp. n. (male paratype) – sternal lobe between male coxae 4. <bold>A</bold> lateral view <bold>B</bold> ventral view <bold>C</bold> caudal view.</p></caption><graphic xmlns:xlink="http://www.w3.org/1999/xlink" xlink:href="zookeys-761-001-g040.jpg" position="float" orientation="portrait" xlink:type="simple" id="oo_206386.jpg"/></fig><p>LEGS (Fig. <xref ref-type="fig" rid="F39">39H–J</xref>): Long and slender. Male femora 5 and 6 moderately humped ventrally in middle portion.</p><p>GONOPODS (Figs <xref ref-type="fig" rid="F41">41</xref>, <xref ref-type="fig" rid="F42">42</xref>): Coxa (<abbrev xmlns:xlink="http://www.w3.org/1999/xlink" xlink:title="Coxa" xlink:type="simple">cx</abbrev>) longer than prefemur. Cannula (<abbrev xmlns:xlink="http://www.w3.org/1999/xlink" xlink:title="Cannula" xlink:type="simple">ca</abbrev>) long and slender. Prefemur (<abbrev xmlns:xlink="http://www.w3.org/1999/xlink" xlink:title="Prefemur" xlink:type="simple">pfe</abbrev>) <abbrev xmlns:xlink="http://www.w3.org/1999/xlink" xlink:title="approximately, around (circa)" id="ABBRID0EFYGK" xlink:type="simple">ca.</abbrev> 2/3 as long as femur. Femur (<abbrev xmlns:xlink="http://www.w3.org/1999/xlink" xlink:title="Femur" xlink:type="simple">fe</abbrev>) long and slender. Mesal sulcus (<abbrev xmlns:xlink="http://www.w3.org/1999/xlink" xlink:title="Mesal sulcus" xlink:type="simple">ms</abbrev>) and lateral sulcus (<abbrev xmlns:xlink="http://www.w3.org/1999/xlink" xlink:title="Lateral sulcus" xlink:type="simple">ls</abbrev>) conspicuous, very deep. Postfemur (<abbrev xmlns:xlink="http://www.w3.org/1999/xlink" xlink:title="Postfemur" xlink:type="simple">pof</abbrev>) conspicuous, ventrally narrow and short. Solenophore (<abbrev xmlns:xlink="http://www.w3.org/1999/xlink" xlink:title="Solenophore" xlink:type="simple">sph</abbrev>) well-developed: lamina lateralis (<abbrev xmlns:xlink="http://www.w3.org/1999/xlink" xlink:title="Lamina lateralis" xlink:type="simple">ll</abbrev>) well-developed, inner surface subsided, anterolaterally with an inconspicuous furrow; with conspicuous ventral ridge (<abbrev xmlns:xlink="http://www.w3.org/1999/xlink" xlink:title="Ventral ridge of lamina lateralis" xlink:type="simple">vrl</abbrev>): lamina medialis (<abbrev xmlns:xlink="http://www.w3.org/1999/xlink" xlink:title="Lamina medialis" xlink:type="simple">lm</abbrev>) well-developed; process (<abbrev xmlns:xlink="http://www.w3.org/1999/xlink" xlink:title="Process of lamina medialis" xlink:type="simple">plm</abbrev>) long, tip blunt, directed mesad; distal lobe (<abbrev xmlns:xlink="http://www.w3.org/1999/xlink" xlink:title="Distal lobe of lamina medialis" xlink:type="simple">dlm</abbrev>) distally with two distinct lamellae (equal in size); broad lobe (<abbrev xmlns:xlink="http://www.w3.org/1999/xlink" xlink:title="Broad lobe of lamina medialis" xlink:type="simple">blm</abbrev>) dorsally thick at the edge, with a wide and conspicuous indentation between broad lobe (<abbrev xmlns:xlink="http://www.w3.org/1999/xlink" xlink:title="Broad lobe of lamina medialis" xlink:type="simple">blm</abbrev>) and distal lobe (<abbrev xmlns:xlink="http://www.w3.org/1999/xlink" xlink:title="Distal lobe of lamina medialis" xlink:type="simple">dlm</abbrev>). Solenomere (<abbrev xmlns:xlink="http://www.w3.org/1999/xlink" xlink:title="Solenomere" xlink:type="simple">sl</abbrev>) very long.</p><fig id="F41" position="float" orientation="portrait"><label>Figure 41.</label><caption><p>
                  <italic><tp:taxon-name><tp:taxon-name-part taxon-name-part-type="genus" reg="Desmoxytes">Desmoxytes</tp:taxon-name-part> <tp:taxon-name-part taxon-name-part-type="species" reg="euros">euros</tp:taxon-name-part></tp:taxon-name></italic> sp. n. (paratype) – right gonopod. <bold>A</bold> mesal view <bold>B</bold> dorsal view <bold>C</bold> ventral view <bold>D</bold> submesal view (arrow = indentation) <bold>E</bold> lateral view.</p></caption><graphic xmlns:xlink="http://www.w3.org/1999/xlink" xlink:href="zookeys-761-001-g041.jpg" position="float" orientation="portrait" xlink:type="simple" id="oo_206387.jpg"/></fig><fig id="F42" position="float" orientation="portrait"><label>Figure 42.</label><caption><p>
                  <italic><tp:taxon-name><tp:taxon-name-part taxon-name-part-type="genus" reg="Desmoxytes">Desmoxytes</tp:taxon-name-part> <tp:taxon-name-part taxon-name-part-type="species" reg="euros">euros</tp:taxon-name-part></tp:taxon-name></italic> sp. n. (paratype) – right gonopod. <bold>A</bold> lateral view <bold>B</bold> mesal view <bold>C</bold> ventral view <bold>D</bold> subdorsal view (arrow = indentation) <bold>E</bold> dorsal view <bold>F</bold> subdorsal view.</p></caption><graphic xmlns:xlink="http://www.w3.org/1999/xlink" xlink:href="zookeys-761-001-g042.jpg" position="float" orientation="portrait" xlink:type="simple" id="oo_206389.jpg"/></fig></tp:treatment-sec><tp:treatment-sec sec-type="distribution" id="SECID0EV1GK"><title>Distribution and habitat.</title><p>Known only from east Thailand (Chantaburi, Chonburi, Sa Kaeo and Rayong Provinces). Interestingly, this species exists in both limestone areas and granitic mountains. It was seen crawling on rocks during the rainy season and occurs only in natural habitat inside primary forest. On the basis of current data, the distribution area is quite narrow, and the species seems to be restricted to the eastern part of Thailand. We thus regard <italic><tp:taxon-name><tp:taxon-name-part taxon-name-part-type="genus" reg="Desmoxytes">D.</tp:taxon-name-part> <tp:taxon-name-part taxon-name-part-type="species" reg="euros">euros</tp:taxon-name-part></tp:taxon-name></italic> sp. n. to be an endemic for the Thai fauna.</p></tp:treatment-sec><tp:treatment-sec sec-type="remarks" id="SECID0EG2GK"><title>Remarks.</title><p>The observation of all living specimens reveals variation on colour of paraterga within a population; yellow in some specimens, yellowish orange to orange in others.</p><p>
              <italic><tp:taxon-name><tp:taxon-name-part taxon-name-part-type="genus" reg="Desmoxytes">Desmoxytes</tp:taxon-name-part> <tp:taxon-name-part taxon-name-part-type="species" reg="euros">euros</tp:taxon-name-part></tp:taxon-name></italic> sp. n. strongly resembles <italic><tp:taxon-name><tp:taxon-name-part taxon-name-part-type="genus" reg="Desmoxytes">D.</tp:taxon-name-part> <tp:taxon-name-part taxon-name-part-type="species" reg="planata">planata</tp:taxon-name-part></tp:taxon-name></italic> in several morphological characters (except for the characters mentioned in the diagnosis); notably the gonopod characters are identical. However, our initial study on DNA barcoding gene (COI) revealed that <italic><tp:taxon-name><tp:taxon-name-part taxon-name-part-type="genus" reg="Desmoxytes">D.</tp:taxon-name-part> <tp:taxon-name-part taxon-name-part-type="species" reg="planata">planata</tp:taxon-name-part></tp:taxon-name></italic> and the new species are separated enough to support the suggestion that <italic><tp:taxon-name><tp:taxon-name-part taxon-name-part-type="genus" reg="Desmoxytes">D.</tp:taxon-name-part> <tp:taxon-name-part taxon-name-part-type="species" reg="planata">planata</tp:taxon-name-part></tp:taxon-name></italic> and the new species are indeed different species (paper in preparation).</p><p>Because of the similarity in gonopod morphology, it is difficult to discriminate old material of <italic><tp:taxon-name><tp:taxon-name-part taxon-name-part-type="genus" reg="Desmoxytes">D.</tp:taxon-name-part> <tp:taxon-name-part taxon-name-part-type="species" reg="planata">planata</tp:taxon-name-part></tp:taxon-name></italic> and <italic><tp:taxon-name><tp:taxon-name-part taxon-name-part-type="genus" reg="Desmoxytes">D.</tp:taxon-name-part> <tp:taxon-name-part taxon-name-part-type="species" reg="euros">euros</tp:taxon-name-part></tp:taxon-name></italic> sp. n. However, they can be distinguished by colour of paraterga (yellow or yellow orange in <italic><tp:taxon-name><tp:taxon-name-part taxon-name-part-type="genus" reg="Desmoxytes">D.</tp:taxon-name-part> <tp:taxon-name-part taxon-name-part-type="species" reg="euros">euros</tp:taxon-name-part></tp:taxon-name></italic> sp. n., pink in <italic><tp:taxon-name><tp:taxon-name-part taxon-name-part-type="genus" reg="Desmoxytes">D.</tp:taxon-name-part> <tp:taxon-name-part taxon-name-part-type="species" reg="planata">planata</tp:taxon-name-part></tp:taxon-name></italic>), and by characters of hypoproct (subtriangular in <italic><tp:taxon-name><tp:taxon-name-part taxon-name-part-type="genus" reg="Desmoxytes">D.</tp:taxon-name-part> <tp:taxon-name-part taxon-name-part-type="species" reg="euros">euros</tp:taxon-name-part></tp:taxon-name></italic> sp. n., subtrapeziform in <italic><tp:taxon-name><tp:taxon-name-part taxon-name-part-type="genus" reg="Desmoxytes">D.</tp:taxon-name-part> <tp:taxon-name-part taxon-name-part-type="species" reg="planata">planata</tp:taxon-name-part></tp:taxon-name></italic>).</p><p>We kept several adults in an acrylic box with litter at room temperature. Two weeks later, we found a nest with eggs and a cluster of stadium 1 juveniles at <abbrev xmlns:xlink="http://www.w3.org/1999/xlink" xlink:title="approximately, around (circa)" id="ABBRID0E65GK" xlink:type="simple">ca.</abbrev> 2 cm depth in the soil and leaf litter (Fig. <xref ref-type="fig" rid="F37">37E, F</xref>).</p></tp:treatment-sec><tp:treatment-sec sec-type="Coexisting species" id="SECID0EH6GK"><title>Coexisting species.</title><p>None known.</p></tp:treatment-sec></tp:taxon-treatment>
