# Supplementary material for: A revision of dragon millipedes I: genus Desmoxytes Chamberlin, 1923, with the description of eight new species (Diplopoda, Polydesmida, Paradoxosomatidae)
Source: Zookeys. 2018 May 29;(761):1–177. doi: 10.3897/zookeys.761.24214 (PMC5988806; doi:10.3897/zookeys.761.24214)
Supplement: XML Treatment for Desmoxytes octoconigera [file zookeys.761.24214-treatment12.xml]

<!DOCTYPE tp:taxon-treatment
  PUBLIC "-//TaxonX//DTD Taxonomic Treatment Publishing DTD v0 20100105//EN" "tax-treatment-NSO.dtd">
<tp:taxon-treatment xmlns:tp="http://www.plazi.org/taxpub"><tp:treatment-meta><kwd-group><label>Taxon classification</label><kwd><named-content xmlns:xlink="http://www.w3.org/1999/xlink" content-type="kingdom">Animalia</named-content></kwd><kwd><named-content xmlns:xlink="http://www.w3.org/1999/xlink" content-type="order">Polydesmida</named-content></kwd><kwd><named-content xmlns:xlink="http://www.w3.org/1999/xlink" content-type="family">Paradoxosomatidae</named-content></kwd></kwd-group><mixed-citation publication-type="journal"><person-group><name><surname>Srisonchai</surname><given-names>Ruttapon</given-names></name><name><surname>Enghoff</surname><given-names>Henrik</given-names></name><name><surname>Likhitrakarn</surname><given-names>Natdanai</given-names></name><name><surname>Panha</surname><given-names>Somsak</given-names></name></person-group><article-title>A revision of dragon millipedes I: genus <italic><tp:taxon-name><tp:taxon-name-part taxon-name-part-type="genus" reg="Desmoxytes">Desmoxytes</tp:taxon-name-part></tp:taxon-name></italic> Chamberlin, 1923, with the description of eight new species (<tp:taxon-name><tp:taxon-name-part taxon-name-part-type="class">Diplopoda</tp:taxon-name-part></tp:taxon-name>, <tp:taxon-name><tp:taxon-name-part taxon-name-part-type="order">Polydesmida</tp:taxon-name-part></tp:taxon-name>, <tp:taxon-name><tp:taxon-name-part taxon-name-part-type="family">Paradoxosomatidae</tp:taxon-name-part></tp:taxon-name>)</article-title><source>Zookeys</source><day>29</day><month>5</month><year>2018</year><volume>2018</volume><issue>761</issue><fpage>1</fpage><lpage>177</lpage><pub-id pub-id-type="doi">10.3897/zookeys.761.24214</pub-id></mixed-citation></tp:treatment-meta><tp:nomenclature><tp:taxon-name>
              <tp:taxon-name-part taxon-name-part-type="genus" reg="Desmoxytes">Desmoxytes</tp:taxon-name-part>
              <tp:taxon-name-part taxon-name-part-type="species" reg="octoconigera">octoconigera</tp:taxon-name-part>
              <object-id xmlns:xlink="http://www.w3.org/1999/xlink" content-type="zoobank" xlink:type="simple">http://zoobank.org/CC25ABC1-2675-4D84-BB8F-2A7D82EA1D25</object-id>
            </tp:taxon-name><tp:taxon-authority>Srisonchai, Enghoff &amp; Panha</tp:taxon-authority><tp:taxon-status xmlns:xlink="http://www.w3.org/1999/xlink" xlink:type="simple">sp. n.</tp:taxon-status><xref ref-type="fig" rid="F55">Figs 55</xref><xref ref-type="fig" rid="F56">, 56</xref><xref ref-type="fig" rid="F57">, 57</xref><xref ref-type="fig" rid="F58">, 58</xref><xref ref-type="fig" rid="F59">, 59</xref><xref ref-type="fig" rid="F60">, 60</xref></tp:nomenclature><tp:treatment-sec sec-type="Holotype" id="SECID0E4MAM"><title>Holotype.</title><p>Male (<abbrev xmlns:xlink="http://www.w3.org/1999/xlink" content-type="institution" xlink:title="Chulalongkorn University Museum of Zoology, Bangkok, Thailand" id="ABBRID0EDNAM" xlink:type="simple">CUMZ</abbrev>), THAILAND, Kanchanaburi Province, Sangkhla Buri District, Wat Tham Kaeo Sawan Bandal, <named-content xmlns:xlink="http://www.w3.org/1999/xlink" content-type="dwc:verbatimCoordinates" xlink:type="simple"><named-content content-type="geo-json" specific-use="{&#34;type&#34;:&#34;Point&#34;,&#34;coordinates&#34;:[98.415833,15.305000]}" id="NCID0ELNAM" xlink:type="simple">15°18'18"N, 98°24'57"E</named-content></named-content>, <abbrev xmlns:xlink="http://www.w3.org/1999/xlink" xlink:title="approximately, around (circa)" id="ABBRID0EQNAM" xlink:type="simple">ca.</abbrev> 334 m <abbrev xmlns:xlink="http://www.w3.org/1999/xlink" xlink:title="above sea level" id="ABBRID0EUNAM" xlink:type="simple">a.s.l</abbrev>., 16 August 2016, leg. C. Sutcharit, R. Srisonchai and <abbrev xmlns:xlink="http://www.w3.org/1999/xlink" content-type="institution" xlink:title="Animal Systematics Research Unit, Department of Biology, Faculty of Science, Chulalongkorn University, Bangkok, Thailand" id="ABBRID0EYNAM" xlink:type="simple">ASRU</abbrev> members.</p></tp:treatment-sec><tp:treatment-sec sec-type="Paratypes" id="SECID0E4NAM"><title>Paratypes.</title><p>22 males, 11 females (<abbrev xmlns:xlink="http://www.w3.org/1999/xlink" content-type="institution" xlink:title="Chulalongkorn University Museum of Zoology, Bangkok, Thailand" id="ABBRID0EDOAM" xlink:type="simple">CUMZ</abbrev>), 2 males (<abbrev xmlns:xlink="http://www.w3.org/1999/xlink" content-type="institution" xlink:title="Natural History Museum of Denmark (Zoological Museum), University of Copenhagen, Denmark" id="ABBRID0EIOAM" xlink:type="simple">ZMUC</abbrev>), same data as holotype; 1 female; 1 broken female (<abbrev xmlns:xlink="http://www.w3.org/1999/xlink" content-type="institution" xlink:title="Chulalongkorn University Museum of Zoology, Bangkok, Thailand" id="ABBRID0ENOAM" xlink:type="simple">CUMZ</abbrev>), same locality as holotype, 10 July 2009, leg. S. Panha and <abbrev xmlns:xlink="http://www.w3.org/1999/xlink" content-type="institution" xlink:title="Animal Systematics Research Unit, Department of Biology, Faculty of Science, Chulalongkorn University, Bangkok, Thailand" id="ABBRID0ESOAM" xlink:type="simple">ASRU</abbrev> members.</p></tp:treatment-sec><tp:treatment-sec sec-type="Further specimens, not paratypes" id="SECID0EXOAM"><title>Further specimens, not paratypes</title><p>, <bold>all from THAILAND, Kanchanaburi Province, Sangkhla Buri District</bold>: 3 broken males, 1 female, 2 broken and mixed specimens, 2 broken and mixed females? (<abbrev xmlns:xlink="http://www.w3.org/1999/xlink" content-type="institution" xlink:title="Chulalongkorn University Museum of Zoology, Bangkok, Thailand" id="ABBRID0E6OAM" xlink:type="simple">CUMZ</abbrev>), Kra Teng Cheng Waterfall, <named-content xmlns:xlink="http://www.w3.org/1999/xlink" content-type="dwc:verbatimCoordinates" xlink:type="simple"><named-content content-type="geo-json" specific-use="{&#34;type&#34;:&#34;Point&#34;,&#34;coordinates&#34;:[98.601389,15.025000]}" id="NCID0EHPAM" xlink:type="simple">15°01'30"N, 98°36'05"E</named-content></named-content>, <abbrev xmlns:xlink="http://www.w3.org/1999/xlink" xlink:title="approximately, around (circa)" id="ABBRID0EMPAM" xlink:type="simple">ca.</abbrev> 208 m <abbrev xmlns:xlink="http://www.w3.org/1999/xlink" xlink:title="above sea level" id="ABBRID0EQPAM" xlink:type="simple">a.s.l</abbrev>., 10 July 2009, leg. C. Sutcharit, R. Srisonchai and <abbrev xmlns:xlink="http://www.w3.org/1999/xlink" content-type="institution" xlink:title="Animal Systematics Research Unit, Department of Biology, Faculty of Science, Chulalongkorn University, Bangkok, Thailand" id="ABBRID0EUPAM" xlink:type="simple">ASRU</abbrev> members. 1 broken male missing gonopods, 5 males, 2 females (<abbrev xmlns:xlink="http://www.w3.org/1999/xlink" content-type="institution" xlink:title="Chulalongkorn University Museum of Zoology, Bangkok, Thailand" id="ABBRID0EZPAM" xlink:type="simple">CUMZ</abbrev>), Kroeng Krawia Waterfall, <named-content xmlns:xlink="http://www.w3.org/1999/xlink" content-type="dwc:verbatimCoordinates" xlink:type="simple"><named-content content-type="geo-json" specific-use="{&#34;type&#34;:&#34;Point&#34;,&#34;coordinates&#34;:[98.631667,14.981389]}" id="NCID0EBQAM" xlink:type="simple">14°58'53"N, 98°37'54"E</named-content></named-content>, <abbrev xmlns:xlink="http://www.w3.org/1999/xlink" xlink:title="approximately, around (circa)" id="ABBRID0EGQAM" xlink:type="simple">ca.</abbrev> 255 m <abbrev xmlns:xlink="http://www.w3.org/1999/xlink" xlink:title="above sea level" id="ABBRID0EKQAM" xlink:type="simple">a.s.l</abbrev>., 10 July 2009, leg. S. Panha and <abbrev xmlns:xlink="http://www.w3.org/1999/xlink" content-type="institution" xlink:title="Animal Systematics Research Unit, Department of Biology, Faculty of Science, Chulalongkorn University, Bangkok, Thailand" id="ABBRID0EOQAM" xlink:type="simple">ASRU</abbrev> members. 2 males, 3 juveniles (<abbrev xmlns:xlink="http://www.w3.org/1999/xlink" content-type="institution" xlink:title="Chulalongkorn University Museum of Zoology, Bangkok, Thailand" id="ABBRID0ETQAM" xlink:type="simple">CUMZ</abbrev>), Takhian Thong Waterfall, <named-content xmlns:xlink="http://www.w3.org/1999/xlink" content-type="dwc:verbatimCoordinates" xlink:type="simple"><named-content content-type="geo-json" specific-use="{&#34;type&#34;:&#34;Point&#34;,&#34;coordinates&#34;:[98.448889,15.299444]}" id="NCID0E2QAM" xlink:type="simple">15°17'58"N, 98°26'56"E</named-content></named-content>, <abbrev xmlns:xlink="http://www.w3.org/1999/xlink" xlink:title="approximately, around (circa)" id="ABBRID0EARAM" xlink:type="simple">ca.</abbrev> 241 m <abbrev xmlns:xlink="http://www.w3.org/1999/xlink" xlink:title="above sea level" id="ABBRID0EERAM" xlink:type="simple">a.s.l</abbrev>., 10 July 2009, leg. S. Panha and <abbrev xmlns:xlink="http://www.w3.org/1999/xlink" content-type="institution" xlink:title="Animal Systematics Research Unit, Department of Biology, Faculty of Science, Chulalongkorn University, Bangkok, Thailand" id="ABBRID0EIRAM" xlink:type="simple">ASRU</abbrev> members. 1 broken male (<abbrev xmlns:xlink="http://www.w3.org/1999/xlink" content-type="institution" xlink:title="Chulalongkorn University Museum of Zoology, Bangkok, Thailand" id="ABBRID0ENRAM" xlink:type="simple">CUMZ</abbrev>), mountain near the Three Pagodas Pass, <named-content xmlns:xlink="http://www.w3.org/1999/xlink" content-type="dwc:verbatimCoordinates" xlink:type="simple"><named-content content-type="geo-json" specific-use="{&#34;type&#34;:&#34;Point&#34;,&#34;coordinates&#34;:[98.400278,15.305556]}" id="NCID0EVRAM" xlink:type="simple">15°18'20"N, 98°24'01"E</named-content></named-content>, <abbrev xmlns:xlink="http://www.w3.org/1999/xlink" xlink:title="approximately, around (circa)" id="ABBRID0E1RAM" xlink:type="simple">ca.</abbrev> 368 m <abbrev xmlns:xlink="http://www.w3.org/1999/xlink" xlink:title="above sea level" id="ABBRID0E5RAM" xlink:type="simple">a.s.l</abbrev>., 19 December 2010, leg. S. Panha and <abbrev xmlns:xlink="http://www.w3.org/1999/xlink" content-type="institution" xlink:title="Animal Systematics Research Unit, Department of Biology, Faculty of Science, Chulalongkorn University, Bangkok, Thailand" id="ABBRID0ECSAM" xlink:type="simple">ASRU</abbrev> members. 3 males (<abbrev xmlns:xlink="http://www.w3.org/1999/xlink" content-type="institution" xlink:title="Chulalongkorn University Museum of Zoology, Bangkok, Thailand" id="ABBRID0EHSAM" xlink:type="simple">CUMZ</abbrev>), Kra Teng Cheng Waterfall, <named-content xmlns:xlink="http://www.w3.org/1999/xlink" content-type="dwc:verbatimCoordinates" xlink:type="simple"><named-content content-type="geo-json" specific-use="{&#34;type&#34;:&#34;Point&#34;,&#34;coordinates&#34;:[98.601389,15.025000]}" id="NCID0EPSAM" xlink:type="simple">15°01'30"N, 98°36'05"E</named-content></named-content>, <abbrev xmlns:xlink="http://www.w3.org/1999/xlink" xlink:title="approximately, around (circa)" id="ABBRID0EUSAM" xlink:type="simple">ca.</abbrev> 208 m <abbrev xmlns:xlink="http://www.w3.org/1999/xlink" xlink:title="above sea level" id="ABBRID0EYSAM" xlink:type="simple">a.s.l</abbrev>., 16 August 2016, leg. C. Sutcharit, R. Srisonchai and <abbrev xmlns:xlink="http://www.w3.org/1999/xlink" content-type="institution" xlink:title="Animal Systematics Research Unit, Department of Biology, Faculty of Science, Chulalongkorn University, Bangkok, Thailand" id="ABBRID0E3SAM" xlink:type="simple">ASRU</abbrev> members. 2 males, 2 females (<abbrev xmlns:xlink="http://www.w3.org/1999/xlink" content-type="institution" xlink:title="Chulalongkorn University Museum of Zoology, Bangkok, Thailand" id="ABBRID0EBTAM" xlink:type="simple">CUMZ</abbrev>), near Ban Songkaria (Songkaria Village), limestone mountain, <named-content xmlns:xlink="http://www.w3.org/1999/xlink" content-type="dwc:verbatimCoordinates" xlink:type="simple"><named-content content-type="geo-json" specific-use="{&#34;type&#34;:&#34;Point&#34;,&#34;coordinates&#34;:[98.451667,15.216944]}" id="NCID0EJTAM" xlink:type="simple">15°13'01"N, 98°27'06"E</named-content></named-content>, <abbrev xmlns:xlink="http://www.w3.org/1999/xlink" xlink:title="approximately, around (circa)" id="ABBRID0EOTAM" xlink:type="simple">ca.</abbrev> 206 m <abbrev xmlns:xlink="http://www.w3.org/1999/xlink" xlink:title="above sea level" id="ABBRID0ESTAM" xlink:type="simple">a.s.l</abbrev>., 16 August 2016, leg. C. Sutcharit, R. Srisonchai and <abbrev xmlns:xlink="http://www.w3.org/1999/xlink" content-type="institution" xlink:title="Animal Systematics Research Unit, Department of Biology, Faculty of Science, Chulalongkorn University, Bangkok, Thailand" id="ABBRID0EWTAM" xlink:type="simple">ASRU</abbrev> members. 7 males (<abbrev xmlns:xlink="http://www.w3.org/1999/xlink" content-type="institution" xlink:title="Chulalongkorn University Museum of Zoology, Bangkok, Thailand" id="ABBRID0E2TAM" xlink:type="simple">CUMZ</abbrev>), Wat Tham Sukhlo, <named-content xmlns:xlink="http://www.w3.org/1999/xlink" content-type="dwc:verbatimCoordinates" xlink:type="simple"><named-content content-type="geo-json" specific-use="{&#34;type&#34;:&#34;Point&#34;,&#34;coordinates&#34;:[98.583056,15.037222]}" id="NCID0EDUAM" xlink:type="simple">15°02'14"N, 98°34'59"E</named-content></named-content>, <abbrev xmlns:xlink="http://www.w3.org/1999/xlink" xlink:title="approximately, around (circa)" id="ABBRID0EIUAM" xlink:type="simple">ca.</abbrev> 196 m <abbrev xmlns:xlink="http://www.w3.org/1999/xlink" xlink:title="above sea level" id="ABBRID0EMUAM" xlink:type="simple">a.s.l</abbrev>., 16 August 2016, leg. C. Sutcharit, R. Srisonchai and <abbrev xmlns:xlink="http://www.w3.org/1999/xlink" content-type="institution" xlink:title="Animal Systematics Research Unit, Department of Biology, Faculty of Science, Chulalongkorn University, Bangkok, Thailand" id="ABBRID0EQUAM" xlink:type="simple">ASRU</abbrev> members.</p><p>
              <bold>Thong Pha Phum District</bold>: 4 males (<abbrev xmlns:xlink="http://www.w3.org/1999/xlink" content-type="institution" xlink:title="Chulalongkorn University Museum of Zoology, Bangkok, Thailand" id="ABBRID0EZUAM" xlink:type="simple">CUMZ</abbrev>), Kroeng Krawia Checkpoint, <named-content xmlns:xlink="http://www.w3.org/1999/xlink" content-type="dwc:verbatimCoordinates" xlink:type="simple"><named-content content-type="geo-json" specific-use="{&#34;type&#34;:&#34;Point&#34;,&#34;coordinates&#34;:[98.669722,14.942222]}" id="NCID0EBVAM" xlink:type="simple">14°56'32"N, 98°40'11"E</named-content></named-content>, <abbrev xmlns:xlink="http://www.w3.org/1999/xlink" xlink:title="approximately, around (circa)" id="ABBRID0EGVAM" xlink:type="simple">ca.</abbrev> 347 m <abbrev xmlns:xlink="http://www.w3.org/1999/xlink" xlink:title="above sea level" id="ABBRID0EKVAM" xlink:type="simple">a.s.l</abbrev>., 16 August 2016, leg. C. Sutcharit, R. Srisonchai and <abbrev xmlns:xlink="http://www.w3.org/1999/xlink" content-type="institution" xlink:title="Animal Systematics Research Unit, Department of Biology, Faculty of Science, Chulalongkorn University, Bangkok, Thailand" id="ABBRID0EOVAM" xlink:type="simple">ASRU</abbrev> members. 2 males, 1 female (<abbrev xmlns:xlink="http://www.w3.org/1999/xlink" content-type="institution" xlink:title="Chulalongkorn University Museum of Zoology, Bangkok, Thailand" id="ABBRID0ETVAM" xlink:type="simple">CUMZ</abbrev>), Tham Khao Noi Bureau of Monks (Wat Tham Khao Noi), <named-content xmlns:xlink="http://www.w3.org/1999/xlink" content-type="dwc:verbatimCoordinates" xlink:type="simple"><named-content content-type="geo-json" specific-use="{&#34;type&#34;:&#34;Point&#34;,&#34;coordinates&#34;:[98.525833,14.698611]}" id="NCID0E2VAM" xlink:type="simple">14°41'55"N, 98°31'33"E</named-content></named-content>, <abbrev xmlns:xlink="http://www.w3.org/1999/xlink" xlink:title="approximately, around (circa)" id="ABBRID0EAWAM" xlink:type="simple">ca.</abbrev> 225 m <abbrev xmlns:xlink="http://www.w3.org/1999/xlink" xlink:title="above sea level" id="ABBRID0EEWAM" xlink:type="simple">a.s.l</abbrev>., 21 August 2015, leg. E. Jeratthitikul and R. Srisonchai. 2 males (<abbrev xmlns:xlink="http://www.w3.org/1999/xlink" content-type="institution" xlink:title="Chulalongkorn University Museum of Zoology, Bangkok, Thailand" id="ABBRID0EIWAM" xlink:type="simple">CUMZ</abbrev>), Tham Khao Noi Bureau of Monks (Wat Tham Khao Noi), <named-content xmlns:xlink="http://www.w3.org/1999/xlink" content-type="dwc:verbatimCoordinates" xlink:type="simple"><named-content content-type="geo-json" specific-use="{&#34;type&#34;:&#34;Point&#34;,&#34;coordinates&#34;:[98.525833,14.698611]}" id="NCID0EQWAM" xlink:type="simple">14°41'55"N, 98°31'33"E</named-content></named-content>, <abbrev xmlns:xlink="http://www.w3.org/1999/xlink" xlink:title="approximately, around (circa)" id="ABBRID0EVWAM" xlink:type="simple">ca.</abbrev> 225 m <abbrev xmlns:xlink="http://www.w3.org/1999/xlink" xlink:title="above sea level" id="ABBRID0EZWAM" xlink:type="simple">a.s.l</abbrev>., 15 August 2016, leg. C. Sutcharit, R. Srisonchai and <abbrev xmlns:xlink="http://www.w3.org/1999/xlink" content-type="institution" xlink:title="Animal Systematics Research Unit, Department of Biology, Faculty of Science, Chulalongkorn University, Bangkok, Thailand" id="ABBRID0E4WAM" xlink:type="simple">ASRU</abbrev> members.</p></tp:treatment-sec><tp:treatment-sec sec-type="diagnosis" id="SECID0ECXAM"><title>Diagnosis.</title><p>Differs from all other <italic><tp:taxon-name><tp:taxon-name-part taxon-name-part-type="genus" reg="Desmoxytes">Desmoxytes</tp:taxon-name-part></tp:taxon-name></italic> species by the combination of the following characters; collum with three rows of 5+5 anterior, 1(2)+1(2) intermediate, and 3+3 posterior setiferous tubercles; metaterga 2–8 with two rows of 3+3 (anterior row) and 3+3 (posterior row) setiferous cones; metaterga 9–17 with two rows of 4(3)+4(3) (anterior row) and 4(5)+4(5) (posterior row) setiferous cones; sternal cone between male coxae 4 incompletely bilobed, cordiform; lateral lamella of distal lobe (<abbrev xmlns:xlink="http://www.w3.org/1999/xlink" xlink:title="Distal lobe of lamina medialis" xlink:type="simple">dlm</abbrev>) on lamina medialis broad and thin, demarcated from broad lobe (<abbrev xmlns:xlink="http://www.w3.org/1999/xlink" xlink:title="Broad lobe of lamina medialis" xlink:type="simple">blm</abbrev>) by a deep indentation.</p></tp:treatment-sec><tp:treatment-sec sec-type="etymology" id="SECID0EPXAM"><title>Etymology.</title><p>The name is a Latin adjective, referring to the two rows each with eight setiferous cones on metaterga 9–17.</p></tp:treatment-sec><tp:treatment-sec sec-type="description" id="SECID0EUXAM"><title>Description.</title><p>SIZE: Length 24–30 mm (male), 30–32 mm (female); width of midbody metazona <abbrev xmlns:xlink="http://www.w3.org/1999/xlink" xlink:title="approximately, around (circa)" id="ABBRID0E1XAM" xlink:type="simple">ca.</abbrev> 1.75 mm (male), 2.0 mm (female). Width of head &gt; collum = body ring 2 = 3 = 4 &lt; 5–16, thereafter body gradually tapering toward telson.</p><p>COLOUR (Fig. <xref ref-type="fig" rid="F55">55A–C</xref>): In life with body dark brown (male), brown (female); paraterga and sterna brown to whitish; metaterga, surface below paraterga and antenna dark brown (except antennomeres 6–8 whitish); head and epiproct brown; a few basal podomeres brown to whitish.</p><fig id="F55" position="float" orientation="portrait"><label>Figure 55.</label><caption><p>Photographs of live <italic><tp:taxon-name><tp:taxon-name-part taxon-name-part-type="genus" reg="Desmoxytes">Desmoxytes</tp:taxon-name-part> <tp:taxon-name-part taxon-name-part-type="species" reg="octoconigera">octoconigera</tp:taxon-name-part></tp:taxon-name></italic> sp. n. and habitat. <bold>A</bold> male paratype <bold>B</bold> female paratype <bold>C</bold> mating couple <bold>D</bold> habitat.</p></caption><graphic xmlns:xlink="http://www.w3.org/1999/xlink" xlink:href="zookeys-761-001-g055.jpg" position="float" orientation="portrait" xlink:type="simple" id="oo_206402.jpg"/></fig><p>ANTENNAE (Fig. <xref ref-type="fig" rid="F56">56D</xref>): Very long and slender, reaching to body ring 7–8 (male) and 6 (female) when stretched dorsally.</p><fig id="F56" position="float" orientation="portrait"><label>Figure 56.</label><caption><p>
                  <italic><tp:taxon-name><tp:taxon-name-part taxon-name-part-type="genus" reg="Desmoxytes">Desmoxytes</tp:taxon-name-part> <tp:taxon-name-part taxon-name-part-type="species" reg="octoconigera">octoconigera</tp:taxon-name-part></tp:taxon-name></italic> sp. n. (male paratype). <bold>A</bold> anterior body part <bold>B</bold> body rings 8–10 (op = ozopore) <bold>C</bold> posteriormost body rings and telson <bold>D</bold> head and antenna <bold>E</bold> paraterga of ring 10 (arrow = tiny denticle) <bold>F</bold> body ring 10.</p></caption><graphic xmlns:xlink="http://www.w3.org/1999/xlink" xlink:href="zookeys-761-001-g056.jpg" position="float" orientation="portrait" xlink:type="simple" id="oo_206403.jpg"/></fig><p>COLLUM (Fig. <xref ref-type="fig" rid="F56">56A</xref>): With 3 transverse rows of setiferous tubercles, 5+5 anterior, 1(2)+1(2) intermediate and 3+3 posterior tubercles (lateral tubercles of anterior row located almost at base of paraterga in some specimens); paraterga of collum low, elevated at <abbrev xmlns:xlink="http://www.w3.org/1999/xlink" xlink:title="approximately, around (circa)" id="ABBRID0EU1AM" xlink:type="simple">ca.</abbrev> 20°, directed caudad, with one distinct notch on lateral margin.</p><p>TEGUMENT: Quite dull, slightly shining; collum and metaterga coarsely microgranulate; prozona finely shagreened; surface below paraterga finely microgranulate; sterna and epiproct smooth.</p><p>METATERGA (Fig. <xref ref-type="fig" rid="F56">56A–C</xref>): With 2 transverse rows of setae, setiferous tubercles and setiferous cones; metaterga 2–8 with 3+3 anterior and 3+3 posterior cones; metaterga 9–17 with 4(3)+4(3) anterior and 4(5)+4(5) posterior cones; metatergum 18 with 4+4 anterior and 4+4 posterior tubercles; metatergum 19 with 4+4 anterior and 4+4 posterior setae.</p><p>PARATERGA (Fig. <xref ref-type="fig" rid="F56">56E, F</xref>): Directed caudolaterad on body rings 2–17, elevated at <abbrev xmlns:xlink="http://www.w3.org/1999/xlink" xlink:title="approximately, around (circa)" id="ABBRID0EF2AM" xlink:type="simple">ca.</abbrev> 50° (male) 45° (female); directed increasingly caudad on body rings 18 and 19; anterior margin with 2 distinct notches, on lateral margin of body rings 9, 10, 12, 13, 15–18 with tiny denticle near the tip.</p><p>TELSON (Fig. <xref ref-type="fig" rid="F57">57C–G</xref>): Epiproct: tip subemarginate; lateral setiferous tubercles small but conspicuous; apical tubercles conspicuous. Hypoproct subtrapeziform; caudal margin round, with inconspicuous setiferous tubercles.</p><fig id="F57" position="float" orientation="portrait"><label>Figure 57.</label><caption><p>
                  <italic><tp:taxon-name><tp:taxon-name-part taxon-name-part-type="genus" reg="Desmoxytes">Desmoxytes</tp:taxon-name-part> <tp:taxon-name-part taxon-name-part-type="species" reg="octoconigera">octoconigera</tp:taxon-name-part></tp:taxon-name></italic> sp. n. (male paratype). <bold>A</bold> body rings 8–10 <bold>B</bold> sculpture of ring 10 <bold>C, E</bold> last ring and telson <bold>D</bold> hypoproct <bold>F, G</bold> epiproct <bold>H</bold> male leg 5 (right) <bold>I</bold> male leg 6 (right) <bold>J</bold> male leg 13 (right).</p></caption><graphic xmlns:xlink="http://www.w3.org/1999/xlink" xlink:href="zookeys-761-001-g057.jpg" position="float" orientation="portrait" xlink:type="simple" id="oo_206404.jpg"/></fig><p>STERNA (Fig. <xref ref-type="fig" rid="F58">58</xref>): Cross-impressions shallow. Sternal lobe between male coxae 4 swollen, tip emarginate to incompletely bilobed, cordiform when seen in ventral view.</p><fig id="F58" position="float" orientation="portrait"><label>Figure 58.</label><caption><p>
                  <italic><tp:taxon-name><tp:taxon-name-part taxon-name-part-type="genus" reg="Desmoxytes">Desmoxytes</tp:taxon-name-part> <tp:taxon-name-part taxon-name-part-type="species" reg="octoconigera">octoconigera</tp:taxon-name-part></tp:taxon-name></italic> sp. n. (male paratype) – sternal lobe between male coxae 4. <bold>A</bold> lateral view <bold>B</bold> ventral view <bold>C</bold> caudal view.</p></caption><graphic xmlns:xlink="http://www.w3.org/1999/xlink" xlink:href="zookeys-761-001-g058.jpg" position="float" orientation="portrait" xlink:type="simple" id="oo_206405.jpg"/></fig><p>LEGS (Fig. <xref ref-type="fig" rid="F57">57H–J</xref>): Very long and slender. Male femora 5 and 6 swollen in middle part.</p><p>GONOPODS (Figs <xref ref-type="fig" rid="F59">59</xref>, <xref ref-type="fig" rid="F60">60</xref>): Coxa (<abbrev xmlns:xlink="http://www.w3.org/1999/xlink" xlink:title="Coxa" xlink:type="simple">cx</abbrev>) longer than prefemur. Cannula (<abbrev xmlns:xlink="http://www.w3.org/1999/xlink" xlink:title="Coxa" xlink:type="simple">cx</abbrev>) slender. Prefemur (<abbrev xmlns:xlink="http://www.w3.org/1999/xlink" xlink:title="Prefemur" xlink:type="simple">pfe</abbrev>) <abbrev xmlns:xlink="http://www.w3.org/1999/xlink" xlink:title="approximately, around (circa)" id="ABBRID0EL5AM" xlink:type="simple">ca.</abbrev> 2/3 as long as femur. Femur (<abbrev xmlns:xlink="http://www.w3.org/1999/xlink" xlink:title="Femur" xlink:type="simple">fe</abbrev>) long and slender. Mesal sulcus (<abbrev xmlns:xlink="http://www.w3.org/1999/xlink" xlink:title="Mesal sulcus" xlink:type="simple">ms</abbrev>) and lateral sulcus (<abbrev xmlns:xlink="http://www.w3.org/1999/xlink" xlink:title="Lateral sulcus" xlink:type="simple">ls</abbrev>) very deep and wide. Postfemur (<abbrev xmlns:xlink="http://www.w3.org/1999/xlink" xlink:title="Postfemur" xlink:type="simple">pof</abbrev>) conspicuous, ventrally wide. Solenophore (<abbrev xmlns:xlink="http://www.w3.org/1999/xlink" xlink:title="Solenophore" xlink:type="simple">sph</abbrev>) well-developed: lamina lateralis (<abbrev xmlns:xlink="http://www.w3.org/1999/xlink" xlink:title="Lamina lateralis" xlink:type="simple">ll</abbrev>) swollen, lobe-like when seen in ventral view, conspicuous: lamina medialis (<abbrev xmlns:xlink="http://www.w3.org/1999/xlink" xlink:title="Lamina medialis" xlink:type="simple">lm</abbrev>) well-developed; process (<abbrev xmlns:xlink="http://www.w3.org/1999/xlink" xlink:title="Process of lamina medialis" xlink:type="simple">plm</abbrev>) long, directed mesoanteriad, tip almost blunt (in some specimens tip bifurcating into two sharp small spines); distal lobe (<abbrev xmlns:xlink="http://www.w3.org/1999/xlink" xlink:title="Distal lobe of lamina medialis" xlink:type="simple">dlm</abbrev>) well-developed, distally with two lamellae (lateral lamella broad and thin, projecting laterad, <italic>in situ</italic> terminating close to tip of solenomere (<abbrev xmlns:xlink="http://www.w3.org/1999/xlink" xlink:title="Solenomere" xlink:type="simple">sl</abbrev>); mesal lamella shorter than lateral one, apical margin serrate); broad lobe (<abbrev xmlns:xlink="http://www.w3.org/1999/xlink" xlink:title="Broad lobe of lamina medialis" xlink:type="simple">blm</abbrev>) thick, distinctly demarcated from distal lobe (<abbrev xmlns:xlink="http://www.w3.org/1999/xlink" xlink:title="Distal lobe of lamina medialis" xlink:type="simple">dlm</abbrev>) by a very deep and narrow indentation. Solenomere (<abbrev xmlns:xlink="http://www.w3.org/1999/xlink" xlink:title="Solenomere" xlink:type="simple">sl</abbrev>) quite long.</p><fig id="F59" position="float" orientation="portrait"><label>Figure 59.</label><caption><p>
                  <italic><tp:taxon-name><tp:taxon-name-part taxon-name-part-type="genus" reg="Desmoxytes">Desmoxytes</tp:taxon-name-part> <tp:taxon-name-part taxon-name-part-type="species" reg="octoconigera">octoconigera</tp:taxon-name-part></tp:taxon-name></italic> sp. n. (paratype) – right gonopod. <bold>A</bold> mesal view <bold>B</bold> dorsal view <bold>C</bold> ventral view <bold>D</bold> submesal view (arrow = indentation) <bold>E</bold> lateral view.</p></caption><graphic xmlns:xlink="http://www.w3.org/1999/xlink" xlink:href="zookeys-761-001-g059.jpg" position="float" orientation="portrait" xlink:type="simple" id="oo_206455.jpg"/></fig><fig id="F60" position="float" orientation="portrait"><label>Figure 60.</label><caption><p>
                  <italic><tp:taxon-name><tp:taxon-name-part taxon-name-part-type="genus" reg="Desmoxytes">Desmoxytes</tp:taxon-name-part> <tp:taxon-name-part taxon-name-part-type="species" reg="octoconigera">octoconigera</tp:taxon-name-part></tp:taxon-name></italic> sp. n. (paratype) – right gonopod. <bold>A</bold> lateral view <bold>B</bold> mesal view <bold>C</bold> ventral view <bold>D</bold> subdorsal view (arrow = indentation) <bold>E</bold> dorsal view <bold>F</bold> subdorsal view.</p></caption><graphic xmlns:xlink="http://www.w3.org/1999/xlink" xlink:href="zookeys-761-001-g060.jpg" position="float" orientation="portrait" xlink:type="simple" id="oo_206407.jpg"/></fig></tp:treatment-sec><tp:treatment-sec sec-type="distribution" id="SECID0EYABM"><title>Distribution and habitat.</title><p>
              <italic><tp:taxon-name><tp:taxon-name-part taxon-name-part-type="genus" reg="Desmoxytes">D.</tp:taxon-name-part> <tp:taxon-name-part taxon-name-part-type="species" reg="octoconigera">octoconigera</tp:taxon-name-part></tp:taxon-name></italic> sp. n. is known only from Kanchanaburi Province. At the type locality where the holotype and the majority of the paratypes were collected, the animals were crawling on litter inside rock holes; some specimens were seen crawling on rock walls near the cave.</p><p>Interestingly, some specimens of <italic><tp:taxon-name><tp:taxon-name-part taxon-name-part-type="genus" reg="Desmoxytes">D.</tp:taxon-name-part> <tp:taxon-name-part taxon-name-part-type="species" reg="planata">planata</tp:taxon-name-part></tp:taxon-name></italic> were also found near the cave, however, according to our surveys this species is usually found in places with human activity. We assume that it was probably accidentally introduced to the cave by human actions. Therefore, <italic><tp:taxon-name><tp:taxon-name-part taxon-name-part-type="genus" reg="Desmoxytes">D.</tp:taxon-name-part> <tp:taxon-name-part taxon-name-part-type="species" reg="planata">planata</tp:taxon-name-part></tp:taxon-name></italic> and the new species might not share microhabitat, although they live syntopically.</p><p>The new species and <italic><tp:taxon-name><tp:taxon-name-part taxon-name-part-type="genus" reg="Desmoxytes">D.</tp:taxon-name-part> <tp:taxon-name-part taxon-name-part-type="species" reg="golovatchi">golovatchi</tp:taxon-name-part></tp:taxon-name></italic> sp. n. are sympatric in one location at Tham Khao Noi Bureau of Monks (Wat Tham Khao Noi), and they both have narrow distribution ranges (&lt;100 km<sup>2</sup>). Currently, the type locality of <italic><tp:taxon-name><tp:taxon-name-part taxon-name-part-type="genus" reg="Desmoxytes">D.</tp:taxon-name-part> <tp:taxon-name-part taxon-name-part-type="species" reg="octoconigera">octoconigera</tp:taxon-name-part></tp:taxon-name></italic> sp. n. is situated in an area with considerable human activity (Bureau of Monks and tourist cave), where the forest habitat is cut every year.</p><p>We have tried in vain to find this species in another area nearby. Given the narrow distribution range, the new species is probably endemic to Thailand.</p></tp:treatment-sec><tp:treatment-sec sec-type="remarks" id="SECID0E3CBM"><title>Remarks.</title><p>There is considerable variation in tip of process (<abbrev xmlns:xlink="http://www.w3.org/1999/xlink" xlink:title="Process of lamina medialis" xlink:type="simple">plm</abbrev>) of lamina medialis within populations. The process tip in some specimens is bifurcate as two small spines whereas in other specimens it may be relatively blunt.</p></tp:treatment-sec><tp:treatment-sec sec-type="Coexisting species" id="SECID0EBDBM"><title>Coexisting species.</title><p>
              <italic><tp:taxon-name><tp:taxon-name-part taxon-name-part-type="genus" reg="Desmoxytes">Desmoxytes</tp:taxon-name-part> <tp:taxon-name-part taxon-name-part-type="species" reg="golovatchi">golovatchi</tp:taxon-name-part></tp:taxon-name></italic> sp. n. and <italic><tp:taxon-name><tp:taxon-name-part taxon-name-part-type="genus" reg="Desmoxytes">D.</tp:taxon-name-part> <tp:taxon-name-part taxon-name-part-type="species" reg="planata">planata</tp:taxon-name-part></tp:taxon-name></italic>.</p></tp:treatment-sec></tp:taxon-treatment>
