# Supplementary material for: A revision of dragon millipedes I: genus Desmoxytes Chamberlin, 1923, with the description of eight new species (Diplopoda, Polydesmida, Paradoxosomatidae)
Source: Zookeys. 2018 May 29;(761):1–177. doi: 10.3897/zookeys.761.24214 (PMC5988806; doi:10.3897/zookeys.761.24214)
Supplement: XML Treatment for Desmoxytes perakensis [file zookeys.761.24214-treatment13.xml]

<!DOCTYPE tp:taxon-treatment
  PUBLIC "-//TaxonX//DTD Taxonomic Treatment Publishing DTD v0 20100105//EN" "tax-treatment-NSO.dtd">
<tp:taxon-treatment xmlns:tp="http://www.plazi.org/taxpub"><tp:treatment-meta><kwd-group><label>Taxon classification</label><kwd><named-content xmlns:xlink="http://www.w3.org/1999/xlink" content-type="kingdom">Animalia</named-content></kwd><kwd><named-content xmlns:xlink="http://www.w3.org/1999/xlink" content-type="order">Polydesmida</named-content></kwd><kwd><named-content xmlns:xlink="http://www.w3.org/1999/xlink" content-type="family">Paradoxosomatidae</named-content></kwd></kwd-group><mixed-citation publication-type="journal"><person-group><name><surname>Srisonchai</surname><given-names>Ruttapon</given-names></name><name><surname>Enghoff</surname><given-names>Henrik</given-names></name><name><surname>Likhitrakarn</surname><given-names>Natdanai</given-names></name><name><surname>Panha</surname><given-names>Somsak</given-names></name></person-group><article-title>A revision of dragon millipedes I: genus <italic><tp:taxon-name><tp:taxon-name-part taxon-name-part-type="genus" reg="Desmoxytes">Desmoxytes</tp:taxon-name-part></tp:taxon-name></italic> Chamberlin, 1923, with the description of eight new species (<tp:taxon-name><tp:taxon-name-part taxon-name-part-type="class">Diplopoda</tp:taxon-name-part></tp:taxon-name>, <tp:taxon-name><tp:taxon-name-part taxon-name-part-type="order">Polydesmida</tp:taxon-name-part></tp:taxon-name>, <tp:taxon-name><tp:taxon-name-part taxon-name-part-type="family">Paradoxosomatidae</tp:taxon-name-part></tp:taxon-name>)</article-title><source>Zookeys</source><day>29</day><month>5</month><year>2018</year><volume>2018</volume><issue>761</issue><fpage>1</fpage><lpage>177</lpage><pub-id pub-id-type="doi">10.3897/zookeys.761.24214</pub-id></mixed-citation></tp:treatment-meta><tp:nomenclature><tp:taxon-name>
              <tp:taxon-name-part taxon-name-part-type="genus" reg="Desmoxytes">Desmoxytes</tp:taxon-name-part>
              <tp:taxon-name-part taxon-name-part-type="species" reg="perakensis">perakensis</tp:taxon-name-part>
              <object-id xmlns:xlink="http://www.w3.org/1999/xlink" content-type="zoobank" xlink:type="simple">http://zoobank.org/AE9D6B74-2471-41E9-82C2-8E5AE25596C8</object-id>
            </tp:taxon-name><tp:taxon-authority>Srisonchai, Enghoff &amp; Panha</tp:taxon-authority><tp:taxon-status xmlns:xlink="http://www.w3.org/1999/xlink" xlink:type="simple">sp. n.</tp:taxon-status><xref ref-type="fig" rid="F61">Figs 61</xref><xref ref-type="fig" rid="F62">, 62</xref><xref ref-type="fig" rid="F63">, 63</xref><xref ref-type="fig" rid="F64">, 64</xref><xref ref-type="fig" rid="F65">, 65</xref></tp:nomenclature><tp:treatment-sec sec-type="Holotype" id="SECID0E1FBM"><title>Holotype.</title><p>Male (<abbrev xmlns:xlink="http://www.w3.org/1999/xlink" content-type="institution" xlink:title="Chulalongkorn University Museum of Zoology, Bangkok, Thailand" id="ABBRID0EAGBM" xlink:type="simple">CUMZ</abbrev>), MALAYSIA, Perak, Ipoh, Ulu Kinta, near The Lost World Tambun Theme Park, limestone mountain, <named-content xmlns:xlink="http://www.w3.org/1999/xlink" content-type="dwc:verbatimCoordinates" xlink:type="simple"><named-content content-type="geo-json" specific-use="{&#34;type&#34;:&#34;Point&#34;,&#34;coordinates&#34;:[101.155833,4.629167]}" id="NCID0EIGBM" xlink:type="simple">4°37'45"N, 101°09'21"E</named-content></named-content>, <abbrev xmlns:xlink="http://www.w3.org/1999/xlink" xlink:title="approximately, around (circa)" id="ABBRID0ENGBM" xlink:type="simple">ca.</abbrev> 73 m <abbrev xmlns:xlink="http://www.w3.org/1999/xlink" xlink:title="above sea level" id="ABBRID0ERGBM" xlink:type="simple">a.s.l</abbrev>., 27 September 2007, leg. B. W. Ng, S. Panha and <abbrev xmlns:xlink="http://www.w3.org/1999/xlink" content-type="institution" xlink:title="Animal Systematics Research Unit, Department of Biology, Faculty of Science, Chulalongkorn University, Bangkok, Thailand" id="ABBRID0EVGBM" xlink:type="simple">ASRU</abbrev> members.</p></tp:treatment-sec><tp:treatment-sec sec-type="Paratypes" id="SECID0E1GBM"><title>Paratypes.</title><p>4 males (<abbrev xmlns:xlink="http://www.w3.org/1999/xlink" content-type="institution" xlink:title="Chulalongkorn University Museum of Zoology, Bangkok, Thailand" id="ABBRID0EAHBM" xlink:type="simple">CUMZ</abbrev>), same data as holotype.</p></tp:treatment-sec><tp:treatment-sec sec-type="diagnosis" id="SECID0EFHBM"><title>Diagnosis.</title><p>Differing from all other species, except <italic><tp:taxon-name><tp:taxon-name-part taxon-name-part-type="genus" reg="Desmoxytes">D.</tp:taxon-name-part> <tp:taxon-name-part taxon-name-part-type="species" reg="delfae">delfae</tp:taxon-name-part></tp:taxon-name></italic> and <italic><tp:taxon-name><tp:taxon-name-part taxon-name-part-type="genus" reg="Desmoxytes">D.</tp:taxon-name-part> <tp:taxon-name-part taxon-name-part-type="species" reg="aurata">aurata</tp:taxon-name-part></tp:taxon-name></italic> sp. n., by having a low degree of elevation of paraterga, femora 5 and 6 strongly humped ventrally in middle part, collum with a row of 3+3 anterior setae and metaterga 2–18 with rows of 2+2 anterior and 2+2 posterior small tubercles. Differs from <italic><tp:taxon-name><tp:taxon-name-part taxon-name-part-type="genus" reg="Desmoxytes">D.</tp:taxon-name-part> <tp:taxon-name-part taxon-name-part-type="species" reg="delfae">delfae</tp:taxon-name-part></tp:taxon-name></italic> and <italic><tp:taxon-name><tp:taxon-name-part taxon-name-part-type="genus" reg="Desmoxytes">D.</tp:taxon-name-part> <tp:taxon-name-part taxon-name-part-type="species" reg="aurata">aurata</tp:taxon-name-part></tp:taxon-name></italic> sp. n. by having paraterga wider than those species; lamina lateralis (<abbrev xmlns:xlink="http://www.w3.org/1999/xlink" xlink:title="Lamina lateralis" xlink:type="simple">ll</abbrev>) with two distinct furrows ventrolaterally; process (<abbrev xmlns:xlink="http://www.w3.org/1999/xlink" xlink:title="Process of lamina medialis" xlink:type="simple">plm</abbrev>) of lamina medialis lamellar, tip blunt.</p></tp:treatment-sec><tp:treatment-sec sec-type="etymology" id="SECID0EXIBM"><title>Etymology.</title><p>The name is a Latin adjective referring to the type locality.</p></tp:treatment-sec><tp:treatment-sec sec-type="description" id="SECID0E3IBM"><title>Description.</title><p>SIZE: Length 24–26 mm (male), 27–29 mm (female); width of midbody metazona <abbrev xmlns:xlink="http://www.w3.org/1999/xlink" xlink:title="approximately, around (circa)" id="ABBRID0ECJBM" xlink:type="simple">ca.</abbrev> 1.9 mm (male), 2.2 mm (female). Width of head &lt; collum &lt; body ring 2 = 3 &lt; 4 &lt; 5–16, thereafter body gradually tapering towards telson.</p><p>COLOUR: In life with bright orange. Colour in alcohol: after 10 years in alcohol pale yellow to whitish.</p><p>ANTENNAE (Fig. <xref ref-type="fig" rid="F61">61D</xref>): Moderately long and slender, reaching to body ring 6 (male) and 5 (female) when stretched dorsally.</p><fig id="F61" position="float" orientation="portrait"><label>Figure 61.</label><caption><p>
                  <italic><tp:taxon-name><tp:taxon-name-part taxon-name-part-type="genus" reg="Desmoxytes">Desmoxytes</tp:taxon-name-part> <tp:taxon-name-part taxon-name-part-type="species" reg="perakensis">perakensis</tp:taxon-name-part></tp:taxon-name></italic> sp. n. (male paratype). <bold>A</bold> anterior body part <bold>B</bold> body rings 8–10 (op = ozopore) <bold>C</bold> posteriormost body rings and telson <bold>D</bold> head and antenna <bold>E</bold> paraterga of ring 10 (arrow = tiny denticle) <bold>F</bold> body ring 10.</p></caption><graphic xmlns:xlink="http://www.w3.org/1999/xlink" xlink:href="zookeys-761-001-g061.jpg" position="float" orientation="portrait" xlink:type="simple" id="oo_206408.jpg"/></fig><p>COLLUM (Fig. <xref ref-type="fig" rid="F61">61A</xref>): With 1 transverse anterior row of 3+3 setae; paraterga of collum low, almost horizontal, directed caudolaterad, with two inconspicuous setiferous notches on lateral margin.</p><p>TEGUMENT: Slightly shining and smooth; collum, metaterga, sterna and epiproct smooth; prozona finely shagreened; surface below paraterga finely microgranulate.</p><p>METATERGA (Fig. <xref ref-type="fig" rid="F61">61A–C</xref>): With 2 transverse rows of small, inconspicuous setae and tubercles; metaterga 2–18 with 2+2 anterior and 2+2 posterior tubercles; metatergum 19 with 2+2 anterior and 2+2 posterior setae.</p><p>PARATERGA (Fig. <xref ref-type="fig" rid="F61">61E, F</xref>): Directed caudolaterad on body rings 2–17, elevated at <abbrev xmlns:xlink="http://www.w3.org/1999/xlink" xlink:title="approximately, around (circa)" id="ABBRID0EELBM" xlink:type="simple">ca.</abbrev> 25°–30° (male) 25° (female); directed increasingly caudad on body rings 18 and 19; anterior margin with 2 distinct notches, on lateral margin of body rings 9, 10, 12, 13, 15–18 with tiny denticle near the tip.</p><p>TELSON (Fig. <xref ref-type="fig" rid="F62">62C–G</xref>): Epiproct: tip truncate; lateral setiferous tubercles and apical tubercles inconspicuous. Hypoproct subtriangular; caudal margin round, with very small and inconspicuous setiferous tubercles.</p><fig id="F62" position="float" orientation="portrait"><label>Figure 62.</label><caption><p>
                  <italic><tp:taxon-name><tp:taxon-name-part taxon-name-part-type="genus" reg="Desmoxytes">Desmoxytes</tp:taxon-name-part> <tp:taxon-name-part taxon-name-part-type="species" reg="perakensis">perakensis</tp:taxon-name-part></tp:taxon-name></italic> sp. n. (male paratype). <bold>A</bold> body rings 8–10 <bold>B</bold> sculpture of ring 10 <bold>C, E</bold> last ring and telson <bold>D</bold> hypoproct <bold>F, G</bold> epiproct <bold>H</bold> male leg 5 (right) <bold>I</bold> male leg 6 (right) <bold>J</bold> male leg 13 (right).</p></caption><graphic xmlns:xlink="http://www.w3.org/1999/xlink" xlink:href="zookeys-761-001-g062.jpg" position="float" orientation="portrait" xlink:type="simple" id="oo_206409.jpg"/></fig><p>STERNA (Fig. <xref ref-type="fig" rid="F63">63</xref>): Cross-impressions shallow. Sternal lobe between male coxae 4 subtrapeziform, tip subtruncate, base slightly enlarged.</p><fig id="F63" position="float" orientation="portrait"><label>Figure 63.</label><caption><p>
                  <italic><tp:taxon-name><tp:taxon-name-part taxon-name-part-type="genus" reg="Desmoxytes">Desmoxytes</tp:taxon-name-part> <tp:taxon-name-part taxon-name-part-type="species" reg="perakensis">perakensis</tp:taxon-name-part></tp:taxon-name></italic> sp. n. (male paratype) – sternal lobe between male coxae 4. <bold>A</bold> lateral view <bold>B</bold> ventral view <bold>C</bold> caudal view.</p></caption><graphic xmlns:xlink="http://www.w3.org/1999/xlink" xlink:href="zookeys-761-001-g063.jpg" position="float" orientation="portrait" xlink:type="simple" id="oo_206411.jpg"/></fig><p>LEGS (Fig. <xref ref-type="fig" rid="F62">62H–J</xref>): Long and slender. Male femora 5 and 6 strongly humped ventrally in middle portion.</p><p>GONOPODS (Figs <xref ref-type="fig" rid="F64">64</xref>, <xref ref-type="fig" rid="F65">65</xref>): Coxa (<abbrev xmlns:xlink="http://www.w3.org/1999/xlink" xlink:title="Coxa" xlink:type="simple">cx</abbrev>) longer than prefemur. Cannula (<abbrev xmlns:xlink="http://www.w3.org/1999/xlink" xlink:title="Cannula" xlink:type="simple">ca</abbrev>) somewhat stout. Prefemur (<abbrev xmlns:xlink="http://www.w3.org/1999/xlink" xlink:title="Prefemur" xlink:type="simple">pfe</abbrev>) <abbrev xmlns:xlink="http://www.w3.org/1999/xlink" xlink:title="approximately, around (circa)" id="ABBRID0EKOBM" xlink:type="simple">ca.</abbrev> 2/3 as long as femur. Femur (<abbrev xmlns:xlink="http://www.w3.org/1999/xlink" xlink:title="Femur" xlink:type="simple">fe</abbrev>) quite long and slender. Mesal sulcus (<abbrev xmlns:xlink="http://www.w3.org/1999/xlink" xlink:title="Mesal sulcus" xlink:type="simple">ms</abbrev>) and lateral sulcus (<abbrev xmlns:xlink="http://www.w3.org/1999/xlink" xlink:title="Lateral sulcus" xlink:type="simple">ls</abbrev>) conspicuous, very deep. Postfemur (<abbrev xmlns:xlink="http://www.w3.org/1999/xlink" xlink:title="Postfemur" xlink:type="simple">pof</abbrev>) conspicuous, ventrally narrow and short. Solenophore (<abbrev xmlns:xlink="http://www.w3.org/1999/xlink" xlink:title="Solenophore" xlink:type="simple">sph</abbrev>) well-developed: lamina lateralis (<abbrev xmlns:xlink="http://www.w3.org/1999/xlink" xlink:title="Lamina lateralis" xlink:type="simple">ll</abbrev>) swollen, quite thin, anterolaterally with two distinct furrows, dorsolaterally subsided, ventral ridge (<abbrev xmlns:xlink="http://www.w3.org/1999/xlink" xlink:title="Ventral ridge of lamina lateralis" xlink:type="simple">vrl</abbrev>) conspicuous: lamina medialis (<abbrev xmlns:xlink="http://www.w3.org/1999/xlink" xlink:title="Lamina medialis" xlink:type="simple">lm</abbrev>) well-developed; process (<abbrev xmlns:xlink="http://www.w3.org/1999/xlink" xlink:title="Process of lamina medialis" xlink:type="simple">plm</abbrev>) short, lamellar, tip blunt; distal lobe (<abbrev xmlns:xlink="http://www.w3.org/1999/xlink" xlink:title="Distal lobe of lamina medialis" xlink:type="simple">dlm</abbrev>) distally with two lamellae (mesal lamella smaller than lateral one); broad lobe (<abbrev xmlns:xlink="http://www.w3.org/1999/xlink" xlink:title="Broad lobe of lamina medialis" xlink:type="simple">blm</abbrev>) dorsally somewhat thick, demarcated from distal lobe (<abbrev xmlns:xlink="http://www.w3.org/1999/xlink" xlink:title="Distal lobe of lamina medialis" xlink:type="simple">dlm</abbrev>) by conspicuous indentation. Solenomere (<abbrev xmlns:xlink="http://www.w3.org/1999/xlink" xlink:title="Solenomere" xlink:type="simple">sl</abbrev>) long.</p><fig id="F64" position="float" orientation="portrait"><label>Figure 64.</label><caption><p>
                  <italic><tp:taxon-name><tp:taxon-name-part taxon-name-part-type="genus" reg="Desmoxytes">Desmoxytes</tp:taxon-name-part> <tp:taxon-name-part taxon-name-part-type="species" reg="perakensis">perakensis</tp:taxon-name-part></tp:taxon-name></italic> sp. n. (paratype) – right gonopod. <bold>A</bold> mesal view <bold>B</bold> submesal view (arrow = indentation) <bold>C</bold> ventral view <bold>D</bold> dorsal view <bold>E</bold> lateral view (arrows = furrows).</p></caption><graphic xmlns:xlink="http://www.w3.org/1999/xlink" xlink:href="zookeys-761-001-g064.jpg" position="float" orientation="portrait" xlink:type="simple" id="oo_206412.jpg"/></fig><fig id="F65" position="float" orientation="portrait"><label>Figure 65.</label><caption><p>
                  <italic><tp:taxon-name><tp:taxon-name-part taxon-name-part-type="genus" reg="Desmoxytes">Desmoxytes</tp:taxon-name-part> <tp:taxon-name-part taxon-name-part-type="species" reg="perakensis">perakensis</tp:taxon-name-part></tp:taxon-name></italic> sp. n. (paratype) – right gonopod. <bold>A</bold> lateral view <bold>B</bold> mesal view <bold>C</bold> ventral view <bold>D</bold> subdorsal view (arrow = indentation) <bold>E</bold> dorsal view <bold>F</bold> subdorsal view (arrows = furrows).</p></caption><graphic xmlns:xlink="http://www.w3.org/1999/xlink" xlink:href="zookeys-761-001-g065.jpg" position="float" orientation="portrait" xlink:type="simple" id="oo_206413.jpg"/></fig></tp:treatment-sec><tp:treatment-sec sec-type="distribution" id="SECID0E1QBM"><title>Distribution and habitat.</title><p>Known only from the type locality. Currently, the habitats at this site are being destroyed and disturbed by human activities, e.g. deforestation for tourist attractions. Our extensive surveys in 2007 allow us to consider this species to be endemic to Malaysia.</p></tp:treatment-sec><tp:treatment-sec sec-type="remarks" id="SECID0E6QBM"><title>Remarks.</title><p>
              <italic><tp:taxon-name><tp:taxon-name-part taxon-name-part-type="genus" reg="Desmoxytes">D.</tp:taxon-name-part> <tp:taxon-name-part taxon-name-part-type="species" reg="perakensis">perakensis</tp:taxon-name-part></tp:taxon-name></italic> sp. n. is morphologically similar to <italic><tp:taxon-name><tp:taxon-name-part taxon-name-part-type="genus" reg="Desmoxytes">D.</tp:taxon-name-part> <tp:taxon-name-part taxon-name-part-type="species" reg="delfae">delfae</tp:taxon-name-part></tp:taxon-name></italic> and <italic><tp:taxon-name><tp:taxon-name-part taxon-name-part-type="genus" reg="Desmoxytes">D.</tp:taxon-name-part> <tp:taxon-name-part taxon-name-part-type="species" reg="aurata">aurata</tp:taxon-name-part></tp:taxon-name></italic> sp. n.</p><p>Unfortunately, we did not photograph a living specimen during the field trip; however, one collector noticed orange colouration similar to <italic><tp:taxon-name><tp:taxon-name-part taxon-name-part-type="genus" reg="Desmoxytes">D.</tp:taxon-name-part> <tp:taxon-name-part taxon-name-part-type="species" reg="aurata">aurata</tp:taxon-name-part></tp:taxon-name></italic> sp. n. and <italic><tp:taxon-name><tp:taxon-name-part taxon-name-part-type="genus" reg="Desmoxytes">D.</tp:taxon-name-part> <tp:taxon-name-part taxon-name-part-type="species" reg="delfae">delfae</tp:taxon-name-part></tp:taxon-name></italic>.</p></tp:treatment-sec><tp:treatment-sec sec-type="Coexisting species" id="SECID0E5SBM"><title>Coexisting species.</title><p>None known.</p></tp:treatment-sec></tp:taxon-treatment>
