# Supplementary material for: A revision of dragon millipedes I: genus Desmoxytes Chamberlin, 1923, with the description of eight new species (Diplopoda, Polydesmida, Paradoxosomatidae)
Source: Zookeys. 2018 May 29;(761):1–177. doi: 10.3897/zookeys.761.24214 (PMC5988806; doi:10.3897/zookeys.761.24214)
Supplement: XML Treatment for Desmoxytes pinnasquali [file zookeys.761.24214-treatment14.xml]

<!DOCTYPE tp:taxon-treatment
  PUBLIC "-//TaxonX//DTD Taxonomic Treatment Publishing DTD v0 20100105//EN" "tax-treatment-NSO.dtd">
<tp:taxon-treatment xmlns:tp="http://www.plazi.org/taxpub"><tp:treatment-meta><kwd-group><label>Taxon classification</label><kwd><named-content xmlns:xlink="http://www.w3.org/1999/xlink" content-type="kingdom">Animalia</named-content></kwd><kwd><named-content xmlns:xlink="http://www.w3.org/1999/xlink" content-type="order">Polydesmida</named-content></kwd><kwd><named-content xmlns:xlink="http://www.w3.org/1999/xlink" content-type="family">Paradoxosomatidae</named-content></kwd></kwd-group><mixed-citation publication-type="journal"><person-group><name><surname>Srisonchai</surname><given-names>Ruttapon</given-names></name><name><surname>Enghoff</surname><given-names>Henrik</given-names></name><name><surname>Likhitrakarn</surname><given-names>Natdanai</given-names></name><name><surname>Panha</surname><given-names>Somsak</given-names></name></person-group><article-title>A revision of dragon millipedes I: genus <italic><tp:taxon-name><tp:taxon-name-part taxon-name-part-type="genus" reg="Desmoxytes">Desmoxytes</tp:taxon-name-part></tp:taxon-name></italic> Chamberlin, 1923, with the description of eight new species (<tp:taxon-name><tp:taxon-name-part taxon-name-part-type="class">Diplopoda</tp:taxon-name-part></tp:taxon-name>, <tp:taxon-name><tp:taxon-name-part taxon-name-part-type="order">Polydesmida</tp:taxon-name-part></tp:taxon-name>, <tp:taxon-name><tp:taxon-name-part taxon-name-part-type="family">Paradoxosomatidae</tp:taxon-name-part></tp:taxon-name>)</article-title><source>Zookeys</source><day>29</day><month>5</month><year>2018</year><volume>2018</volume><issue>761</issue><fpage>1</fpage><lpage>177</lpage><pub-id pub-id-type="doi">10.3897/zookeys.761.24214</pub-id></mixed-citation></tp:treatment-meta><tp:nomenclature><tp:taxon-name>
              <tp:taxon-name-part taxon-name-part-type="genus" reg="Desmoxytes">Desmoxytes</tp:taxon-name-part>
              <tp:taxon-name-part taxon-name-part-type="species" reg="pinnasquali">pinnasquali</tp:taxon-name-part>
            </tp:taxon-name><tp:taxon-authority>Srisonchai, Enghoff &amp; Panha, 2016</tp:taxon-authority><xref ref-type="fig" rid="F66">Fig. 66</xref><tp:nomenclature-citation-list><tp:nomenclature-citation><tp:taxon-name>
                  <tp:taxon-name-part taxon-name-part-type="genus" reg="Desmoxytes">Desmoxytes</tp:taxon-name-part> <tp:taxon-name-part taxon-name-part-type="species" reg="pinnasquali">pinnasquali</tp:taxon-name-part></tp:taxon-name><comment>Srisonchai, Enghoff &amp; Panha, 2016: 107.</comment></tp:nomenclature-citation></tp:nomenclature-citation-list></tp:nomenclature><tp:treatment-sec sec-type="type material" id="SECID0EYUBM"><title>Material examined. Holotype.</title><p>Male (<abbrev xmlns:xlink="http://www.w3.org/1999/xlink" content-type="institution" xlink:title="Chulalongkorn University Museum of Zoology, Bangkok, Thailand" id="ABBRID0E5UBM" xlink:type="simple">CUMZ</abbrev>), THAILAND, Phitsanulok Province, Noen Maprang District, near Pra Tham Mans Monastery (Tham Wangdaeng), <named-content xmlns:xlink="http://www.w3.org/1999/xlink" content-type="dwc:verbatimCoordinates" xlink:type="simple"><named-content content-type="geo-json" specific-use="{&#34;type&#34;:&#34;Point&#34;,&#34;coordinates&#34;:[100.678333,16.694444]}" id="NCID0EGVBM" xlink:type="simple">16°41'40"N, 100°40'42"E</named-content></named-content>, <abbrev xmlns:xlink="http://www.w3.org/1999/xlink" xlink:title="approximately, around (circa)" id="ABBRID0ELVBM" xlink:type="simple">ca.</abbrev> 76 m <abbrev xmlns:xlink="http://www.w3.org/1999/xlink" xlink:title="above sea level" id="ABBRID0EPVBM" xlink:type="simple">a.s.l</abbrev>., 22 August 2014, leg. S. Panha, C. Sutcharit and U. Banthaowong.</p></tp:treatment-sec><tp:treatment-sec sec-type="Paratypes" id="SECID0ETVBM"><title>Paratypes.</title><p>22 males, 5 females (<abbrev xmlns:xlink="http://www.w3.org/1999/xlink" content-type="institution" xlink:title="Chulalongkorn University Museum of Zoology, Bangkok, Thailand" id="ABBRID0EZVBM" xlink:type="simple">CUMZ</abbrev>), 2 males, 1 female (<abbrev xmlns:xlink="http://www.w3.org/1999/xlink" content-type="institution" xlink:title="Natural History Museum of Denmark (Zoological Museum), University of Copenhagen, Denmark" id="ABBRID0E5VBM" xlink:type="simple">ZMUC</abbrev>), same data as holotype. 10 males, 17 females (<abbrev xmlns:xlink="http://www.w3.org/1999/xlink" content-type="institution" xlink:title="Chulalongkorn University Museum of Zoology, Bangkok, Thailand" id="ABBRID0EDWBM" xlink:type="simple">CUMZ</abbrev>), THAILAND, Phitsanulok Province, Noen Maprang District, near Pra Tham Mans Monastery (Tham Wangdaeng), <named-content xmlns:xlink="http://www.w3.org/1999/xlink" content-type="dwc:verbatimCoordinates" xlink:type="simple"><named-content content-type="geo-json" specific-use="{&#34;type&#34;:&#34;Point&#34;,&#34;coordinates&#34;:[100.678333,16.694444]}" id="NCID0ELWBM" xlink:type="simple">16°41'40"N, 100°40'42"E</named-content></named-content>, <abbrev xmlns:xlink="http://www.w3.org/1999/xlink" xlink:title="approximately, around (circa)" id="ABBRID0EQWBM" xlink:type="simple">ca.</abbrev> 76 m <abbrev xmlns:xlink="http://www.w3.org/1999/xlink" xlink:title="above sea level" id="ABBRID0EUWBM" xlink:type="simple">a.s.l</abbrev>., 23 July 2008, leg. N. Likhitrakarn. 2 females (<abbrev xmlns:xlink="http://www.w3.org/1999/xlink" content-type="institution" xlink:title="Chulalongkorn University Museum of Zoology, Bangkok, Thailand" id="ABBRID0EYWBM" xlink:type="simple">CUMZ</abbrev>), THAILAND, Phitsanulok Province, Noen Maprang District, near Pra Tham Mans Monastery (Tham Wangdaeng), <named-content xmlns:xlink="http://www.w3.org/1999/xlink" content-type="dwc:verbatimCoordinates" xlink:type="simple"><named-content content-type="geo-json" specific-use="{&#34;type&#34;:&#34;Point&#34;,&#34;coordinates&#34;:[100.678333,16.694444]}" id="NCID0EAXBM" xlink:type="simple">16°41'40"N, 100°40'42"E</named-content></named-content>, <abbrev xmlns:xlink="http://www.w3.org/1999/xlink" xlink:title="approximately, around (circa)" id="ABBRID0EFXBM" xlink:type="simple">ca.</abbrev> 76 m <abbrev xmlns:xlink="http://www.w3.org/1999/xlink" xlink:title="above sea level" id="ABBRID0EJXBM" xlink:type="simple">a.s.l</abbrev>., 8 September 2009, leg. U. Bantaowong and R. Chanabun. 3 males, 6 females (<abbrev xmlns:xlink="http://www.w3.org/1999/xlink" content-type="institution" xlink:title="Chulalongkorn University Museum of Zoology, Bangkok, Thailand" id="ABBRID0ENXBM" xlink:type="simple">CUMZ</abbrev>), THAILAND, Phitsanulok Province, Noen Maprang District, near Pa Ma Muang monastery, <named-content xmlns:xlink="http://www.w3.org/1999/xlink" content-type="dwc:verbatimCoordinates" xlink:type="simple"><named-content content-type="geo-json" specific-use="{&#34;type&#34;:&#34;Point&#34;,&#34;coordinates&#34;:[100.694722,16.566667]}" id="NCID0EVXBM" xlink:type="simple">16°34'00"N, 100°41'41"E</named-content></named-content>, <abbrev xmlns:xlink="http://www.w3.org/1999/xlink" xlink:title="approximately, around (circa)" id="ABBRID0E1XBM" xlink:type="simple">ca.</abbrev> 113 m <abbrev xmlns:xlink="http://www.w3.org/1999/xlink" xlink:title="above sea level" id="ABBRID0E5XBM" xlink:type="simple">a.s.l</abbrev>., 23 July 2008, leg. C. Sutcharit and P. Tongkerd.</p></tp:treatment-sec><tp:treatment-sec sec-type="Further specimens" id="SECID0ECYBM"><title>Further specimens, </title><p><bold>all from THAILAND, Phitsanulok Province, Noen Maprang District</bold>: 1 male, 2 females (<abbrev xmlns:xlink="http://www.w3.org/1999/xlink" content-type="institution" xlink:title="Chulalongkorn University Museum of Zoology, Bangkok, Thailand" id="ABBRID0EKYBM" xlink:type="simple">CUMZ</abbrev>), Pra Tham Mans Monastery (Tham Wangdaeng), <named-content xmlns:xlink="http://www.w3.org/1999/xlink" content-type="dwc:verbatimCoordinates" xlink:type="simple"><named-content content-type="geo-json" specific-use="{&#34;type&#34;:&#34;Point&#34;,&#34;coordinates&#34;:[100.678333,16.694444]}" id="NCID0ESYBM" xlink:type="simple">16°41'40"N, 100°40'42"E</named-content></named-content>, <abbrev xmlns:xlink="http://www.w3.org/1999/xlink" xlink:title="approximately, around (circa)" id="ABBRID0EXYBM" xlink:type="simple">ca.</abbrev> 76 m <abbrev xmlns:xlink="http://www.w3.org/1999/xlink" xlink:title="above sea level" id="ABBRID0E2YBM" xlink:type="simple">a.s.l</abbrev>., 29 July 2016, leg. P. Pimvichai, T. Backeljau, P. Prasankok and N. Nantarat. 3 males, 4 females (<abbrev xmlns:xlink="http://www.w3.org/1999/xlink" content-type="institution" xlink:title="Chulalongkorn University Museum of Zoology, Bangkok, Thailand" id="ABBRID0E6YBM" xlink:type="simple">CUMZ</abbrev>), Pa Ma Muang Bureau of Monks (= Pa Ma Muang Monastery), <named-content xmlns:xlink="http://www.w3.org/1999/xlink" content-type="dwc:verbatimCoordinates" xlink:type="simple"><named-content content-type="geo-json" specific-use="{&#34;type&#34;:&#34;Point&#34;,&#34;coordinates&#34;:[100.694722,16.566667]}" id="NCID0EHZBM" xlink:type="simple">16°34'00"N, 100°41'41"E</named-content></named-content>, <abbrev xmlns:xlink="http://www.w3.org/1999/xlink" xlink:title="approximately, around (circa)" id="ABBRID0EMZBM" xlink:type="simple">ca.</abbrev> 113 m <abbrev xmlns:xlink="http://www.w3.org/1999/xlink" xlink:title="above sea level" id="ABBRID0EQZBM" xlink:type="simple">a.s.l</abbrev>., 29 July 2016, leg. P. Pimvichai, T. Backeljau, P. Prasankok and N. Nantarat.</p></tp:treatment-sec><tp:treatment-sec sec-type="type locality" id="SECID0EUZBM"><title>Type locality.</title><p>THAILAND, Phitsanulok Province, Noen Maprang District, Pra Tham Mans Monastery (Tham Wangdaeng).</p></tp:treatment-sec><tp:treatment-sec sec-type="diagnosis" id="SECID0EZZBM"><title>Diagnosis.</title><p>Differs from all other <italic><tp:taxon-name><tp:taxon-name-part taxon-name-part-type="genus" reg="Desmoxytes">Desmoxytes</tp:taxon-name-part></tp:taxon-name></italic> species by the combination of the following characters; sternal lobe between male coxae 4 subrectangular or subtrapeziform, flattened when seen in lateral view; apical tubercles of epiproct conspicuous, long, digitiform; process (<abbrev xmlns:xlink="http://www.w3.org/1999/xlink" xlink:title="Process of lamina medialis" xlink:type="simple">plm</abbrev>) of lamina medialis sharkfin-like, long.</p></tp:treatment-sec><tp:treatment-sec sec-type="redescription" id="SECID0EG1BM"><title>Redescription (updated from <xref ref-type="bibr" rid="B55">Srisonchai et al. 2016</xref>).</title><p>
              SIZE: Length 24–30 mm (male), 28–33 mm (female); width of midbody metazona <abbrev xmlns:xlink="http://www.w3.org/1999/xlink" xlink:title="approximately, around (circa)" id="ABBRID0ET1BM" xlink:type="simple">ca.</abbrev> 2.0–2.2 mm (male), 2.4 mm (female). Width of head &lt; collum &lt; body ring 2 &lt; 3 ≤ 4 &lt; 5–16, thereafter body gradually tapering toward telson.</p><p>COLOUR: In life with body vivid pink or brownish pink; paraterga vivid pink; metaterga and surface below paraterga brownish pink; head and antenna blackish brown (except distal part of antennomere 7 and antennomere 8 whitish); legs pink or brownish pink; a few basal podomeres whitish pink; sterna brown or pinkish brown; epiproct pink. Colour in alcohol: after two years changed to pale brown.</p><p>ANTENNAE: Long and slender, reaching to body ring 5 or end of 5 (male), and 4 (female) when stretched dorsally.</p><p>COLLUM: With 3 transverse rows of setiferous tubercles, 3(4)+3(4) anterior, 1+1 intermediate and 2+2 posterior tubercles (excluding small setiferous notches at base of collum paraterga); paraterga of collum low, elevated at <abbrev xmlns:xlink="http://www.w3.org/1999/xlink" xlink:title="approximately, around (circa)" id="ABBRID0E21BM" xlink:type="simple">ca.</abbrev> 10°–15°, directed almost laterad, with two setiferous notches on lateral margin (first notch located at the base of paratergum, second one conspicuous).</p><p>TEGUMENT: Moderately shining; collum and metaterga coarsely microgranulate; prozona finely shagreened; surface below paraterga finely microgranulate; paraterga, sterna and epiproct smooth.</p><p>METATERGA: With 2 transverse rows of setiferous tubercles, setiferous cones and setiferous spines; metaterga 2–17 with 2+2 anterior cones and 2+2 posterior spines; metaterga 18 and 19 with 2+2 anterior tubercles and 2+2 posterior tubercles.</p><p>PARATERGA: Directed caudolaterad on body rings 2–17, elevated at <abbrev xmlns:xlink="http://www.w3.org/1999/xlink" xlink:title="approximately, around (circa)" id="ABBRID0ED2BM" xlink:type="simple">ca.</abbrev> 45° (male) 40° (female); directed increasingly caudad on body rings 18 and 19; anterior margin with 2 distinct notches, on lateral margin of body rings 9, 10, 12, 13, 15–18 with tiny denticle near the tip.</p><p>TELSON: Epiproct: tip extremely concave; lateral setiferous tubercles inconspicuous, very short; apical tubercles conspicuous, very long, digitiform. Hypoproct subsemicircular; caudal margin round, with big and conspicuous setiferous tubercles.</p><p>STERNA: Cross-impressions shallow. Sternal lobe between male coxae 4 swollen, usually subrectangular (in some specimens subtrapeziform), flat when seen in lateral view, tip subtruncate.</p><p>LEGS: Very long and slender. Male femora 5 and 6 moderately humped ventrally in middle part (hump of femora 6 bigger than 5).</p><p>GONOPODS (Fig. <xref ref-type="fig" rid="F66">66</xref>): Coxa (<abbrev xmlns:xlink="http://www.w3.org/1999/xlink" xlink:title="Coxa" xlink:type="simple">cx</abbrev>) longer than prefemur. Cannula (<abbrev xmlns:xlink="http://www.w3.org/1999/xlink" xlink:title="Cannula" xlink:type="simple">ca</abbrev>) slender. Prefemur (<abbrev xmlns:xlink="http://www.w3.org/1999/xlink" xlink:title="Prefemur" xlink:type="simple">pfe</abbrev>) <abbrev xmlns:xlink="http://www.w3.org/1999/xlink" xlink:title="approximately, around (circa)" id="ABBRID0EQ2BM" xlink:type="simple">ca.</abbrev> 2/3 as long as femur. Femur (<abbrev xmlns:xlink="http://www.w3.org/1999/xlink" xlink:title="Femur" xlink:type="simple">fe</abbrev>) long and slender. Mesal sulcus (<abbrev xmlns:xlink="http://www.w3.org/1999/xlink" xlink:title="Mesal sulcus" xlink:type="simple">ms</abbrev>) and lateral sulcus (<abbrev xmlns:xlink="http://www.w3.org/1999/xlink" xlink:title="Lateral sulcus" xlink:type="simple">ls</abbrev>) very deep and wide. Postfemur (<abbrev xmlns:xlink="http://www.w3.org/1999/xlink" xlink:title="Postfemur" xlink:type="simple">pof</abbrev>) conspicuous, ventrally quite wide. Solenophore (<abbrev xmlns:xlink="http://www.w3.org/1999/xlink" xlink:title="Solenophore" xlink:type="simple">sph</abbrev>) well-developed: lamina lateralis (<abbrev xmlns:xlink="http://www.w3.org/1999/xlink" xlink:title="Lamina lateralis" xlink:type="simple">ll</abbrev>) swollen: lamina medialis (<abbrev xmlns:xlink="http://www.w3.org/1999/xlink" xlink:title="Lamina medialis" xlink:type="simple">lm</abbrev>) well-developed; process (<abbrev xmlns:xlink="http://www.w3.org/1999/xlink" xlink:title="Process of lamina medialis" xlink:type="simple">plm</abbrev>) long, sharkfin-like, tip slightly blunt (in some specimens slightly sharp), directed mesad; distal lobe (<abbrev xmlns:xlink="http://www.w3.org/1999/xlink" xlink:title="Distal lobe of lamina medialis" xlink:type="simple">dlm</abbrev>) distally with two lamellae (mesal lamella slightly smaller than second one); broad lobe (<abbrev xmlns:xlink="http://www.w3.org/1999/xlink" xlink:title="Broad lobe of lamina medialis" xlink:type="simple">blm</abbrev>) thick, obviously demarcated from distal lobe (<abbrev xmlns:xlink="http://www.w3.org/1999/xlink" xlink:title="Distal lobe of lamina medialis" xlink:type="simple">dlm</abbrev>) by a wide and shallow indentation. Solenomere (<abbrev xmlns:xlink="http://www.w3.org/1999/xlink" xlink:title="Solenomere" xlink:type="simple">sl</abbrev>) quite long.</p><fig id="F66" position="float" orientation="portrait"><label>Figure 66.</label><caption><p>
                  <italic><tp:taxon-name><tp:taxon-name-part taxon-name-part-type="genus" reg="Desmoxytes">Desmoxytes</tp:taxon-name-part> <tp:taxon-name-part taxon-name-part-type="species" reg="pinnasquali">pinnasquali</tp:taxon-name-part></tp:taxon-name></italic> Srisonchai et al., 2016 (paratype) – right gonopod (modified from <xref ref-type="bibr" rid="B55">Srisonchai et al. 2016</xref>). <bold>A</bold> mesal view <bold>B</bold> dorsal view <bold>C</bold> ventral view <bold>D</bold> subdorsal view (arrow = indentation) <bold>E</bold> lateral view.</p></caption><graphic xmlns:xlink="http://www.w3.org/1999/xlink" xlink:href="zookeys-761-001-g066.jpg" position="float" orientation="portrait" xlink:type="simple" id="oo_206414.jpg"/></fig></tp:treatment-sec><tp:treatment-sec sec-type="distribution" id="SECID0EE4BM"><title>Distribution and habitat.</title><p>Known only from the type locality and nearby area. It was found in limestone habitats. Given the narrow distribution in the small limestone area in the west of Thung Salaeng Luang National Park (<xref ref-type="bibr" rid="B55">Srisonchai et al. 2016</xref>), we regard this species as endemic for Thailand.</p></tp:treatment-sec><tp:treatment-sec sec-type="remarks" id="SECID0EO4BM"><title>Remarks.</title><p>We collected additional topotypes during the rainy season. Some morphological variation was found. Thus, in some individuals, the sternal lobe between male coxae 4 is subrectangular, in others subtrapeziform. Gonopod variation is also found in this species; the tip of process (<abbrev xmlns:xlink="http://www.w3.org/1999/xlink" xlink:title="Process of lamina medialis" xlink:type="simple">plm</abbrev>) of lamina medialis seems to be slightly blunt in some specimens, slightly sharp in others.</p></tp:treatment-sec><tp:treatment-sec sec-type="Coexisting species" id="SECID0ET4BM"><title>Coexisting species.</title><p>None known.</p></tp:treatment-sec><tp:treatment-sec sec-type="Corrections to Srisonchai et al. (2016)" id="SECID0EY4BM"><title>Corrections to Srisonchai et al. (2016)</title><p>
              <xref ref-type="bibr" rid="B55">Srisonchai et al. (2016</xref>, pp. 99–103) wrote in the description of this species that the paraterga (including paraterga of collum) are directed dorsolaterad at <abbrev xmlns:xlink="http://www.w3.org/1999/xlink" xlink:title="approximately, around (circa)" id="ABBRID0EE5BM" xlink:type="simple">ca.</abbrev> 30°. They are in fact directed caudolaterad and elevated at <abbrev xmlns:xlink="http://www.w3.org/1999/xlink" xlink:title="approximately, around (circa)" id="ABBRID0EI5BM" xlink:type="simple">ca.</abbrev> as 45°. Moreover, Srisonchai et al. also described the type of tubercles on metaterga as spines in body rings 2–19. We prefer to change terms, from spine to tubercle and cone – thus, metaterga 2–17 with rows of 2+2 anterior cones and 2+2 posterior spines, metaterga 18–19 with rows of 2+2 anterior tubercles and 2+2 posterior tubercles.</p></tp:treatment-sec><ref-list><ref id="B55"><mixed-citation xmlns:xlink="http://www.w3.org/1999/xlink" xlink:type="simple">
          <person-group><name name-style="western"><surname>Srisonchai</surname><given-names>R</given-names></name><name name-style="western"><surname>Enghoff</surname><given-names>H</given-names></name><name name-style="western"><surname>Likhitrakarn</surname><given-names>N</given-names></name><name name-style="western"><surname>Panha</surname><given-names>S</given-names></name></person-group> (<year>2016</year>) <article-title>Four colorful new species of dragon millipedes, genus <italic><tp:taxon-name><tp:taxon-name-part taxon-name-part-type="genus">Desmoxytes</tp:taxon-name-part></tp:taxon-name></italic> Chamberlin, 1923, from northern Thailand (<tp:taxon-name><tp:taxon-name-part taxon-name-part-type="class">Diplopoda</tp:taxon-name-part></tp:taxon-name>: <tp:taxon-name><tp:taxon-name-part taxon-name-part-type="order">Polydesmida</tp:taxon-name-part></tp:taxon-name>: <tp:taxon-name><tp:taxon-name-part taxon-name-part-type="family">Paradoxosomatidae</tp:taxon-name-part></tp:taxon-name>).</article-title> <source>Zootaxa</source> <volume>4710</volume>: <fpage>93</fpage>–<lpage>113</lpage>. <ext-link xlink:type="simple" ext-link-type="doi" xlink:href="10.11646/zootaxa.4170.1.4">http://dx.doi.org/10.11646/zootaxa.4170.1.4</ext-link></mixed-citation></ref></ref-list></tp:taxon-treatment>
