# Supplementary material for: A revision of dragon millipedes I: genus Desmoxytes Chamberlin, 1923, with the description of eight new species (Diplopoda, Polydesmida, Paradoxosomatidae)
Source: Zookeys. 2018 May 29;(761):1–177. doi: 10.3897/zookeys.761.24214 (PMC5988806; doi:10.3897/zookeys.761.24214)
Supplement: XML Treatment for Desmoxytes planata [file zookeys.761.24214-treatment15.xml]

<!DOCTYPE tp:taxon-treatment
  PUBLIC "-//TaxonX//DTD Taxonomic Treatment Publishing DTD v0 20100105//EN" "tax-treatment-NSO.dtd">
<tp:taxon-treatment xmlns:tp="http://www.plazi.org/taxpub"><tp:treatment-meta><kwd-group><label>Taxon classification</label><kwd><named-content xmlns:xlink="http://www.w3.org/1999/xlink" content-type="kingdom">Animalia</named-content></kwd><kwd><named-content xmlns:xlink="http://www.w3.org/1999/xlink" content-type="order">Polydesmida</named-content></kwd><kwd><named-content xmlns:xlink="http://www.w3.org/1999/xlink" content-type="family">Paradoxosomatidae</named-content></kwd></kwd-group><mixed-citation publication-type="journal"><person-group><name><surname>Srisonchai</surname><given-names>Ruttapon</given-names></name><name><surname>Enghoff</surname><given-names>Henrik</given-names></name><name><surname>Likhitrakarn</surname><given-names>Natdanai</given-names></name><name><surname>Panha</surname><given-names>Somsak</given-names></name></person-group><article-title>A revision of dragon millipedes I: genus <italic><tp:taxon-name><tp:taxon-name-part taxon-name-part-type="genus" reg="Desmoxytes">Desmoxytes</tp:taxon-name-part></tp:taxon-name></italic> Chamberlin, 1923, with the description of eight new species (<tp:taxon-name><tp:taxon-name-part taxon-name-part-type="class">Diplopoda</tp:taxon-name-part></tp:taxon-name>, <tp:taxon-name><tp:taxon-name-part taxon-name-part-type="order">Polydesmida</tp:taxon-name-part></tp:taxon-name>, <tp:taxon-name><tp:taxon-name-part taxon-name-part-type="family">Paradoxosomatidae</tp:taxon-name-part></tp:taxon-name>)</article-title><source>Zookeys</source><day>29</day><month>5</month><year>2018</year><volume>2018</volume><issue>761</issue><fpage>1</fpage><lpage>177</lpage><pub-id pub-id-type="doi">10.3897/zookeys.761.24214</pub-id></mixed-citation></tp:treatment-meta><tp:nomenclature><tp:taxon-name>
              <tp:taxon-name-part taxon-name-part-type="genus" reg="Desmoxytes">Desmoxytes</tp:taxon-name-part>
              <tp:taxon-name-part taxon-name-part-type="species" reg="planata">planata</tp:taxon-name-part>
            </tp:taxon-name><tp:taxon-authority>(Pocock, 1895)</tp:taxon-authority><xref ref-type="fig" rid="F5">Figs 5</xref><xref ref-type="fig" rid="F6">, 6</xref><xref ref-type="fig" rid="F7">, 7</xref><xref ref-type="fig" rid="F8">, 8</xref><xref ref-type="fig" rid="F67">, 67</xref><xref ref-type="fig" rid="F68">, 68</xref><xref ref-type="fig" rid="F69">, 69</xref><xref ref-type="fig" rid="F70">, 70</xref><xref ref-type="fig" rid="F71">, 71</xref><xref ref-type="fig" rid="F72">, 72</xref><xref ref-type="fig" rid="F73">, 73</xref><xref ref-type="fig" rid="F74">, 74</xref><tp:nomenclature-citation-list><tp:nomenclature-citation><tp:taxon-name>
                  <tp:taxon-name-part taxon-name-part-type="genus" reg="Prionopeltis">Prionopeltis</tp:taxon-name-part> <tp:taxon-name-part taxon-name-part-type="species" reg="planatus">planatus</tp:taxon-name-part></tp:taxon-name><comment>Pocock, 1895: 829. <xref ref-type="bibr" rid="B2">Attems 1914</xref>: 204; <xref ref-type="bibr" rid="B3">1936</xref>: 215; <xref ref-type="bibr" rid="B4">1937</xref>: 114.</comment></tp:nomenclature-citation><tp:nomenclature-citation><tp:taxon-name>
                  <tp:taxon-name-part taxon-name-part-type="genus" reg="Pratinus">Pratinus</tp:taxon-name-part> <tp:taxon-name-part taxon-name-part-type="species" reg="planatus">planatus</tp:taxon-name-part></tp:taxon-name><comment>– <xref ref-type="bibr" rid="B29">Jeekel 1964</xref>: 63 (in key); 1968: 61. <xref ref-type="bibr" rid="B42">Mauriès 1980</xref>: 161.</comment></tp:nomenclature-citation><tp:nomenclature-citation><tp:taxon-name>
                  <tp:taxon-name-part taxon-name-part-type="genus" reg="Desmoxytes">Desmoxytes</tp:taxon-name-part> <tp:taxon-name-part taxon-name-part-type="species" reg="planata">planata</tp:taxon-name-part></tp:taxon-name><comment>– <xref ref-type="bibr" rid="B32">Jeekel 1980a</xref>: 652; <xref ref-type="bibr" rid="B33">1980b</xref>: 124. <xref ref-type="bibr" rid="B21">Golovatch and Korsós 1992</xref>: 25. <xref ref-type="bibr" rid="B20">Golovatch and Enghoff 1994</xref>: 60. <xref ref-type="bibr" rid="B53">Shelley and Lehtinen 1998</xref>: 88. <xref ref-type="bibr" rid="B16">Enghoff 2005</xref>: 96. <xref ref-type="bibr" rid="B15">Decker 2010</xref>: 29. <xref ref-type="bibr" rid="B47">Nguyen and Sierwald 2013</xref>: 1240. <xref ref-type="bibr" rid="B64">Zoysa et al. 2016</xref>: 474. <xref ref-type="bibr" rid="B25">Golovatch and Wesener 2016</xref>: 45. <xref ref-type="bibr" rid="B37">Likhitrakarn et al. 2017</xref>: 20.</comment></tp:nomenclature-citation><tp:nomenclature-citation><tp:taxon-name>
                  <tp:taxon-name-part taxon-name-part-type="genus" reg="Desmoxytes">Desmoxytes</tp:taxon-name-part> <tp:taxon-name-part taxon-name-part-type="species" reg="coniger">coniger</tp:taxon-name-part></tp:taxon-name><comment>Chamberlin, 1923: 165. <xref ref-type="bibr" rid="B32">Jeekel 1980a</xref>: 652 (synonymised).</comment></tp:nomenclature-citation><tp:nomenclature-citation><tp:taxon-name>
                  <tp:taxon-name-part taxon-name-part-type="genus" reg="Euphyodesmus">Euphyodesmus</tp:taxon-name-part> <tp:taxon-name-part taxon-name-part-type="species" reg="greeni">greeni</tp:taxon-name-part></tp:taxon-name><comment>(Silv.) Attems, 1936: 213. <xref ref-type="bibr" rid="B32">Jeekel 1980a</xref>: 652 (synonymised).</comment></tp:nomenclature-citation><tp:nomenclature-citation><tp:taxon-name>
                  <tp:taxon-name-part taxon-name-part-type="genus" reg="Euphyodesmus">Euphyodesmus</tp:taxon-name-part> <tp:taxon-name-part taxon-name-part-type="species" reg="greeni">greeni</tp:taxon-name-part></tp:taxon-name><comment>– <xref ref-type="bibr" rid="B4">Attems 1937</xref>: 128.</comment></tp:nomenclature-citation><tp:nomenclature-citation><tp:taxon-name>
                  <tp:taxon-name-part taxon-name-part-type="genus" reg="Pratinus">Pratinus</tp:taxon-name-part> <tp:taxon-name-part taxon-name-part-type="species" reg="greeni">greeni</tp:taxon-name-part></tp:taxon-name><comment>– <xref ref-type="bibr" rid="B29">Jeekel 1964</xref>: 63 (in key).</comment></tp:nomenclature-citation><tp:nomenclature-citation><tp:taxon-name>
                  <tp:taxon-name-part taxon-name-part-type="genus" reg="Euphyodesmus">Euphyodesmus</tp:taxon-name-part> (<tp:taxon-name-part taxon-name-part-type="subgenus" reg="Ceylonesmus">Ceylonesmus</tp:taxon-name-part>) <tp:taxon-name-part taxon-name-part-type="species" reg="vector">vector</tp:taxon-name-part></tp:taxon-name><comment>Chamberlin, 1941: 33. <xref ref-type="bibr" rid="B32">Jeekel 1980a</xref>: 652 (synonymised).</comment></tp:nomenclature-citation><tp:nomenclature-citation><tp:taxon-name>
                  <tp:taxon-name-part taxon-name-part-type="genus" reg="Pratinus">Pratinus</tp:taxon-name-part> <tp:taxon-name-part taxon-name-part-type="species" reg="vector">vector</tp:taxon-name-part></tp:taxon-name><comment>– <xref ref-type="bibr" rid="B29">Jeekel 1964</xref>: 63 (in key).</comment></tp:nomenclature-citation><tp:nomenclature-citation><tp:taxon-name>
                  <tp:taxon-name-part taxon-name-part-type="genus" reg="Pratinus">Pratinus</tp:taxon-name-part> <tp:taxon-name-part taxon-name-part-type="species" reg="rastrituberus">rastrituberus</tp:taxon-name-part></tp:taxon-name><comment>Zhang, 1986: 255. <xref ref-type="bibr" rid="B20">Golovatch and Enghoff 1994</xref>: 60 (synonymised).</comment></tp:nomenclature-citation></tp:nomenclature-citation-list></tp:nomenclature><tp:treatment-sec sec-type="material" id="SECID0EDICM"><title>Material examined.</title><p>
              <bold>Lectotype.</bold> Male (<abbrev xmlns:xlink="http://www.w3.org/1999/xlink" content-type="institution" xlink:title="Natural History Museum of London, England" id="ABBRID0ELICM" xlink:type="simple">NHMUK</abbrev>, 1892.5.4.64–74), MYANMAR, Andaman Sea, Great Cocos Island, leg. E. W. Oates; designated by <xref ref-type="bibr" rid="B42">Mauriès (1980)</xref>.</p><p>
              <bold>Paralectotypes.</bold> 1 male, 2 females pinned through body (&gt;10 males and &gt;15 females broken and mixed) (<abbrev xmlns:xlink="http://www.w3.org/1999/xlink" content-type="institution" xlink:title="Natural History Museum of London, England" id="ABBRID0EYICM" xlink:type="simple">NHMUK</abbrev>), MYANMAR, Andaman Sea, Great Cocos Island, leg. E. W. Oates.</p></tp:treatment-sec><tp:treatment-sec sec-type="material" id="SECID0E4ICM"><title>Other material examined.</title><p>
              <bold>CHINA</bold>: 8 males, 2 females (<abbrev xmlns:xlink="http://www.w3.org/1999/xlink" content-type="institution" xlink:title="Chulalongkorn University Museum of Zoology, Bangkok, Thailand" id="ABBRID0EFJCM" xlink:type="simple">CUMZ</abbrev>), Yunnan, Xishuangbanna, Mengla, 213 national road near Menglunzhen, Munlun Village, <named-content xmlns:xlink="http://www.w3.org/1999/xlink" content-type="dwc:verbatimCoordinates" xlink:type="simple"><named-content content-type="geo-json" specific-use="{&#34;type&#34;:&#34;Point&#34;,&#34;coordinates&#34;:[101.229167,21.944444]}" id="NCID0ENJCM" xlink:type="simple">21°56'40"N, 101°13'45"E</named-content></named-content>, <abbrev xmlns:xlink="http://www.w3.org/1999/xlink" xlink:title="approximately, around (circa)" id="ABBRID0ESJCM" xlink:type="simple">ca.</abbrev> 576 m <abbrev xmlns:xlink="http://www.w3.org/1999/xlink" xlink:title="above sea level" id="ABBRID0EWJCM" xlink:type="simple">a.s.l</abbrev>., 26 November 2016, leg. S. Panha, C. Sutcharit and E. Jeratthitikul.</p><p>
              <bold>FIJI</bold>: 1 female, 1 juvenile (<abbrev xmlns:xlink="http://www.w3.org/1999/xlink" content-type="institution" xlink:title="Natural History Museum of Denmark (Zoological Museum), University of Copenhagen, Denmark" id="ABBRID0E5JCM" xlink:type="simple">ZMUC</abbrev>), Viti Levu Suva, in garden, 2–3 September 1995, leg. A. Van Harten. 1 male (<abbrev xmlns:xlink="http://www.w3.org/1999/xlink" content-type="institution" xlink:title="Natural History Museum of Denmark (Zoological Museum), University of Copenhagen, Denmark" id="ABBRID0EDKCM" xlink:type="simple">ZMUC</abbrev>), Upper Sigataka Valley, 6 March 1995, leg. A. Van Harten. 1 female (<abbrev xmlns:xlink="http://www.w3.org/1999/xlink" content-type="institution" xlink:title="Natural History Museum of Denmark (Zoological Museum), University of Copenhagen, Denmark" id="ABBRID0EIKCM" xlink:type="simple">ZMUC</abbrev>), Colo-i-Suva Forest Park, 10 January 1995, leg. A. Van Harten. 3 females (<abbrev xmlns:xlink="http://www.w3.org/1999/xlink" content-type="institution" xlink:title="Natural History Museum of Denmark (Zoological Museum), University of Copenhagen, Denmark" id="ABBRID0ENKCM" xlink:type="simple">ZMUC</abbrev>), Viti Levu, Colo-i-Suva Forest Park, 23–27 August 1995, leg. A. Van Harten. 1 male (<abbrev xmlns:xlink="http://www.w3.org/1999/xlink" content-type="institution" xlink:title="Natural History Museum of Denmark (Zoological Museum), University of Copenhagen, Denmark" id="ABBRID0ESKCM" xlink:type="simple">ZMUC</abbrev>), Viti Levu, Colo-i-Suva Forest Park, 3 March 1995, leg. A. Van Harten. 4 males (<abbrev xmlns:xlink="http://www.w3.org/1999/xlink" content-type="institution" xlink:title="Natural History Museum of Denmark (Zoological Museum), University of Copenhagen, Denmark" id="ABBRID0EXKCM" xlink:type="simple">ZMUC</abbrev>), Viti Levu, Colo-i-Suva Forest Park, 22 October 1995, leg. A. Van Harten. 1 male (<abbrev xmlns:xlink="http://www.w3.org/1999/xlink" content-type="institution" xlink:title="Natural History Museum of Denmark (Zoological Museum), University of Copenhagen, Denmark" id="ABBRID0E3KCM" xlink:type="simple">ZMUC</abbrev>), Viti Levu, Colo-i-Suva Forest Park, 1995, leg. A. Van Harten. 1 male (<abbrev xmlns:xlink="http://www.w3.org/1999/xlink" content-type="institution" xlink:title="Natural History Museum of Denmark (Zoological Museum), University of Copenhagen, Denmark" id="ABBRID0EBLCM" xlink:type="simple">ZMUC</abbrev>), Colo-i-Suva Forest Park, 29 March–6 April 1995, leg. A. Van Harten.</p><p>
              <bold>MYANMAR</bold>: 4 males (<abbrev xmlns:xlink="http://www.w3.org/1999/xlink" content-type="institution" xlink:title="Chulalongkorn University Museum of Zoology, Bangkok, Thailand" id="ABBRID0EKLCM" xlink:type="simple">CUMZ</abbrev>), Tanintharyi Region, Myeik, 20 km northeast of Monoron, near Lenya National Park, Lampane Village, Ngawun Chaung River, <named-content xmlns:xlink="http://www.w3.org/1999/xlink" content-type="dwc:verbatimCoordinates" xlink:type="simple"><named-content content-type="geo-json" specific-use="{&#34;type&#34;:&#34;Point&#34;,&#34;coordinates&#34;:[99.224722,11.671667]}" id="NCID0ESLCM" xlink:type="simple">11°40'18"N, 99°13'29"E</named-content></named-content>, <abbrev xmlns:xlink="http://www.w3.org/1999/xlink" xlink:title="approximately, around (circa)" id="ABBRID0EXLCM" xlink:type="simple">ca.</abbrev> 44 m <abbrev xmlns:xlink="http://www.w3.org/1999/xlink" xlink:title="above sea level" id="ABBRID0E2LCM" xlink:type="simple">a.s.l</abbrev>., 9 June 2015, leg. <abbrev xmlns:xlink="http://www.w3.org/1999/xlink" content-type="institution" xlink:title="Animal Systematics Research Unit, Department of Biology, Faculty of Science, Chulalongkorn University, Bangkok, Thailand" id="ABBRID0E6LCM" xlink:type="simple">ASRU</abbrev> members and <abbrev xmlns:xlink="http://www.w3.org/1999/xlink" xlink:title="Fauna and Flora International, Myanmar" id="ABBRID0EEMCM" xlink:type="simple">FFI</abbrev> staff.</p><p>
              <bold>SEYCHELLES</bold>: 2 females (<abbrev xmlns:xlink="http://www.w3.org/1999/xlink" content-type="institution" xlink:title="Natural History Museum of Denmark (Zoological Museum), University of Copenhagen, Denmark" id="ABBRID0EMMCM" xlink:type="simple">ZMUC</abbrev>), Mahé, <abbrev xmlns:xlink="http://www.w3.org/1999/xlink" xlink:title="approximately, around (circa)" id="ABBRID0ERMCM" xlink:type="simple">ca.</abbrev> 50 m above Hotel Reef (near airport), under dead banana leaves, 8 October 1997, leg. H. Sturm.</p><p>
              <bold>THAILAND</bold>:</p><p>
              <bold>Chiang Mai Province</bold>: 1 female (<abbrev xmlns:xlink="http://www.w3.org/1999/xlink" content-type="institution" xlink:title="Natural History Museum of Denmark (Zoological Museum), University of Copenhagen, Denmark" id="ABBRID0E4MCM" xlink:type="simple">ZMUC</abbrev>), Mae Rim District, Queen Sirikit Botanical Garden, June 1998. leg. R. Meier. 2 males, 6 females (<abbrev xmlns:xlink="http://www.w3.org/1999/xlink" content-type="institution" xlink:title="Natural History Museum of Denmark (Zoological Museum), University of Copenhagen, Denmark" id="ABBRID0ECNCM" xlink:type="simple">ZMUC</abbrev>), Chiang Mai Province, Chiang Mai, in garden, <abbrev xmlns:xlink="http://www.w3.org/1999/xlink" xlink:title="approximately, around (circa)" id="ABBRID0EHNCM" xlink:type="simple">ca.</abbrev> 300 m <abbrev xmlns:xlink="http://www.w3.org/1999/xlink" xlink:title="above sea level" id="ABBRID0ELNCM" xlink:type="simple">a.s.l</abbrev>., 26 September 1981, leg. <abbrev xmlns:xlink="http://www.w3.org/1999/xlink" content-type="institution" xlink:title="Natural History Museum of Denmark (Zoological Museum), University of Copenhagen, Denmark" id="ABBRID0EPNCM" xlink:type="simple">ZMUC</abbrev> staff. 1 male, 1 female (<abbrev xmlns:xlink="http://www.w3.org/1999/xlink" content-type="institution" xlink:title="Natural History Museum of Denmark (Zoological Museum), University of Copenhagen, Denmark" id="ABBRID0EUNCM" xlink:type="simple">ZMUC</abbrev>), Chiang Mai, in garden, <abbrev xmlns:xlink="http://www.w3.org/1999/xlink" xlink:title="approximately, around (circa)" id="ABBRID0EZNCM" xlink:type="simple">ca.</abbrev> 300 m <abbrev xmlns:xlink="http://www.w3.org/1999/xlink" xlink:title="above sea level" id="ABBRID0E4NCM" xlink:type="simple">a.s.l</abbrev>., 2 October 1981, leg. <abbrev xmlns:xlink="http://www.w3.org/1999/xlink" content-type="institution" xlink:title="Natural History Museum of Denmark (Zoological Museum), University of Copenhagen, Denmark" id="ABBRID0EBOCM" xlink:type="simple">ZMUC</abbrev> staff. 1 female (<abbrev xmlns:xlink="http://www.w3.org/1999/xlink" content-type="institution" xlink:title="Natural History Museum of Denmark (Zoological Museum), University of Copenhagen, Denmark" id="ABBRID0EGOCM" xlink:type="simple">ZMUC</abbrev>), Doi Inthanon National Park, Siripum Waterfall, <abbrev xmlns:xlink="http://www.w3.org/1999/xlink" xlink:title="approximately, around (circa)" id="ABBRID0ELOCM" xlink:type="simple">ca.</abbrev> 1200–1300 m <abbrev xmlns:xlink="http://www.w3.org/1999/xlink" xlink:title="above sea level" id="ABBRID0EPOCM" xlink:type="simple">a.s.l</abbrev>., 2 October 1981, leg. <abbrev xmlns:xlink="http://www.w3.org/1999/xlink" content-type="institution" xlink:title="Natural History Museum of Denmark (Zoological Museum), University of Copenhagen, Denmark" id="ABBRID0ETOCM" xlink:type="simple">ZMUC</abbrev> staff. 1 female (<abbrev xmlns:xlink="http://www.w3.org/1999/xlink" content-type="institution" xlink:title="Natural History Museum of Denmark (Zoological Museum), University of Copenhagen, Denmark" id="ABBRID0EYOCM" xlink:type="simple">ZMUC</abbrev>), Fang Horticultural Station, <abbrev xmlns:xlink="http://www.w3.org/1999/xlink" xlink:title="approximately, around (circa)" id="ABBRID0E4OCM" xlink:type="simple">ca.</abbrev> 1200–1300 m <abbrev xmlns:xlink="http://www.w3.org/1999/xlink" xlink:title="above sea level" id="ABBRID0EBPCM" xlink:type="simple">a.s.l</abbrev>., 21 October 1981, leg. <abbrev xmlns:xlink="http://www.w3.org/1999/xlink" content-type="institution" xlink:title="Natural History Museum of Denmark (Zoological Museum), University of Copenhagen, Denmark" id="ABBRID0EFPCM" xlink:type="simple">ZMUC</abbrev> staff. 2 females, 2 juveniles (<abbrev xmlns:xlink="http://www.w3.org/1999/xlink" content-type="institution" xlink:title="Chulalongkorn University Museum of Zoology, Bangkok, Thailand" id="ABBRID0EKPCM" xlink:type="simple">CUMZ</abbrev>), Chiang Dao District, Wat Tham Chiang Dao, <named-content xmlns:xlink="http://www.w3.org/1999/xlink" content-type="dwc:verbatimCoordinates" xlink:type="simple"><named-content content-type="geo-json" specific-use="{&#34;type&#34;:&#34;Point&#34;,&#34;coordinates&#34;:[98.929167,19.396111]}" id="NCID0ESPCM" xlink:type="simple">19°23'46"N, 98°55'45"E</named-content></named-content>, <abbrev xmlns:xlink="http://www.w3.org/1999/xlink" xlink:title="approximately, around (circa)" id="ABBRID0EXPCM" xlink:type="simple">ca.</abbrev> 442 m <abbrev xmlns:xlink="http://www.w3.org/1999/xlink" xlink:title="above sea level" id="ABBRID0E2PCM" xlink:type="simple">a.s.l</abbrev>., 20 July 2008, leg. <abbrev xmlns:xlink="http://www.w3.org/1999/xlink" content-type="institution" xlink:title="Animal Systematics Research Unit, Department of Biology, Faculty of Science, Chulalongkorn University, Bangkok, Thailand" id="ABBRID0E6PCM" xlink:type="simple">ASRU</abbrev> members. 1 female (<abbrev xmlns:xlink="http://www.w3.org/1999/xlink" content-type="institution" xlink:title="Chulalongkorn University Museum of Zoology, Bangkok, Thailand" id="ABBRID0EEQCM" xlink:type="simple">CUMZ</abbrev>), Mueang Chiang Mai District, 700 years house of Chiang Mai, 2 October 2009, leg. S. Panha and <abbrev xmlns:xlink="http://www.w3.org/1999/xlink" content-type="institution" xlink:title="Animal Systematics Research Unit, Department of Biology, Faculty of Science, Chulalongkorn University, Bangkok, Thailand" id="ABBRID0EJQCM" xlink:type="simple">ASRU</abbrev> members. 1 female (<abbrev xmlns:xlink="http://www.w3.org/1999/xlink" content-type="institution" xlink:title="Chulalongkorn University Museum of Zoology, Bangkok, Thailand" id="ABBRID0EOQCM" xlink:type="simple">CUMZ</abbrev>), Mueang Chiang Mai District, 700 years house of Chiang Mai, 2 October 2009, leg. S. Panha and <abbrev xmlns:xlink="http://www.w3.org/1999/xlink" content-type="institution" xlink:title="Animal Systematics Research Unit, Department of Biology, Faculty of Science, Chulalongkorn University, Bangkok, Thailand" id="ABBRID0ETQCM" xlink:type="simple">ASRU</abbrev> members. 1 female (<abbrev xmlns:xlink="http://www.w3.org/1999/xlink" content-type="institution" xlink:title="Chulalongkorn University Museum of Zoology, Bangkok, Thailand" id="ABBRID0EYQCM" xlink:type="simple">CUMZ</abbrev>), Mae On District, Mae Kampong Waterfall, <named-content xmlns:xlink="http://www.w3.org/1999/xlink" content-type="dwc:verbatimCoordinates" xlink:type="simple"><named-content content-type="geo-json" specific-use="{&#34;type&#34;:&#34;Point&#34;,&#34;coordinates&#34;:[99.355000,18.865556]}" id="NCID0EARCM" xlink:type="simple">18°51'56"N, 99°21'18"E</named-content></named-content>, <abbrev xmlns:xlink="http://www.w3.org/1999/xlink" xlink:title="approximately, around (circa)" id="ABBRID0EFRCM" xlink:type="simple">ca.</abbrev> 1069 m <abbrev xmlns:xlink="http://www.w3.org/1999/xlink" xlink:title="above sea level" id="ABBRID0EJRCM" xlink:type="simple">a.s.l</abbrev>., 27 September 2009, leg. S. Panha and <abbrev xmlns:xlink="http://www.w3.org/1999/xlink" content-type="institution" xlink:title="Animal Systematics Research Unit, Department of Biology, Faculty of Science, Chulalongkorn University, Bangkok, Thailand" id="ABBRID0ENRCM" xlink:type="simple">ASRU</abbrev> members.</p><p>
              <bold>Chiang Rai Province</bold>: 7 males, 4 females (<abbrev xmlns:xlink="http://www.w3.org/1999/xlink" content-type="institution" xlink:title="Chulalongkorn University Museum of Zoology, Bangkok, Thailand" id="ABBRID0EWRCM" xlink:type="simple">CUMZ</abbrev>), Mae Lao District, Dong Mada Subdistrict, Huai Kon Kom, beside road no.118, <named-content xmlns:xlink="http://www.w3.org/1999/xlink" content-type="dwc:verbatimCoordinates" xlink:type="simple"><named-content content-type="geo-json" specific-use="{&#34;type&#34;:&#34;Point&#34;,&#34;coordinates&#34;:[99.659167,19.748611]}" id="NCID0E5RCM" xlink:type="simple">19°44'55"N, 99°39'33"E</named-content></named-content>, <abbrev xmlns:xlink="http://www.w3.org/1999/xlink" xlink:title="approximately, around (circa)" id="ABBRID0EDSCM" xlink:type="simple">ca.</abbrev> 472 m <abbrev xmlns:xlink="http://www.w3.org/1999/xlink" xlink:title="above sea level" id="ABBRID0EHSCM" xlink:type="simple">a.s.l</abbrev>., 27 November 2009, leg. <abbrev xmlns:xlink="http://www.w3.org/1999/xlink" content-type="institution" xlink:title="Animal Systematics Research Unit, Department of Biology, Faculty of Science, Chulalongkorn University, Bangkok, Thailand" id="ABBRID0ELSCM" xlink:type="simple">ASRU</abbrev> members.</p><p>
              <bold>Chumphon Province</bold>: 1 male, 1 female (<abbrev xmlns:xlink="http://www.w3.org/1999/xlink" content-type="institution" xlink:title="Chulalongkorn University Museum of Zoology, Bangkok, Thailand" id="ABBRID0EUSCM" xlink:type="simple">CUMZ</abbrev>), Pathio District, Phitsadarn Cave (Tham Phitsadarn), <named-content xmlns:xlink="http://www.w3.org/1999/xlink" content-type="dwc:verbatimCoordinates" xlink:type="simple"><named-content content-type="geo-json" specific-use="{&#34;type&#34;:&#34;Point&#34;,&#34;coordinates&#34;:[99.229444,10.760000]}" id="NCID0E3SCM" xlink:type="simple">10°45'36"N, 99°13'46"E</named-content></named-content>, <abbrev xmlns:xlink="http://www.w3.org/1999/xlink" xlink:title="approximately, around (circa)" id="ABBRID0EBTCM" xlink:type="simple">ca.</abbrev> 106 m <abbrev xmlns:xlink="http://www.w3.org/1999/xlink" xlink:title="above sea level" id="ABBRID0EFTCM" xlink:type="simple">a.s.l</abbrev>., 29 August 2015, leg. <abbrev xmlns:xlink="http://www.w3.org/1999/xlink" content-type="institution" xlink:title="Animal Systematics Research Unit, Department of Biology, Faculty of Science, Chulalongkorn University, Bangkok, Thailand" id="ABBRID0EJTCM" xlink:type="simple">ASRU</abbrev> members. 2 females (<abbrev xmlns:xlink="http://www.w3.org/1999/xlink" content-type="institution" xlink:title="Chulalongkorn University Museum of Zoology, Bangkok, Thailand" id="ABBRID0EOTCM" xlink:type="simple">CUMZ</abbrev>), Pathio District, Phitsadarn Cave (Tham Phitsadarn), <named-content xmlns:xlink="http://www.w3.org/1999/xlink" content-type="dwc:verbatimCoordinates" xlink:type="simple"><named-content content-type="geo-json" specific-use="{&#34;type&#34;:&#34;Point&#34;,&#34;coordinates&#34;:[99.229444,10.760000]}" id="NCID0EWTCM" xlink:type="simple">10°45'36"N, 99°13'46"E</named-content></named-content>, <abbrev xmlns:xlink="http://www.w3.org/1999/xlink" xlink:title="approximately, around (circa)" id="ABBRID0E2TCM" xlink:type="simple">ca.</abbrev> 106 m <abbrev xmlns:xlink="http://www.w3.org/1999/xlink" xlink:title="above sea level" id="ABBRID0E6TCM" xlink:type="simple">a.s.l</abbrev>., 5 January 2017, leg. <abbrev xmlns:xlink="http://www.w3.org/1999/xlink" content-type="institution" xlink:title="Animal Systematics Research Unit, Department of Biology, Faculty of Science, Chulalongkorn University, Bangkok, Thailand" id="ABBRID0EDUCM" xlink:type="simple">ASRU</abbrev> members.</p><p>
              <bold>Kanchanaburi Province</bold>: 14 males, 11 females, 2 juveniles (<abbrev xmlns:xlink="http://www.w3.org/1999/xlink" content-type="institution" xlink:title="Chulalongkorn University Museum of Zoology, Bangkok, Thailand" id="ABBRID0EMUCM" xlink:type="simple">CUMZ</abbrev>), Thong Pha Phum District, Thong Pha Phum Forest Garden, <named-content xmlns:xlink="http://www.w3.org/1999/xlink" content-type="dwc:verbatimCoordinates" xlink:type="simple"><named-content content-type="geo-json" specific-use="{&#34;type&#34;:&#34;Point&#34;,&#34;coordinates&#34;:[98.595000,14.668333]}" id="NCID0EUUCM" xlink:type="simple">14°40'06"N, 98°35'42"E</named-content></named-content>, <abbrev xmlns:xlink="http://www.w3.org/1999/xlink" xlink:title="approximately, around (circa)" id="ABBRID0EZUCM" xlink:type="simple">ca.</abbrev> 171 m <abbrev xmlns:xlink="http://www.w3.org/1999/xlink" xlink:title="above sea level" id="ABBRID0E4UCM" xlink:type="simple">a.s.l</abbrev>., 8 May 2014, leg. <abbrev xmlns:xlink="http://www.w3.org/1999/xlink" content-type="institution" xlink:title="Animal Systematics Research Unit, Department of Biology, Faculty of Science, Chulalongkorn University, Bangkok, Thailand" id="ABBRID0EBVCM" xlink:type="simple">ASRU</abbrev> members. 1 male, 5 females (<abbrev xmlns:xlink="http://www.w3.org/1999/xlink" content-type="institution" xlink:title="Chulalongkorn University Museum of Zoology, Bangkok, Thailand" id="ABBRID0EGVCM" xlink:type="simple">CUMZ</abbrev>), Thong Pha Phum District, Thong Pha Phum Forest Garden, <named-content xmlns:xlink="http://www.w3.org/1999/xlink" content-type="dwc:verbatimCoordinates" xlink:type="simple"><named-content content-type="geo-json" specific-use="{&#34;type&#34;:&#34;Point&#34;,&#34;coordinates&#34;:[98.595000,14.668333]}" id="NCID0EOVCM" xlink:type="simple">14°40'06"N, 98°35'42"E</named-content></named-content>, <abbrev xmlns:xlink="http://www.w3.org/1999/xlink" xlink:title="approximately, around (circa)" id="ABBRID0ETVCM" xlink:type="simple">ca.</abbrev> 171 m <abbrev xmlns:xlink="http://www.w3.org/1999/xlink" xlink:title="above sea level" id="ABBRID0EXVCM" xlink:type="simple">a.s.l</abbrev>., 24 July 2016, leg. P. Pimvichai, T. Backeljau, P. Prasankok and N. Nantarat. 2 males, 2 females, (<abbrev xmlns:xlink="http://www.w3.org/1999/xlink" content-type="institution" xlink:title="Chulalongkorn University Museum of Zoology, Bangkok, Thailand" id="ABBRID0E2VCM" xlink:type="simple">CUMZ</abbrev>), Thong Pha Phum District, Huai Ka Yeng Hot Spring, <named-content xmlns:xlink="http://www.w3.org/1999/xlink" content-type="dwc:verbatimCoordinates" xlink:type="simple"><named-content content-type="geo-json" specific-use="{&#34;type&#34;:&#34;Point&#34;,&#34;coordinates&#34;:[98.524444,14.649167]}" id="NCID0EDWCM" xlink:type="simple">14°38'57"N, 98°31'28"E</named-content></named-content>, <abbrev xmlns:xlink="http://www.w3.org/1999/xlink" xlink:title="approximately, around (circa)" id="ABBRID0EIWCM" xlink:type="simple">ca.</abbrev> 202 m <abbrev xmlns:xlink="http://www.w3.org/1999/xlink" xlink:title="above sea level" id="ABBRID0EMWCM" xlink:type="simple">a.s.l</abbrev>., 9 May 2014, leg. <abbrev xmlns:xlink="http://www.w3.org/1999/xlink" content-type="institution" xlink:title="Animal Systematics Research Unit, Department of Biology, Faculty of Science, Chulalongkorn University, Bangkok, Thailand" id="ABBRID0EQWCM" xlink:type="simple">ASRU</abbrev> members. 1 male (<abbrev xmlns:xlink="http://www.w3.org/1999/xlink" content-type="institution" xlink:title="Chulalongkorn University Museum of Zoology, Bangkok, Thailand" id="ABBRID0EVWCM" xlink:type="simple">CUMZ</abbrev>), Thong Pha Phum District, Wat Huay Charoen Srattha Tham, <named-content xmlns:xlink="http://www.w3.org/1999/xlink" content-type="dwc:verbatimCoordinates" xlink:type="simple"><named-content content-type="geo-json" specific-use="{&#34;type&#34;:&#34;Point&#34;,&#34;coordinates&#34;:[98.527222,14.657500]}" id="NCID0E4WCM" xlink:type="simple">14°39'27"N, 98°31'38"E</named-content></named-content>, <abbrev xmlns:xlink="http://www.w3.org/1999/xlink" xlink:title="approximately, around (circa)" id="ABBRID0ECXCM" xlink:type="simple">ca.</abbrev> 202 m <abbrev xmlns:xlink="http://www.w3.org/1999/xlink" xlink:title="above sea level" id="ABBRID0EGXCM" xlink:type="simple">a.s.l</abbrev>., 9 May 2014, leg. <abbrev xmlns:xlink="http://www.w3.org/1999/xlink" content-type="institution" xlink:title="Animal Systematics Research Unit, Department of Biology, Faculty of Science, Chulalongkorn University, Bangkok, Thailand" id="ABBRID0EKXCM" xlink:type="simple">ASRU</abbrev> members. 2 males, 2 females (<abbrev xmlns:xlink="http://www.w3.org/1999/xlink" content-type="institution" xlink:title="Chulalongkorn University Museum of Zoology, Bangkok, Thailand" id="ABBRID0EPXCM" xlink:type="simple">CUMZ</abbrev>), Sangkhla Buri District, Kroeng Krawia Waterfall, <named-content xmlns:xlink="http://www.w3.org/1999/xlink" content-type="dwc:verbatimCoordinates" xlink:type="simple"><named-content content-type="geo-json" specific-use="{&#34;type&#34;:&#34;Point&#34;,&#34;coordinates&#34;:[98.631667,14.981944]}" id="NCID0EXXCM" xlink:type="simple">14°58'55"N, 98°37'54"E</named-content></named-content>, <abbrev xmlns:xlink="http://www.w3.org/1999/xlink" xlink:title="approximately, around (circa)" id="ABBRID0E3XCM" xlink:type="simple">ca.</abbrev> 258 m <abbrev xmlns:xlink="http://www.w3.org/1999/xlink" xlink:title="above sea level" id="ABBRID0EAYCM" xlink:type="simple">a.s.l</abbrev>., 10 July 2009, leg. <abbrev xmlns:xlink="http://www.w3.org/1999/xlink" content-type="institution" xlink:title="Animal Systematics Research Unit, Department of Biology, Faculty of Science, Chulalongkorn University, Bangkok, Thailand" id="ABBRID0EEYCM" xlink:type="simple">ASRU</abbrev> members. 2 females, 1 juvenile (<abbrev xmlns:xlink="http://www.w3.org/1999/xlink" content-type="institution" xlink:title="Chulalongkorn University Museum of Zoology, Bangkok, Thailand" id="ABBRID0EJYCM" xlink:type="simple">CUMZ</abbrev>), Sri Sawat District, Erawan Waterfall National Park, <named-content xmlns:xlink="http://www.w3.org/1999/xlink" content-type="dwc:verbatimCoordinates" xlink:type="simple"><named-content content-type="geo-json" specific-use="{&#34;type&#34;:&#34;Point&#34;,&#34;coordinates&#34;:[99.144722,14.369167]}" id="NCID0ERYCM" xlink:type="simple">14°22'09"N, 99°08'41"E</named-content></named-content>, <abbrev xmlns:xlink="http://www.w3.org/1999/xlink" xlink:title="approximately, around (circa)" id="ABBRID0EWYCM" xlink:type="simple">ca.</abbrev> 102 m <abbrev xmlns:xlink="http://www.w3.org/1999/xlink" xlink:title="above sea level" id="ABBRID0E1YCM" xlink:type="simple">a.s.l</abbrev>., 28 August 2011, leg. <abbrev xmlns:xlink="http://www.w3.org/1999/xlink" content-type="institution" xlink:title="Animal Systematics Research Unit, Department of Biology, Faculty of Science, Chulalongkorn University, Bangkok, Thailand" id="ABBRID0E5YCM" xlink:type="simple">ASRU</abbrev> members. 1 male, 1 broken fragment (<abbrev xmlns:xlink="http://www.w3.org/1999/xlink" content-type="institution" xlink:title="Chulalongkorn University Museum of Zoology, Bangkok, Thailand" id="ABBRID0EDZCM" xlink:type="simple">CUMZ</abbrev>), Thong Pha Phum District, Tham Khao Noi Bureau of Monks, <named-content xmlns:xlink="http://www.w3.org/1999/xlink" content-type="dwc:verbatimCoordinates" xlink:type="simple"><named-content content-type="geo-json" specific-use="{&#34;type&#34;:&#34;Point&#34;,&#34;coordinates&#34;:[98.526111,14.698611]}" id="NCID0ELZCM" xlink:type="simple">14°41'55"N, 98°31'34"E</named-content></named-content>, <abbrev xmlns:xlink="http://www.w3.org/1999/xlink" xlink:title="approximately, around (circa)" id="ABBRID0EQZCM" xlink:type="simple">ca.</abbrev> 233 m <abbrev xmlns:xlink="http://www.w3.org/1999/xlink" xlink:title="above sea level" id="ABBRID0EUZCM" xlink:type="simple">a.s.l</abbrev>., 21 August 2015, leg. R. Srisonchai and C. Sutcharit. 3 females, 6 juvenile (<abbrev xmlns:xlink="http://www.w3.org/1999/xlink" content-type="institution" xlink:title="Chulalongkorn University Museum of Zoology, Bangkok, Thailand" id="ABBRID0EYZCM" xlink:type="simple">CUMZ</abbrev>), Thong Pha Phum District, Kroeng Krawia Check Point, <named-content xmlns:xlink="http://www.w3.org/1999/xlink" content-type="dwc:verbatimCoordinates" xlink:type="simple"><named-content content-type="geo-json" specific-use="{&#34;type&#34;:&#34;Point&#34;,&#34;coordinates&#34;:[98.669444,14.942222]}" id="NCID0EA1CM" xlink:type="simple">14°56'32"N, 98°40'10"E</named-content></named-content>, <abbrev xmlns:xlink="http://www.w3.org/1999/xlink" xlink:title="approximately, around (circa)" id="ABBRID0EF1CM" xlink:type="simple">ca.</abbrev> 343 m <abbrev xmlns:xlink="http://www.w3.org/1999/xlink" xlink:title="above sea level" id="ABBRID0EJ1CM" xlink:type="simple">a.s.l</abbrev>., 12 October 2015, leg. C. Sutcharit and <abbrev xmlns:xlink="http://www.w3.org/1999/xlink" content-type="institution" xlink:title="Animal Systematics Research Unit, Department of Biology, Faculty of Science, Chulalongkorn University, Bangkok, Thailand" id="ABBRID0EN1CM" xlink:type="simple">ASRU</abbrev> members. 8 males, 9 females (<abbrev xmlns:xlink="http://www.w3.org/1999/xlink" content-type="institution" xlink:title="Chulalongkorn University Museum of Zoology, Bangkok, Thailand" id="ABBRID0ES1CM" xlink:type="simple">CUMZ</abbrev>), Sangkhla Buri District, Wat Tham Su Kho, <named-content xmlns:xlink="http://www.w3.org/1999/xlink" content-type="dwc:verbatimCoordinates" xlink:type="simple"><named-content content-type="geo-json" specific-use="{&#34;type&#34;:&#34;Point&#34;,&#34;coordinates&#34;:[98.582778,15.037222]}" id="NCID0E11CM" xlink:type="simple">15°02'14"N, 98°34'58"E</named-content></named-content>, <abbrev xmlns:xlink="http://www.w3.org/1999/xlink" xlink:title="approximately, around (circa)" id="ABBRID0E61CM" xlink:type="simple">ca.</abbrev> 194 m <abbrev xmlns:xlink="http://www.w3.org/1999/xlink" xlink:title="above sea level" id="ABBRID0ED2CM" xlink:type="simple">a.s.l</abbrev>., 16 August 2016, leg. C. Sutcharit and <abbrev xmlns:xlink="http://www.w3.org/1999/xlink" content-type="institution" xlink:title="Animal Systematics Research Unit, Department of Biology, Faculty of Science, Chulalongkorn University, Bangkok, Thailand" id="ABBRID0EH2CM" xlink:type="simple">ASRU</abbrev> members. 1 female (<abbrev xmlns:xlink="http://www.w3.org/1999/xlink" content-type="institution" xlink:title="Chulalongkorn University Museum of Zoology, Bangkok, Thailand" id="ABBRID0EM2CM" xlink:type="simple">CUMZ</abbrev>), Sangkhla Buri District, Kra Teng Jeng Waterfall, <named-content xmlns:xlink="http://www.w3.org/1999/xlink" content-type="dwc:verbatimCoordinates" xlink:type="simple"><named-content content-type="geo-json" specific-use="{&#34;type&#34;:&#34;Point&#34;,&#34;coordinates&#34;:[98.600833,15.025000]}" id="NCID0EU2CM" xlink:type="simple">15°01'30"N, 98°36'03"E</named-content></named-content>, <abbrev xmlns:xlink="http://www.w3.org/1999/xlink" xlink:title="approximately, around (circa)" id="ABBRID0EZ2CM" xlink:type="simple">ca.</abbrev> 202 m <abbrev xmlns:xlink="http://www.w3.org/1999/xlink" xlink:title="above sea level" id="ABBRID0E42CM" xlink:type="simple">a.s.l</abbrev>., 16 August 2016, leg. C. Sutcharit and <abbrev xmlns:xlink="http://www.w3.org/1999/xlink" content-type="institution" xlink:title="Animal Systematics Research Unit, Department of Biology, Faculty of Science, Chulalongkorn University, Bangkok, Thailand" id="ABBRID0EB3CM" xlink:type="simple">ASRU</abbrev> members. 7 males, 1 female (<abbrev xmlns:xlink="http://www.w3.org/1999/xlink" content-type="institution" xlink:title="Chulalongkorn University Museum of Zoology, Bangkok, Thailand" id="ABBRID0EG3CM" xlink:type="simple">CUMZ</abbrev>), Sangkhla Buri District, Ban Song Karia, beside road no. 323, <named-content xmlns:xlink="http://www.w3.org/1999/xlink" content-type="dwc:verbatimCoordinates" xlink:type="simple"><named-content content-type="geo-json" specific-use="{&#34;type&#34;:&#34;Point&#34;,&#34;coordinates&#34;:[98.451667,15.216944]}" id="NCID0EO3CM" xlink:type="simple">15°13'01"N, 98°27'06"E</named-content></named-content>, <abbrev xmlns:xlink="http://www.w3.org/1999/xlink" xlink:title="approximately, around (circa)" id="ABBRID0ET3CM" xlink:type="simple">ca.</abbrev> 204 m <abbrev xmlns:xlink="http://www.w3.org/1999/xlink" xlink:title="above sea level" id="ABBRID0EX3CM" xlink:type="simple">a.s.l</abbrev>., 16 August 2016, leg. C. Sutcharit and <abbrev xmlns:xlink="http://www.w3.org/1999/xlink" content-type="institution" xlink:title="Animal Systematics Research Unit, Department of Biology, Faculty of Science, Chulalongkorn University, Bangkok, Thailand" id="ABBRID0E23CM" xlink:type="simple">ASRU</abbrev> members. 19 males, 26 females (<abbrev xmlns:xlink="http://www.w3.org/1999/xlink" content-type="institution" xlink:title="Chulalongkorn University Museum of Zoology, Bangkok, Thailand" id="ABBRID0EA4CM" xlink:type="simple">CUMZ</abbrev>), Sangkhla Buri District, Tham Thep Prachao Praya Nak Kharach, 16 August 2016, leg. C. Sutcharit and <abbrev xmlns:xlink="http://www.w3.org/1999/xlink" content-type="institution" xlink:title="Animal Systematics Research Unit, Department of Biology, Faculty of Science, Chulalongkorn University, Bangkok, Thailand" id="ABBRID0EF4CM" xlink:type="simple">ASRU</abbrev> members. 1 female (<abbrev xmlns:xlink="http://www.w3.org/1999/xlink" content-type="institution" xlink:title="Chulalongkorn University Museum of Zoology, Bangkok, Thailand" id="ABBRID0EK4CM" xlink:type="simple">CUMZ</abbrev>), Sangkhla Buri District, Tham Kaeo Sawan Bandhan, <named-content xmlns:xlink="http://www.w3.org/1999/xlink" content-type="dwc:verbatimCoordinates" xlink:type="simple"><named-content content-type="geo-json" specific-use="{&#34;type&#34;:&#34;Point&#34;,&#34;coordinates&#34;:[98.415833,15.305000]}" id="NCID0ES4CM" xlink:type="simple">15°18'18"N, 98°24'57"E</named-content></named-content>, <abbrev xmlns:xlink="http://www.w3.org/1999/xlink" xlink:title="approximately, around (circa)" id="ABBRID0EX4CM" xlink:type="simple">ca.</abbrev> 339 m <abbrev xmlns:xlink="http://www.w3.org/1999/xlink" xlink:title="above sea level" id="ABBRID0E24CM" xlink:type="simple">a.s.l</abbrev>., 16 August 2016, leg. C. Sutcharit and <abbrev xmlns:xlink="http://www.w3.org/1999/xlink" content-type="institution" xlink:title="Animal Systematics Research Unit, Department of Biology, Faculty of Science, Chulalongkorn University, Bangkok, Thailand" id="ABBRID0E64CM" xlink:type="simple">ASRU</abbrev> members. 2 females (<abbrev xmlns:xlink="http://www.w3.org/1999/xlink" content-type="institution" xlink:title="Chulalongkorn University Museum of Zoology, Bangkok, Thailand" id="ABBRID0EE5CM" xlink:type="simple">CUMZ</abbrev>), Thong Pha Phum District, Wat Tha Kha-nun, <named-content xmlns:xlink="http://www.w3.org/1999/xlink" content-type="dwc:verbatimCoordinates" xlink:type="simple"><named-content content-type="geo-json" specific-use="{&#34;type&#34;:&#34;Point&#34;,&#34;coordinates&#34;:[98.638611,14.743333]}" id="NCID0EM5CM" xlink:type="simple">14°44'36"N, 98°38'19"E</named-content></named-content>, <abbrev xmlns:xlink="http://www.w3.org/1999/xlink" xlink:title="approximately, around (circa)" id="ABBRID0ER5CM" xlink:type="simple">ca.</abbrev> 113 m <abbrev xmlns:xlink="http://www.w3.org/1999/xlink" xlink:title="above sea level" id="ABBRID0EV5CM" xlink:type="simple">a.s.l</abbrev>., 16 August 2016, leg. C. Sutcharit and <abbrev xmlns:xlink="http://www.w3.org/1999/xlink" content-type="institution" xlink:title="Animal Systematics Research Unit, Department of Biology, Faculty of Science, Chulalongkorn University, Bangkok, Thailand" id="ABBRID0EZ5CM" xlink:type="simple">ASRU</abbrev> members. 4 males, 9 females (<abbrev xmlns:xlink="http://www.w3.org/1999/xlink" content-type="institution" xlink:title="Chulalongkorn University Museum of Zoology, Bangkok, Thailand" id="ABBRID0E55CM" xlink:type="simple">CUMZ</abbrev>), Thong Pha Phum District, Phuphrai Thannam Resort, <named-content xmlns:xlink="http://www.w3.org/1999/xlink" content-type="dwc:verbatimCoordinates" xlink:type="simple"><named-content content-type="geo-json" specific-use="{&#34;type&#34;:&#34;Point&#34;,&#34;coordinates&#34;:[98.644167,14.735278]}" id="NCID0EG6CM" xlink:type="simple">14°44'07"N, 98°38'39"E</named-content></named-content>, <abbrev xmlns:xlink="http://www.w3.org/1999/xlink" xlink:title="approximately, around (circa)" id="ABBRID0EL6CM" xlink:type="simple">ca.</abbrev> 110 m <abbrev xmlns:xlink="http://www.w3.org/1999/xlink" xlink:title="above sea level" id="ABBRID0EP6CM" xlink:type="simple">a.s.l</abbrev>., 16 August 2016, leg. C. Sutcharit and <abbrev xmlns:xlink="http://www.w3.org/1999/xlink" content-type="institution" xlink:title="Animal Systematics Research Unit, Department of Biology, Faculty of Science, Chulalongkorn University, Bangkok, Thailand" id="ABBRID0ET6CM" xlink:type="simple">ASRU</abbrev> members. 3 males (<abbrev xmlns:xlink="http://www.w3.org/1999/xlink" content-type="institution" xlink:title="Chulalongkorn University Museum of Zoology, Bangkok, Thailand" id="ABBRID0EY6CM" xlink:type="simple">CUMZ</abbrev>), Mueang Kanchanaburi District, Lat Ya Subdistrict, Klong Ta Ploen, 19 December 2016, leg. E. Jeratthitikul.</p><p>
              <bold>Lampang Province</bold>: 1 male, 5 male fragments, 5 females (<abbrev xmlns:xlink="http://www.w3.org/1999/xlink" content-type="institution" xlink:title="Chulalongkorn University Museum of Zoology, Bangkok, Thailand" id="ABBRID0EBADM" xlink:type="simple">CUMZ</abbrev>), Mae Mo District, Chao Por Pra Thu Pha Shrine, <named-content xmlns:xlink="http://www.w3.org/1999/xlink" content-type="dwc:verbatimCoordinates" xlink:type="simple"><named-content content-type="geo-json" specific-use="{&#34;type&#34;:&#34;Point&#34;,&#34;coordinates&#34;:[99.820278,18.513333]}" id="NCID0EJADM" xlink:type="simple">18°30'48"N, 99°49'13"E</named-content></named-content>, <abbrev xmlns:xlink="http://www.w3.org/1999/xlink" xlink:title="approximately, around (circa)" id="ABBRID0EOADM" xlink:type="simple">ca.</abbrev> 587 m <abbrev xmlns:xlink="http://www.w3.org/1999/xlink" xlink:title="above sea level" id="ABBRID0ESADM" xlink:type="simple">a.s.l</abbrev>., 23 October 2008, leg. <abbrev xmlns:xlink="http://www.w3.org/1999/xlink" content-type="institution" xlink:title="Animal Systematics Research Unit, Department of Biology, Faculty of Science, Chulalongkorn University, Bangkok, Thailand" id="ABBRID0EWADM" xlink:type="simple">ASRU</abbrev> members. 1 female (<abbrev xmlns:xlink="http://www.w3.org/1999/xlink" content-type="institution" xlink:title="Chulalongkorn University Museum of Zoology, Bangkok, Thailand" id="ABBRID0E2ADM" xlink:type="simple">CUMZ</abbrev>), Mae Mo District, Chao Por Pra Thu Pha Shrine, <named-content xmlns:xlink="http://www.w3.org/1999/xlink" content-type="dwc:verbatimCoordinates" xlink:type="simple"><named-content content-type="geo-json" specific-use="{&#34;type&#34;:&#34;Point&#34;,&#34;coordinates&#34;:[99.820278,18.513333]}" id="NCID0EDBDM" xlink:type="simple">18°30'48"N, 99°49'13"E</named-content></named-content>, <abbrev xmlns:xlink="http://www.w3.org/1999/xlink" xlink:title="approximately, around (circa)" id="ABBRID0EIBDM" xlink:type="simple">ca.</abbrev> 587 m <abbrev xmlns:xlink="http://www.w3.org/1999/xlink" xlink:title="above sea level" id="ABBRID0EMBDM" xlink:type="simple">a.s.l</abbrev>., 22 October 2015, leg. <abbrev xmlns:xlink="http://www.w3.org/1999/xlink" content-type="institution" xlink:title="Animal Systematics Research Unit, Department of Biology, Faculty of Science, Chulalongkorn University, Bangkok, Thailand" id="ABBRID0EQBDM" xlink:type="simple">ASRU</abbrev> members.</p><p>
              <bold>Mae Hong Son Province</bold>: 12 males, 12 females (<abbrev xmlns:xlink="http://www.w3.org/1999/xlink" content-type="institution" xlink:title="Chulalongkorn University Museum of Zoology, Bangkok, Thailand" id="ABBRID0EZBDM" xlink:type="simple">CUMZ</abbrev>), Mueang Mae Hong Son District, Tham Pla-Namtok Pha Suea National Park, <named-content xmlns:xlink="http://www.w3.org/1999/xlink" content-type="dwc:verbatimCoordinates" xlink:type="simple"><named-content content-type="geo-json" specific-use="{&#34;type&#34;:&#34;Point&#34;,&#34;coordinates&#34;:[98.006389,19.501944]}" id="NCID0EBCDM" xlink:type="simple">19°30'07"N, 98°00'23"E</named-content></named-content>, <abbrev xmlns:xlink="http://www.w3.org/1999/xlink" xlink:title="approximately, around (circa)" id="ABBRID0EGCDM" xlink:type="simple">ca.</abbrev> 398 m <abbrev xmlns:xlink="http://www.w3.org/1999/xlink" xlink:title="above sea level" id="ABBRID0EKCDM" xlink:type="simple">a.s.l</abbrev>., 19 July 2008, leg. <abbrev xmlns:xlink="http://www.w3.org/1999/xlink" content-type="institution" xlink:title="Animal Systematics Research Unit, Department of Biology, Faculty of Science, Chulalongkorn University, Bangkok, Thailand" id="ABBRID0EOCDM" xlink:type="simple">ASRU</abbrev> members. 1 male, 5 females, 6 juveniles (<abbrev xmlns:xlink="http://www.w3.org/1999/xlink" content-type="institution" xlink:title="Chulalongkorn University Museum of Zoology, Bangkok, Thailand" id="ABBRID0ETCDM" xlink:type="simple">CUMZ</abbrev>), Mae Sariang District, Mae Sariang Highway Division, <named-content xmlns:xlink="http://www.w3.org/1999/xlink" content-type="dwc:verbatimCoordinates" xlink:type="simple"><named-content content-type="geo-json" specific-use="{&#34;type&#34;:&#34;Point&#34;,&#34;coordinates&#34;:[97.937500,18.210278]}" id="NCID0E2CDM" xlink:type="simple">18°12'37"N, 97°56'15"E</named-content></named-content>, <abbrev xmlns:xlink="http://www.w3.org/1999/xlink" xlink:title="approximately, around (circa)" id="ABBRID0EADDM" xlink:type="simple">ca.</abbrev> 296 m <abbrev xmlns:xlink="http://www.w3.org/1999/xlink" xlink:title="above sea level" id="ABBRID0EEDDM" xlink:type="simple">a.s.l</abbrev>., 16 January 2015, leg. <abbrev xmlns:xlink="http://www.w3.org/1999/xlink" content-type="institution" xlink:title="Animal Systematics Research Unit, Department of Biology, Faculty of Science, Chulalongkorn University, Bangkok, Thailand" id="ABBRID0EIDDM" xlink:type="simple">ASRU</abbrev> members. 9 males, 14 females (<abbrev xmlns:xlink="http://www.w3.org/1999/xlink" content-type="institution" xlink:title="Chulalongkorn University Museum of Zoology, Bangkok, Thailand" id="ABBRID0ENDDM" xlink:type="simple">CUMZ</abbrev>), Mueang Mae Hong Son District, Tham Phadaeng, <named-content xmlns:xlink="http://www.w3.org/1999/xlink" content-type="dwc:verbatimCoordinates" xlink:type="simple"><named-content content-type="geo-json" specific-use="{&#34;type&#34;:&#34;Point&#34;,&#34;coordinates&#34;:[97.984444,19.423056]}" id="NCID0EVDDM" xlink:type="simple">19°25'23"N, 97°59'04"E</named-content></named-content>, <abbrev xmlns:xlink="http://www.w3.org/1999/xlink" xlink:title="approximately, around (circa)" id="ABBRID0E1DDM" xlink:type="simple">ca.</abbrev> 288 m <abbrev xmlns:xlink="http://www.w3.org/1999/xlink" xlink:title="above sea level" id="ABBRID0E5DDM" xlink:type="simple">a.s.l</abbrev>., 19 September 2008, leg. <abbrev xmlns:xlink="http://www.w3.org/1999/xlink" content-type="institution" xlink:title="Animal Systematics Research Unit, Department of Biology, Faculty of Science, Chulalongkorn University, Bangkok, Thailand" id="ABBRID0ECEDM" xlink:type="simple">ASRU</abbrev> members.</p><p>
              <bold>Phayao Province</bold>: 5 males, 6 females (<abbrev xmlns:xlink="http://www.w3.org/1999/xlink" content-type="institution" xlink:title="Chulalongkorn University Museum of Zoology, Bangkok, Thailand" id="ABBRID0ELEDM" xlink:type="simple">CUMZ</abbrev>), Phusang District, Phu Sang Waterfall, <named-content xmlns:xlink="http://www.w3.org/1999/xlink" content-type="dwc:verbatimCoordinates" xlink:type="simple"><named-content content-type="geo-json" specific-use="{&#34;type&#34;:&#34;Point&#34;,&#34;coordinates&#34;:[100.376667,19.663611]}" id="NCID0ETEDM" xlink:type="simple">19°39'49"N, 100°22'36"E</named-content></named-content>, <abbrev xmlns:xlink="http://www.w3.org/1999/xlink" xlink:title="approximately, around (circa)" id="ABBRID0EYEDM" xlink:type="simple">ca.</abbrev> 472 m <abbrev xmlns:xlink="http://www.w3.org/1999/xlink" xlink:title="above sea level" id="ABBRID0E3EDM" xlink:type="simple">a.s.l</abbrev>., 24 October 2008, leg. <abbrev xmlns:xlink="http://www.w3.org/1999/xlink" content-type="institution" xlink:title="Animal Systematics Research Unit, Department of Biology, Faculty of Science, Chulalongkorn University, Bangkok, Thailand" id="ABBRID0EAFDM" xlink:type="simple">ASRU</abbrev> members. 1 male (<abbrev xmlns:xlink="http://www.w3.org/1999/xlink" content-type="institution" xlink:title="Chulalongkorn University Museum of Zoology, Bangkok, Thailand" id="ABBRID0EFFDM" xlink:type="simple">CUMZ</abbrev>), Phusang District, Phu Sang Waterfall, <named-content xmlns:xlink="http://www.w3.org/1999/xlink" content-type="dwc:verbatimCoordinates" xlink:type="simple"><named-content content-type="geo-json" specific-use="{&#34;type&#34;:&#34;Point&#34;,&#34;coordinates&#34;:[100.376667,19.663611]}" id="NCID0ENFDM" xlink:type="simple">19°39'49"N, 100°22'36"E</named-content></named-content>, <abbrev xmlns:xlink="http://www.w3.org/1999/xlink" xlink:title="approximately, around (circa)" id="ABBRID0ESFDM" xlink:type="simple">ca.</abbrev> 472 m <abbrev xmlns:xlink="http://www.w3.org/1999/xlink" xlink:title="above sea level" id="ABBRID0EWFDM" xlink:type="simple">a.s.l</abbrev>., 11 October 2014, leg. <abbrev xmlns:xlink="http://www.w3.org/1999/xlink" content-type="institution" xlink:title="Animal Systematics Research Unit, Department of Biology, Faculty of Science, Chulalongkorn University, Bangkok, Thailand" id="ABBRID0E1FDM" xlink:type="simple">ASRU</abbrev> members. 1 broken male, 3 females (<abbrev xmlns:xlink="http://www.w3.org/1999/xlink" content-type="institution" xlink:title="Chulalongkorn University Museum of Zoology, Bangkok, Thailand" id="ABBRID0E6FDM" xlink:type="simple">CUMZ</abbrev>), Phusang District, Phu Sang Waterfall, <named-content xmlns:xlink="http://www.w3.org/1999/xlink" content-type="dwc:verbatimCoordinates" xlink:type="simple"><named-content content-type="geo-json" specific-use="{&#34;type&#34;:&#34;Point&#34;,&#34;coordinates&#34;:[100.376667,19.663611]}" id="NCID0EHGDM" xlink:type="simple">19°39'49"N, 100°22'36"E</named-content></named-content>, <abbrev xmlns:xlink="http://www.w3.org/1999/xlink" xlink:title="approximately, around (circa)" id="ABBRID0EMGDM" xlink:type="simple">ca.</abbrev> 472 m <abbrev xmlns:xlink="http://www.w3.org/1999/xlink" xlink:title="above sea level" id="ABBRID0EQGDM" xlink:type="simple">a.s.l</abbrev>., 19 November 2012, leg. <abbrev xmlns:xlink="http://www.w3.org/1999/xlink" content-type="institution" xlink:title="Animal Systematics Research Unit, Department of Biology, Faculty of Science, Chulalongkorn University, Bangkok, Thailand" id="ABBRID0EUGDM" xlink:type="simple">ASRU</abbrev> members. 1 male, 3 females (<abbrev xmlns:xlink="http://www.w3.org/1999/xlink" content-type="institution" xlink:title="Chulalongkorn University Museum of Zoology, Bangkok, Thailand" id="ABBRID0EZGDM" xlink:type="simple">CUMZ</abbrev>), Chiang Kham District, Tham Phadaeng, <named-content xmlns:xlink="http://www.w3.org/1999/xlink" content-type="dwc:verbatimCoordinates" xlink:type="simple"><named-content content-type="geo-json" specific-use="{&#34;type&#34;:&#34;Point&#34;,&#34;coordinates&#34;:[100.452778,19.500000]}" id="NCID0EBHDM" xlink:type="simple">19°30'00"N, 100°27'10"E</named-content></named-content>, <abbrev xmlns:xlink="http://www.w3.org/1999/xlink" xlink:title="approximately, around (circa)" id="ABBRID0EGHDM" xlink:type="simple">ca.</abbrev> 495 m <abbrev xmlns:xlink="http://www.w3.org/1999/xlink" xlink:title="above sea level" id="ABBRID0EKHDM" xlink:type="simple">a.s.l</abbrev>., 24 October 2008, leg. <abbrev xmlns:xlink="http://www.w3.org/1999/xlink" content-type="institution" xlink:title="Animal Systematics Research Unit, Department of Biology, Faculty of Science, Chulalongkorn University, Bangkok, Thailand" id="ABBRID0EOHDM" xlink:type="simple">ASRU</abbrev> members.</p><p>
              <bold>Phetchaburi Province</bold>: Mixed rings – probably 2 males (<abbrev xmlns:xlink="http://www.w3.org/1999/xlink" content-type="institution" xlink:title="Chulalongkorn University Museum of Zoology, Bangkok, Thailand" id="ABBRID0EXHDM" xlink:type="simple">CUMZ</abbrev>), Kaeng Krachan District, Huai Mae Priang Subdistrict, Ban Dan Ngo, <named-content xmlns:xlink="http://www.w3.org/1999/xlink" content-type="dwc:verbatimCoordinates" xlink:type="simple"><named-content content-type="geo-json" specific-use="{&#34;type&#34;:&#34;Point&#34;,&#34;coordinates&#34;:[99.562778,12.811389]}" id="NCID0E6HDM" xlink:type="simple">12°48'41"N, 99°33'46"E</named-content></named-content>, <abbrev xmlns:xlink="http://www.w3.org/1999/xlink" xlink:title="approximately, around (circa)" id="ABBRID0EEIDM" xlink:type="simple">ca.</abbrev> 252 m <abbrev xmlns:xlink="http://www.w3.org/1999/xlink" xlink:title="above sea level" id="ABBRID0EIIDM" xlink:type="simple">a.s.l</abbrev>., 1 September 2007, leg. <abbrev xmlns:xlink="http://www.w3.org/1999/xlink" content-type="institution" xlink:title="Animal Systematics Research Unit, Department of Biology, Faculty of Science, Chulalongkorn University, Bangkok, Thailand" id="ABBRID0EMIDM" xlink:type="simple">ASRU</abbrev> members. 1 male, 4 females, 1 juvenile (<abbrev xmlns:xlink="http://www.w3.org/1999/xlink" content-type="institution" xlink:title="Chulalongkorn University Museum of Zoology, Bangkok, Thailand" id="ABBRID0ERIDM" xlink:type="simple">CUMZ</abbrev>), Khao Yoi District, Wat Paung Malai (Wat Tham Khao Iko), <named-content xmlns:xlink="http://www.w3.org/1999/xlink" content-type="dwc:verbatimCoordinates" xlink:type="simple"><named-content content-type="geo-json" specific-use="{&#34;type&#34;:&#34;Point&#34;,&#34;coordinates&#34;:[99.784167,13.311667]}" id="NCID0EZIDM" xlink:type="simple">13°18'42"N, 99°47'03"E</named-content></named-content>, <abbrev xmlns:xlink="http://www.w3.org/1999/xlink" xlink:title="approximately, around (circa)" id="ABBRID0E5IDM" xlink:type="simple">ca.</abbrev> 42 m <abbrev xmlns:xlink="http://www.w3.org/1999/xlink" xlink:title="above sea level" id="ABBRID0ECJDM" xlink:type="simple">a.s.l</abbrev>., 24 August 2016, leg. <abbrev xmlns:xlink="http://www.w3.org/1999/xlink" content-type="institution" xlink:title="Animal Systematics Research Unit, Department of Biology, Faculty of Science, Chulalongkorn University, Bangkok, Thailand" id="ABBRID0EGJDM" xlink:type="simple">ASRU</abbrev> members. 17 males, 16 females (<abbrev xmlns:xlink="http://www.w3.org/1999/xlink" content-type="institution" xlink:title="Chulalongkorn University Museum of Zoology, Bangkok, Thailand" id="ABBRID0ELJDM" xlink:type="simple">CUMZ</abbrev>), Khao Yoi District, Wat Paung Malai (Wat Tham Khao Iko), <named-content xmlns:xlink="http://www.w3.org/1999/xlink" content-type="dwc:verbatimCoordinates" xlink:type="simple"><named-content content-type="geo-json" specific-use="{&#34;type&#34;:&#34;Point&#34;,&#34;coordinates&#34;:[99.784167,13.311667]}" id="NCID0ETJDM" xlink:type="simple">13°18'42"N, 99°47'03"E</named-content></named-content>, <abbrev xmlns:xlink="http://www.w3.org/1999/xlink" xlink:title="approximately, around (circa)" id="ABBRID0EYJDM" xlink:type="simple">ca.</abbrev> 42 m <abbrev xmlns:xlink="http://www.w3.org/1999/xlink" xlink:title="above sea level" id="ABBRID0E3JDM" xlink:type="simple">a.s.l</abbrev>., 24 October 2016, leg. <abbrev xmlns:xlink="http://www.w3.org/1999/xlink" content-type="institution" xlink:title="Animal Systematics Research Unit, Department of Biology, Faculty of Science, Chulalongkorn University, Bangkok, Thailand" id="ABBRID0EAKDM" xlink:type="simple">ASRU</abbrev> members.</p><p>
              <bold>Phrae Province</bold>: 3 males, 3 females (<abbrev xmlns:xlink="http://www.w3.org/1999/xlink" content-type="institution" xlink:title="Chulalongkorn University Museum of Zoology, Bangkok, Thailand" id="ABBRID0EJKDM" xlink:type="simple">CUMZ</abbrev>), Rong Kwang District, Huai Rong Waterfall, <named-content xmlns:xlink="http://www.w3.org/1999/xlink" content-type="dwc:verbatimCoordinates" xlink:type="simple"><named-content content-type="geo-json" specific-use="{&#34;type&#34;:&#34;Point&#34;,&#34;coordinates&#34;:[100.450000,18.441111]}" id="NCID0ERKDM" xlink:type="simple">18°26'28"N, 100°26'60"E</named-content></named-content>, <abbrev xmlns:xlink="http://www.w3.org/1999/xlink" xlink:title="approximately, around (circa)" id="ABBRID0EWKDM" xlink:type="simple">ca.</abbrev> 441 m <abbrev xmlns:xlink="http://www.w3.org/1999/xlink" xlink:title="above sea level" id="ABBRID0E1KDM" xlink:type="simple">a.s.l</abbrev>., 31 August 2014, leg. <abbrev xmlns:xlink="http://www.w3.org/1999/xlink" content-type="institution" xlink:title="Animal Systematics Research Unit, Department of Biology, Faculty of Science, Chulalongkorn University, Bangkok, Thailand" id="ABBRID0E5KDM" xlink:type="simple">ASRU</abbrev> members. 2 females (<abbrev xmlns:xlink="http://www.w3.org/1999/xlink" content-type="institution" xlink:title="Chulalongkorn University Museum of Zoology, Bangkok, Thailand" id="ABBRID0EDLDM" xlink:type="simple">CUMZ</abbrev>), Den Chai District, Suan Sai Thong Restaurant, <named-content xmlns:xlink="http://www.w3.org/1999/xlink" content-type="dwc:verbatimCoordinates" xlink:type="simple"><named-content content-type="geo-json" specific-use="{&#34;type&#34;:&#34;Point&#34;,&#34;coordinates&#34;:[100.072778,17.971389]}" id="NCID0ELLDM" xlink:type="simple">17°58'17"N, 100°04'22"E</named-content></named-content>, <abbrev xmlns:xlink="http://www.w3.org/1999/xlink" xlink:title="approximately, around (circa)" id="ABBRID0EQLDM" xlink:type="simple">ca.</abbrev> 170 m <abbrev xmlns:xlink="http://www.w3.org/1999/xlink" xlink:title="above sea level" id="ABBRID0EULDM" xlink:type="simple">a.s.l</abbrev>., 9 October 2008, leg. <abbrev xmlns:xlink="http://www.w3.org/1999/xlink" content-type="institution" xlink:title="Animal Systematics Research Unit, Department of Biology, Faculty of Science, Chulalongkorn University, Bangkok, Thailand" id="ABBRID0EYLDM" xlink:type="simple">ASRU</abbrev> members. 1 male, 2 females (<abbrev xmlns:xlink="http://www.w3.org/1999/xlink" content-type="institution" xlink:title="Chulalongkorn University Museum of Zoology, Bangkok, Thailand" id="ABBRID0E4LDM" xlink:type="simple">CUMZ</abbrev>), Den Chai District, Suan Sai Thong Restaurant, <named-content xmlns:xlink="http://www.w3.org/1999/xlink" content-type="dwc:verbatimCoordinates" xlink:type="simple"><named-content content-type="geo-json" specific-use="{&#34;type&#34;:&#34;Point&#34;,&#34;coordinates&#34;:[100.072778,17.971389]}" id="NCID0EFMDM" xlink:type="simple">17°58'17"N, 100°04'22"E</named-content></named-content>, <abbrev xmlns:xlink="http://www.w3.org/1999/xlink" xlink:title="approximately, around (circa)" id="ABBRID0EKMDM" xlink:type="simple">ca.</abbrev> 170 m <abbrev xmlns:xlink="http://www.w3.org/1999/xlink" xlink:title="above sea level" id="ABBRID0EOMDM" xlink:type="simple">a.s.l</abbrev>., 24 August 2014, leg. <abbrev xmlns:xlink="http://www.w3.org/1999/xlink" content-type="institution" xlink:title="Animal Systematics Research Unit, Department of Biology, Faculty of Science, Chulalongkorn University, Bangkok, Thailand" id="ABBRID0ESMDM" xlink:type="simple">ASRU</abbrev> members. 31 males, 30 females (<abbrev xmlns:xlink="http://www.w3.org/1999/xlink" content-type="institution" xlink:title="Chulalongkorn University Museum of Zoology, Bangkok, Thailand" id="ABBRID0EXMDM" xlink:type="simple">CUMZ</abbrev>), Den Chai District, Suan Sai Thong Restaurant, <named-content xmlns:xlink="http://www.w3.org/1999/xlink" content-type="dwc:verbatimCoordinates" xlink:type="simple"><named-content content-type="geo-json" specific-use="{&#34;type&#34;:&#34;Point&#34;,&#34;coordinates&#34;:[100.072778,17.971389]}" id="NCID0E6MDM" xlink:type="simple">17°58'17"N, 100°04'22"E</named-content></named-content>, <abbrev xmlns:xlink="http://www.w3.org/1999/xlink" xlink:title="approximately, around (circa)" id="ABBRID0EENDM" xlink:type="simple">ca.</abbrev> 170 m <abbrev xmlns:xlink="http://www.w3.org/1999/xlink" xlink:title="above sea level" id="ABBRID0EINDM" xlink:type="simple">a.s.l</abbrev>., 31 August 2014, leg. <abbrev xmlns:xlink="http://www.w3.org/1999/xlink" content-type="institution" xlink:title="Animal Systematics Research Unit, Department of Biology, Faculty of Science, Chulalongkorn University, Bangkok, Thailand" id="ABBRID0EMNDM" xlink:type="simple">ASRU</abbrev> members.</p><p>
              <bold>Prachuap Khiri Khan Province</bold>: 1 male, 1 female, broken and mixed rings (<abbrev xmlns:xlink="http://www.w3.org/1999/xlink" content-type="institution" xlink:title="Chulalongkorn University Museum of Zoology, Bangkok, Thailand" id="ABBRID0EVNDM" xlink:type="simple">CUMZ</abbrev>), Bang Saphan District, Wat Khao Tham Ma Rong, <named-content xmlns:xlink="http://www.w3.org/1999/xlink" content-type="dwc:verbatimCoordinates" xlink:type="simple"><named-content content-type="geo-json" specific-use="{&#34;type&#34;:&#34;Point&#34;,&#34;coordinates&#34;:[99.497778,11.201389]}" id="NCID0E4NDM" xlink:type="simple">11°12'05"N, 99°29'52"E</named-content></named-content>, <abbrev xmlns:xlink="http://www.w3.org/1999/xlink" xlink:title="approximately, around (circa)" id="ABBRID0ECODM" xlink:type="simple">ca.</abbrev> 22 m <abbrev xmlns:xlink="http://www.w3.org/1999/xlink" xlink:title="above sea level" id="ABBRID0EGODM" xlink:type="simple">a.s.l</abbrev>., 12 October 2008, leg. <abbrev xmlns:xlink="http://www.w3.org/1999/xlink" content-type="institution" xlink:title="Animal Systematics Research Unit, Department of Biology, Faculty of Science, Chulalongkorn University, Bangkok, Thailand" id="ABBRID0EKODM" xlink:type="simple">ASRU</abbrev> members. 8 males, 4 females (<abbrev xmlns:xlink="http://www.w3.org/1999/xlink" content-type="institution" xlink:title="Chulalongkorn University Museum of Zoology, Bangkok, Thailand" id="ABBRID0EPODM" xlink:type="simple">CUMZ</abbrev>), Kui Buri District, Hat Kham Subdistrict, near Kui Buri National Park, <named-content xmlns:xlink="http://www.w3.org/1999/xlink" content-type="dwc:verbatimCoordinates" xlink:type="simple"><named-content content-type="geo-json" specific-use="{&#34;type&#34;:&#34;Point&#34;,&#34;coordinates&#34;:[99.631389,12.053611]}" id="NCID0EXODM" xlink:type="simple">12°03'13"N, 99°37'53"E</named-content></named-content>, <abbrev xmlns:xlink="http://www.w3.org/1999/xlink" xlink:title="approximately, around (circa)" id="ABBRID0E3ODM" xlink:type="simple">ca.</abbrev> 141 m <abbrev xmlns:xlink="http://www.w3.org/1999/xlink" xlink:title="above sea level" id="ABBRID0EAPDM" xlink:type="simple">a.s.l</abbrev>., 7 August 2014, leg. <abbrev xmlns:xlink="http://www.w3.org/1999/xlink" content-type="institution" xlink:title="Animal Systematics Research Unit, Department of Biology, Faculty of Science, Chulalongkorn University, Bangkok, Thailand" id="ABBRID0EEPDM" xlink:type="simple">ASRU</abbrev> members. 7 males, 4 females (<abbrev xmlns:xlink="http://www.w3.org/1999/xlink" content-type="institution" xlink:title="Chulalongkorn University Museum of Zoology, Bangkok, Thailand" id="ABBRID0EJPDM" xlink:type="simple">CUMZ</abbrev>), Kui Buri District, Hat Kham Subdistrict, near Kui Buri National Park, <named-content xmlns:xlink="http://www.w3.org/1999/xlink" content-type="dwc:verbatimCoordinates" xlink:type="simple"><named-content content-type="geo-json" specific-use="{&#34;type&#34;:&#34;Point&#34;,&#34;coordinates&#34;:[99.631389,12.053611]}" id="NCID0ERPDM" xlink:type="simple">12°03'13"N, 99°37'53"E</named-content></named-content>, <abbrev xmlns:xlink="http://www.w3.org/1999/xlink" xlink:title="approximately, around (circa)" id="ABBRID0EWPDM" xlink:type="simple">ca.</abbrev> 141 m <abbrev xmlns:xlink="http://www.w3.org/1999/xlink" xlink:title="above sea level" id="ABBRID0E1PDM" xlink:type="simple">a.s.l</abbrev>., 9 August 2016, leg. <abbrev xmlns:xlink="http://www.w3.org/1999/xlink" content-type="institution" xlink:title="Animal Systematics Research Unit, Department of Biology, Faculty of Science, Chulalongkorn University, Bangkok, Thailand" id="ABBRID0E5PDM" xlink:type="simple">ASRU</abbrev> members. 4 males, 1 female (<abbrev xmlns:xlink="http://www.w3.org/1999/xlink" content-type="institution" xlink:title="Chulalongkorn University Museum of Zoology, Bangkok, Thailand" id="ABBRID0EDQDM" xlink:type="simple">CUMZ</abbrev>), Kui Buri District, Hat Kham Subdistrict, near Kui Buri National Park, <named-content xmlns:xlink="http://www.w3.org/1999/xlink" content-type="dwc:verbatimCoordinates" xlink:type="simple"><named-content content-type="geo-json" specific-use="{&#34;type&#34;:&#34;Point&#34;,&#34;coordinates&#34;:[99.631389,12.053611]}" id="NCID0ELQDM" xlink:type="simple">12°03'13"N, 99°37'53"E</named-content></named-content>, <abbrev xmlns:xlink="http://www.w3.org/1999/xlink" xlink:title="approximately, around (circa)" id="ABBRID0EQQDM" xlink:type="simple">ca.</abbrev> 141 m <abbrev xmlns:xlink="http://www.w3.org/1999/xlink" xlink:title="above sea level" id="ABBRID0EUQDM" xlink:type="simple">a.s.l</abbrev>., 11 October 2010, leg. <abbrev xmlns:xlink="http://www.w3.org/1999/xlink" content-type="institution" xlink:title="Animal Systematics Research Unit, Department of Biology, Faculty of Science, Chulalongkorn University, Bangkok, Thailand" id="ABBRID0EYQDM" xlink:type="simple">ASRU</abbrev> members. 9 males, 12 females (<abbrev xmlns:xlink="http://www.w3.org/1999/xlink" content-type="institution" xlink:title="Chulalongkorn University Museum of Zoology, Bangkok, Thailand" id="ABBRID0E4QDM" xlink:type="simple">CUMZ</abbrev>), Mueang Prachuap Khiri Khan District, Khao Ta Mong Lai Forest Park, <named-content xmlns:xlink="http://www.w3.org/1999/xlink" content-type="dwc:verbatimCoordinates" xlink:type="simple"><named-content content-type="geo-json" specific-use="{&#34;type&#34;:&#34;Point&#34;,&#34;coordinates&#34;:[99.826389,11.846944]}" id="NCID0EFRDM" xlink:type="simple">11°50'49"N, 99°49'35"E</named-content></named-content>, <abbrev xmlns:xlink="http://www.w3.org/1999/xlink" xlink:title="approximately, around (circa)" id="ABBRID0EKRDM" xlink:type="simple">ca.</abbrev> 14 m <abbrev xmlns:xlink="http://www.w3.org/1999/xlink" xlink:title="above sea level" id="ABBRID0EORDM" xlink:type="simple">a.s.l</abbrev>., 24 October 2016, leg. <abbrev xmlns:xlink="http://www.w3.org/1999/xlink" content-type="institution" xlink:title="Animal Systematics Research Unit, Department of Biology, Faculty of Science, Chulalongkorn University, Bangkok, Thailand" id="ABBRID0ESRDM" xlink:type="simple">ASRU</abbrev> members.</p><p>
              <bold>Ratchaburi Province</bold>: 1 female (<abbrev xmlns:xlink="http://www.w3.org/1999/xlink" content-type="institution" xlink:title="Chulalongkorn University Museum of Zoology, Bangkok, Thailand" id="ABBRID0E2RDM" xlink:type="simple">CUMZ</abbrev>), Mueang District, Khao Bin Cave, <named-content xmlns:xlink="http://www.w3.org/1999/xlink" content-type="dwc:verbatimCoordinates" xlink:type="simple"><named-content content-type="geo-json" specific-use="{&#34;type&#34;:&#34;Point&#34;,&#34;coordinates&#34;:[99.666667,13.593611]}" id="NCID0EDSDM" xlink:type="simple">13°35'37"N, 99°40'00"E</named-content></named-content>, <abbrev xmlns:xlink="http://www.w3.org/1999/xlink" xlink:title="approximately, around (circa)" id="ABBRID0EISDM" xlink:type="simple">ca.</abbrev> 73 m <abbrev xmlns:xlink="http://www.w3.org/1999/xlink" xlink:title="above sea level" id="ABBRID0EMSDM" xlink:type="simple">a.s.l</abbrev>., 8 September 1973, leg. <abbrev xmlns:xlink="http://www.w3.org/1999/xlink" content-type="institution" xlink:title="Chulalongkorn University Museum of Zoology, Bangkok, Thailand" id="ABBRID0EQSDM" xlink:type="simple">CUMZ</abbrev> staff.</p><p>
              <bold>Sa Kaeo Province</bold>: 2 males, 2 females (<abbrev xmlns:xlink="http://www.w3.org/1999/xlink" content-type="institution" xlink:title="Chulalongkorn University Museum of Zoology, Bangkok, Thailand" id="ABBRID0EZSDM" xlink:type="simple">CUMZ</abbrev>), Mueang Sa Kaeo District, Tayak Subdistrict, near Pang Sida National Park, <named-content xmlns:xlink="http://www.w3.org/1999/xlink" content-type="dwc:verbatimCoordinates" xlink:type="simple"><named-content content-type="geo-json" specific-use="{&#34;type&#34;:&#34;Point&#34;,&#34;coordinates&#34;:[102.204167,13.973889]}" id="NCID0EBTDM" xlink:type="simple">13°58'26"N, 102°12'15"E</named-content></named-content>, <abbrev xmlns:xlink="http://www.w3.org/1999/xlink" xlink:title="approximately, around (circa)" id="ABBRID0EGTDM" xlink:type="simple">ca.</abbrev> 68 m <abbrev xmlns:xlink="http://www.w3.org/1999/xlink" xlink:title="above sea level" id="ABBRID0EKTDM" xlink:type="simple">a.s.l</abbrev>., 17 July 2016, leg. A. Pholyotha.</p><p>
              <bold>Saraburi Province</bold>: 1 male (<abbrev xmlns:xlink="http://www.w3.org/1999/xlink" content-type="institution" xlink:title="Chulalongkorn University Museum of Zoology, Bangkok, Thailand" id="ABBRID0ESTDM" xlink:type="simple">CUMZ</abbrev>), Muak Lek District, Chet Sao Noi Waterfall, <named-content xmlns:xlink="http://www.w3.org/1999/xlink" content-type="dwc:verbatimCoordinates" xlink:type="simple"><named-content content-type="geo-json" specific-use="{&#34;type&#34;:&#34;Point&#34;,&#34;coordinates&#34;:[101.191667,14.735278]}" id="NCID0E1TDM" xlink:type="simple">14°44'07"N, 101°11'30"E</named-content></named-content>, <abbrev xmlns:xlink="http://www.w3.org/1999/xlink" xlink:title="approximately, around (circa)" id="ABBRID0E6TDM" xlink:type="simple">ca.</abbrev> 158 m <abbrev xmlns:xlink="http://www.w3.org/1999/xlink" xlink:title="above sea level" id="ABBRID0EDUDM" xlink:type="simple">a.s.l</abbrev>., 11 October 2014, leg. S. Panha, P. Tongkerd and A. Pholyotha.</p><p>
              <bold>Tak Province</bold>: 2 males, 3 females, 1 fragment of male (<abbrev xmlns:xlink="http://www.w3.org/1999/xlink" content-type="institution" xlink:title="Chulalongkorn University Museum of Zoology, Bangkok, Thailand" id="ABBRID0ELUDM" xlink:type="simple">CUMZ</abbrev>), Phop Phra District, Pha Charoen Waterfall, <named-content xmlns:xlink="http://www.w3.org/1999/xlink" content-type="dwc:verbatimCoordinates" xlink:type="simple"><named-content content-type="geo-json" specific-use="{&#34;type&#34;:&#34;Point&#34;,&#34;coordinates&#34;:[98.751667,16.501111]}" id="NCID0ETUDM" xlink:type="simple">16°30'04"N, 98°45'06"E</named-content></named-content>, <abbrev xmlns:xlink="http://www.w3.org/1999/xlink" xlink:title="approximately, around (circa)" id="ABBRID0EYUDM" xlink:type="simple">ca.</abbrev> 649 m <abbrev xmlns:xlink="http://www.w3.org/1999/xlink" xlink:title="above sea level" id="ABBRID0E3UDM" xlink:type="simple">a.s.l</abbrev>., 5 July 2009, leg. <abbrev xmlns:xlink="http://www.w3.org/1999/xlink" content-type="institution" xlink:title="Animal Systematics Research Unit, Department of Biology, Faculty of Science, Chulalongkorn University, Bangkok, Thailand" id="ABBRID0EAVDM" xlink:type="simple">ASRU</abbrev> members. 3 males, 2 females, 1 juvenile, broken and mixed fragments (<abbrev xmlns:xlink="http://www.w3.org/1999/xlink" content-type="institution" xlink:title="Chulalongkorn University Museum of Zoology, Bangkok, Thailand" id="ABBRID0EFVDM" xlink:type="simple">CUMZ</abbrev>), Umphang District, Khun Danai Restaurant, <named-content xmlns:xlink="http://www.w3.org/1999/xlink" content-type="dwc:verbatimCoordinates" xlink:type="simple"><named-content content-type="geo-json" specific-use="{&#34;type&#34;:&#34;Point&#34;,&#34;coordinates&#34;:[98.848611,16.042222]}" id="NCID0ENVDM" xlink:type="simple">16°02'32"N, 98°50'55"E</named-content></named-content>, <abbrev xmlns:xlink="http://www.w3.org/1999/xlink" xlink:title="approximately, around (circa)" id="ABBRID0ESVDM" xlink:type="simple">ca.</abbrev> 466 m <abbrev xmlns:xlink="http://www.w3.org/1999/xlink" xlink:title="above sea level" id="ABBRID0EWVDM" xlink:type="simple">a.s.l</abbrev>., 6 July 2009, leg. <abbrev xmlns:xlink="http://www.w3.org/1999/xlink" content-type="institution" xlink:title="Animal Systematics Research Unit, Department of Biology, Faculty of Science, Chulalongkorn University, Bangkok, Thailand" id="ABBRID0E1VDM" xlink:type="simple">ASRU</abbrev> members. 1 broken male (<abbrev xmlns:xlink="http://www.w3.org/1999/xlink" content-type="institution" xlink:title="Chulalongkorn University Museum of Zoology, Bangkok, Thailand" id="ABBRID0E6VDM" xlink:type="simple">CUMZ</abbrev>), Mae Sot District, PK House Hotel, <named-content xmlns:xlink="http://www.w3.org/1999/xlink" content-type="dwc:verbatimCoordinates" xlink:type="simple"><named-content content-type="geo-json" specific-use="{&#34;type&#34;:&#34;Point&#34;,&#34;coordinates&#34;:[98.570278,16.727500]}" id="NCID0EHWDM" xlink:type="simple">16°43'39"N, 98°34'13"E</named-content></named-content>, <abbrev xmlns:xlink="http://www.w3.org/1999/xlink" xlink:title="approximately, around (circa)" id="ABBRID0EMWDM" xlink:type="simple">ca.</abbrev> 217 m <abbrev xmlns:xlink="http://www.w3.org/1999/xlink" xlink:title="above sea level" id="ABBRID0EQWDM" xlink:type="simple">a.s.l</abbrev>., 5 July 2009, leg. <abbrev xmlns:xlink="http://www.w3.org/1999/xlink" content-type="institution" xlink:title="Animal Systematics Research Unit, Department of Biology, Faculty of Science, Chulalongkorn University, Bangkok, Thailand" id="ABBRID0EUWDM" xlink:type="simple">ASRU</abbrev> members. 2 males, 4 females, 6 juveniles (<abbrev xmlns:xlink="http://www.w3.org/1999/xlink" content-type="institution" xlink:title="Chulalongkorn University Museum of Zoology, Bangkok, Thailand" id="ABBRID0EZWDM" xlink:type="simple">CUMZ</abbrev>), Phop Phra District, Um Piam Village, <named-content xmlns:xlink="http://www.w3.org/1999/xlink" content-type="dwc:verbatimCoordinates" xlink:type="simple"><named-content content-type="geo-json" specific-use="{&#34;type&#34;:&#34;Point&#34;,&#34;coordinates&#34;:[99.006111,16.409167]}" id="NCID0EBXDM" xlink:type="simple">16°24'33"N, 99°00'22"E</named-content></named-content>, <abbrev xmlns:xlink="http://www.w3.org/1999/xlink" xlink:title="approximately, around (circa)" id="ABBRID0EGXDM" xlink:type="simple">ca.</abbrev> 1088 m <abbrev xmlns:xlink="http://www.w3.org/1999/xlink" xlink:title="above sea level" id="ABBRID0EKXDM" xlink:type="simple">a.s.l</abbrev>., 1 July 2015, leg. <abbrev xmlns:xlink="http://www.w3.org/1999/xlink" content-type="institution" xlink:title="Animal Systematics Research Unit, Department of Biology, Faculty of Science, Chulalongkorn University, Bangkok, Thailand" id="ABBRID0EOXDM" xlink:type="simple">ASRU</abbrev> members. 7 males, 1 female, 1 juvenile (<abbrev xmlns:xlink="http://www.w3.org/1999/xlink" content-type="institution" xlink:title="Chulalongkorn University Museum of Zoology, Bangkok, Thailand" id="ABBRID0ETXDM" xlink:type="simple">CUMZ</abbrev>), Umphang District, Thi Lo Su Riverside Resort, <named-content xmlns:xlink="http://www.w3.org/1999/xlink" content-type="dwc:verbatimCoordinates" xlink:type="simple"><named-content content-type="geo-json" specific-use="{&#34;type&#34;:&#34;Point&#34;,&#34;coordinates&#34;:[98.852500,16.046389]}" id="NCID0E2XDM" xlink:type="simple">16°02'47"N, 98°51'09"E</named-content></named-content>, <abbrev xmlns:xlink="http://www.w3.org/1999/xlink" xlink:title="approximately, around (circa)" id="ABBRID0EAYDM" xlink:type="simple">ca.</abbrev> 470 m <abbrev xmlns:xlink="http://www.w3.org/1999/xlink" xlink:title="above sea level" id="ABBRID0EEYDM" xlink:type="simple">a.s.l</abbrev>., 1 July 2015, leg. <abbrev xmlns:xlink="http://www.w3.org/1999/xlink" content-type="institution" xlink:title="Animal Systematics Research Unit, Department of Biology, Faculty of Science, Chulalongkorn University, Bangkok, Thailand" id="ABBRID0EIYDM" xlink:type="simple">ASRU</abbrev> members. 20 specimens (<abbrev xmlns:xlink="http://www.w3.org/1999/xlink" content-type="institution" xlink:title="Chulalongkorn University Museum of Zoology, Bangkok, Thailand" id="ABBRID0ENYDM" xlink:type="simple">CUMZ</abbrev>), Phop Phra District, Chao Por Phawo Phop Phra Shrine, near Ban Ja Dee Kho, <named-content xmlns:xlink="http://www.w3.org/1999/xlink" content-type="dwc:verbatimCoordinates" xlink:type="simple"><named-content content-type="geo-json" specific-use="{&#34;type&#34;:&#34;Point&#34;,&#34;coordinates&#34;:[98.667500,16.569444]}" id="NCID0EVYDM" xlink:type="simple">16°34'10"N, 98°40'03"E</named-content></named-content>, <abbrev xmlns:xlink="http://www.w3.org/1999/xlink" xlink:title="approximately, around (circa)" id="ABBRID0E1YDM" xlink:type="simple">ca.</abbrev> 554 m <abbrev xmlns:xlink="http://www.w3.org/1999/xlink" xlink:title="above sea level" id="ABBRID0E5YDM" xlink:type="simple">a.s.l</abbrev>., 2 July 2015, leg. <abbrev xmlns:xlink="http://www.w3.org/1999/xlink" content-type="institution" xlink:title="Animal Systematics Research Unit, Department of Biology, Faculty of Science, Chulalongkorn University, Bangkok, Thailand" id="ABBRID0ECZDM" xlink:type="simple">ASRU</abbrev> members. 1 male (<abbrev xmlns:xlink="http://www.w3.org/1999/xlink" content-type="institution" xlink:title="Chulalongkorn University Museum of Zoology, Bangkok, Thailand" id="ABBRID0EHZDM" xlink:type="simple">CUMZ</abbrev>), Umphang District, Mae Klong Kee Bureau of Monks, <named-content xmlns:xlink="http://www.w3.org/1999/xlink" content-type="dwc:verbatimCoordinates" xlink:type="simple"><named-content content-type="geo-json" specific-use="{&#34;type&#34;:&#34;Point&#34;,&#34;coordinates&#34;:[98.920000,16.229444]}" id="NCID0EPZDM" xlink:type="simple">16°13'46"N, 98°55'12"E</named-content></named-content>, <abbrev xmlns:xlink="http://www.w3.org/1999/xlink" xlink:title="approximately, around (circa)" id="ABBRID0EUZDM" xlink:type="simple">ca.</abbrev> 586 m <abbrev xmlns:xlink="http://www.w3.org/1999/xlink" xlink:title="above sea level" id="ABBRID0EYZDM" xlink:type="simple">a.s.l</abbrev>., 30 June 2015, leg. <abbrev xmlns:xlink="http://www.w3.org/1999/xlink" content-type="institution" xlink:title="Animal Systematics Research Unit, Department of Biology, Faculty of Science, Chulalongkorn University, Bangkok, Thailand" id="ABBRID0E3ZDM" xlink:type="simple">ASRU</abbrev> members.</p></tp:treatment-sec><tp:treatment-sec sec-type="diagnosis" id="SECID0EB1DM"><title>Diagnosis.</title><p>Body black or brownish black; collum with three transverse rows of setae and setiferous tubercles (4+4 anterior setae, 1+1 intermediate and 2+2 posterior tubercles); metaterga 2–16 with two rows of 2+2 (anterior) setiferous cones and 2+2 (posterior) setiferous spines; ventral ridge (<abbrev xmlns:xlink="http://www.w3.org/1999/xlink" xlink:title="Ventral ridge of lamina lateralis" xlink:type="simple">vrl</abbrev>) of lamina lateralis conspicuous; process (<abbrev xmlns:xlink="http://www.w3.org/1999/xlink" xlink:title="Process of lamina medialis" xlink:type="simple">plm</abbrev>) of lamina medialis long, directed almost mesad; distal lobe (<abbrev xmlns:xlink="http://www.w3.org/1999/xlink" xlink:title="Distal lobe of lamina medialis" xlink:type="simple">dlm</abbrev>) distally with two distinct lamellae. Similar in these respects to <italic><tp:taxon-name><tp:taxon-name-part taxon-name-part-type="genus" reg="Desmoxytes">D.</tp:taxon-name-part> <tp:taxon-name-part taxon-name-part-type="species" reg="euros">euros</tp:taxon-name-part></tp:taxon-name></italic> sp. n., but differs from that species by having paraterga vivid pink and hypoproct subtrapeziform with inconspicuous setiferous tubercles.</p></tp:treatment-sec><tp:treatment-sec sec-type="type locality" id="SECID0ES1DM"><title>Type locality.</title><p>Great Cocos Island, Andaman Sea [Myanmar, Yangon Region].</p></tp:treatment-sec><tp:treatment-sec sec-type="redescription" id="SECID0EX1DM"><title>Redescription.</title><p>SIZE: Length 16–26 mm (male), 20–28 mm (female); width of midbody metazona <abbrev xmlns:xlink="http://www.w3.org/1999/xlink" xlink:title="approximately, around (circa)" id="ABBRID0E41DM" xlink:type="simple">ca.</abbrev> 1.8 mm (male), 2.1 mm (female). Width of head ≤ collum ≥ body ring 2 ≥ 3 = 4 &lt; 5–16, thereafter body gradually tapering towards telson.</p><p>COLOUR (Figs <xref ref-type="fig" rid="F67">67</xref>, <xref ref-type="fig" rid="F68">68A, B</xref>): In life with body black or brownish black; head, antenna (except distal part of antennomere 7 and antennomere 8 whitish), metaterga, and surface below paraterga brownish black; paraterga vivid pink; sterna pinkish brown; epiproct brown; legs brownish pink; a few basal podomeres pinkish white. Colour in alcohol: after 120 years changed to pale brown, after 2–10 years changed to brown or pale brown.</p><fig id="F67" position="float" orientation="portrait"><label>Figure 67.</label><caption><p>Photographs of live <italic><tp:taxon-name><tp:taxon-name-part taxon-name-part-type="genus" reg="Desmoxytes">Desmoxytes</tp:taxon-name-part> <tp:taxon-name-part taxon-name-part-type="species" reg="planata">planata</tp:taxon-name-part></tp:taxon-name></italic> (Pocock, 1895) – males. <bold>A</bold> specimen from Xishuangbanna, Mengla (China) <bold>B</bold> specimen from Suan Sai Thong Restaurant, Phrae (Thailand) <bold>C</bold> specimen from Lampane Village, Nguwun Chuang River (Myanmar) <bold>D</bold> specimen from Wat Khao Tham Ma Rong, Prachuap Khiri Khan (Thailand).</p></caption><graphic xmlns:xlink="http://www.w3.org/1999/xlink" xlink:href="zookeys-761-001-g067.jpg" position="float" orientation="portrait" xlink:type="simple" id="oo_206415.jpg"/></fig><fig id="F68" position="float" orientation="portrait"><label>Figure 68.</label><caption><p>Photographs of live <italic><tp:taxon-name><tp:taxon-name-part taxon-name-part-type="genus" reg="Desmoxytes">Desmoxytes</tp:taxon-name-part> <tp:taxon-name-part taxon-name-part-type="species" reg="planata">planata</tp:taxon-name-part></tp:taxon-name></italic> (Pocock, 1895) and habitats. <bold>A</bold> female <bold>B</bold> mating couple <bold>C–E</bold> synanthropic areas <bold>F, G</bold> limestone area near synanthropic area.</p></caption><graphic xmlns:xlink="http://www.w3.org/1999/xlink" xlink:href="zookeys-761-001-g068.jpg" position="float" orientation="portrait" xlink:type="simple" id="oo_206416.jpg"/></fig><p>ANTENNAE (Fig. <xref ref-type="fig" rid="F69">69D</xref>): Moderately long and slender, reaching to body ring 5 or 6 (male) and 4 or 5 (female) when stretched dorsally.</p><fig id="F69" position="float" orientation="portrait"><label>Figure 69.</label><caption><p>
                  <italic><tp:taxon-name><tp:taxon-name-part taxon-name-part-type="genus" reg="Desmoxytes">Desmoxytes</tp:taxon-name-part> <tp:taxon-name-part taxon-name-part-type="species" reg="planata">planata</tp:taxon-name-part></tp:taxon-name></italic> (Pocock, 1895), specimen from Suan Sai Thong Restaurant. <bold>A</bold> anterior body part <bold>B</bold> body rings 8–10 (op = ozopore) <bold>C</bold> posteriormost body rings and telson <bold>D</bold> head and antenna <bold>E</bold> paraterga of ring 10 (arrow = tiny denticle) <bold>F</bold> body ring 10.</p></caption><graphic xmlns:xlink="http://www.w3.org/1999/xlink" xlink:href="zookeys-761-001-g069.jpg" position="float" orientation="portrait" xlink:type="simple" id="oo_206417.jpg"/></fig><p>COLLUM (Fig. <xref ref-type="fig" rid="F69">69A</xref>): With 3 transverse rows of setae and setiferous tubercles, 4+4 anterior setae, 1+1 intermediate and 2+2 posterior tubercles (lateral seta in anterior row located almost at base of paraterga in some specimens, posterior tubercles in posterior row bigger than others); paraterga of collum low, elevated at <abbrev xmlns:xlink="http://www.w3.org/1999/xlink" xlink:title="approximately, around (circa)" id="ABBRID0E25DM" xlink:type="simple">ca.</abbrev> 10°–15°, directed caudolaterad, with one inconspicuous notch on lateral margin.</p><p>TEGUMENT: Slightly shining; prozona finely shagreened; metaterga and surface below paraterga finely microgranulate; collum, sterna and epiproct smooth.</p><p>METATERGA (Fig. <xref ref-type="fig" rid="F69">69A–C</xref>): With 2 transverse rows of setiferous tubercles/cones/spines; metaterga 2–17 with 2+2 anterior tubercles/cones and 2+2 posterior cones/spines (lectotype and paralectotypes all with 2+2 anterior tubercles and 2+2 posterior tubercles/cones on metaterga 2–17); metaterga 18 and 19 with 2+2 anterior and 2+2 posterior tubercles.</p><p>PARATERGA (Fig. <xref ref-type="fig" rid="F69">69E, F</xref>): Directed caudolaterad on body rings 2–17, elevated at <abbrev xmlns:xlink="http://www.w3.org/1999/xlink" xlink:title="approximately, around (circa)" id="ABBRID0EM6DM" xlink:type="simple">ca.</abbrev> 45° (male) 40° (female), in lectotype and paralectotypes less elevated than in others: at <abbrev xmlns:xlink="http://www.w3.org/1999/xlink" xlink:title="approximately, around (circa)" id="ABBRID0EQ6DM" xlink:type="simple">ca.</abbrev> 40° in male and 35° in female; directed increasingly caudad on body rings 18 and 19; anterior margin with 2 distinct notches, on lateral margin of body rings 9, 10, 12, 13, 15–18 with tiny denticle near the tip (tiny denticle of lectotype and paralectotypes poorly developed).</p><p>TELSON (Fig. <xref ref-type="fig" rid="F70">70C–G</xref>): Epiproct: tip usually subtruncate (in some specimens slightly emarginate); lateral setiferous tubercles and apical tubercles usually conspicuous (in some specimens inconspicuous). Hypoproct subtrapeziform; caudal margin round, with inconspicuous setiferous tubercles.</p><fig id="F70" position="float" orientation="portrait"><label>Figure 70.</label><caption><p>
                  <italic><tp:taxon-name><tp:taxon-name-part taxon-name-part-type="genus" reg="Desmoxytes">Desmoxytes</tp:taxon-name-part> <tp:taxon-name-part taxon-name-part-type="species" reg="planata">planata</tp:taxon-name-part></tp:taxon-name></italic> (Pocock, 1895), specimen from Suan Sai Thong Restaurant. <bold>A</bold> body rings 8–10 <bold>B</bold> sculpture of ring 10 <bold>C, E</bold> last ring and telson <bold>D</bold> hypoproct <bold>F, G</bold> epiproct <bold>H</bold> male leg 5 (right) <bold>I</bold> male leg 6 (right) <bold>J</bold> male leg 13 (right).</p></caption><graphic xmlns:xlink="http://www.w3.org/1999/xlink" xlink:href="zookeys-761-001-g070.jpg" position="float" orientation="portrait" xlink:type="simple" id="oo_206418.jpg"/></fig><p>STERNA (Fig. <xref ref-type="fig" rid="F71">71</xref>): Cross-impressions shallow. Sternal lobe between male coxae 4 swollen subtrapeziform/subsemicircular when seen in caudal view (round in lectotype and paralectotypes); base stout; slightly attenuated near tip; tip usually subtruncate (in some specimens round).</p><fig id="F71" position="float" orientation="portrait"><label>Figure 71.</label><caption><p>
                  <italic><tp:taxon-name><tp:taxon-name-part taxon-name-part-type="genus" reg="Desmoxytes">Desmoxytes</tp:taxon-name-part> <tp:taxon-name-part taxon-name-part-type="species" reg="planata">planata</tp:taxon-name-part></tp:taxon-name></italic> (Pocock, 1895), population from Suan Sai Thong Restaurant – sternal lobe between male coxae 4. <bold>A</bold> lateral view <bold>B</bold> ventral view <bold>C</bold> caudal view (specimen from Fiji only) <bold>D–F</bold> caudal view.</p></caption><graphic xmlns:xlink="http://www.w3.org/1999/xlink" xlink:href="zookeys-761-001-g071.jpg" position="float" orientation="portrait" xlink:type="simple" id="oo_206419.jpg"/></fig><p>LEGS (Fig. <xref ref-type="fig" rid="F70">70H–J</xref>): Long and slender. Male femora 5 and 6 slightly humped ventrally in middle portion.</p><p>GONOPODS (Figs <xref ref-type="fig" rid="F7">7</xref>, <xref ref-type="fig" rid="F8">8</xref>, <xref ref-type="fig" rid="F72">72</xref>, <xref ref-type="fig" rid="F73">73</xref>, <xref ref-type="fig" rid="F74">74</xref>): Coxa (<abbrev xmlns:xlink="http://www.w3.org/1999/xlink" xlink:title="Coxa" xlink:type="simple">cx</abbrev>) longer than prefemur. Cannula (<abbrev xmlns:xlink="http://www.w3.org/1999/xlink" xlink:title="Cannula" xlink:type="simple">ca</abbrev>) long and slender. Prefemur (<abbrev xmlns:xlink="http://www.w3.org/1999/xlink" xlink:title="Prefemur" xlink:type="simple">pfe</abbrev>) <abbrev xmlns:xlink="http://www.w3.org/1999/xlink" xlink:title="approximately, around (circa)" id="ABBRID0EEDEM" xlink:type="simple">ca.</abbrev> 2/3 as long as femur. Femur (<abbrev xmlns:xlink="http://www.w3.org/1999/xlink" xlink:title="Femur" xlink:type="simple">fe</abbrev>) long and slender. Mesal sulcus (<abbrev xmlns:xlink="http://www.w3.org/1999/xlink" xlink:title="Mesal sulcus" xlink:type="simple">ms</abbrev>) and lateral sulcus (<abbrev xmlns:xlink="http://www.w3.org/1999/xlink" xlink:title="Lateral sulcus" xlink:type="simple">ls</abbrev>) conspicuous, very deep. Postfemur (<abbrev xmlns:xlink="http://www.w3.org/1999/xlink" xlink:title="Postfemur" xlink:type="simple">pof</abbrev>) conspicuous, ventrally narrow, and short. Solenophore (<abbrev xmlns:xlink="http://www.w3.org/1999/xlink" xlink:title="Solenophore" xlink:type="simple">sph</abbrev>) well-developed: lamina lateralis (<abbrev xmlns:xlink="http://www.w3.org/1999/xlink" xlink:title="Lamina lateralis" xlink:type="simple">ll</abbrev>) swollen, anterolaterally with an inconspicuous furrow; with conspicuous ventral ridge (<abbrev xmlns:xlink="http://www.w3.org/1999/xlink" xlink:title="Ventral ridge of lamina lateralis" xlink:type="simple">vrl</abbrev>): lamina medialis (<abbrev xmlns:xlink="http://www.w3.org/1999/xlink" xlink:title="Lamina medialis" xlink:type="simple">lm</abbrev>) well-developed; process (<abbrev xmlns:xlink="http://www.w3.org/1999/xlink" xlink:title="Process of lamina medialis" xlink:type="simple">plm</abbrev>) long, spear-like, tip sharp (blunt in some specimens), directed mesad; distal lobe (<abbrev xmlns:xlink="http://www.w3.org/1999/xlink" xlink:title="Distal lobe of lamina medialis" xlink:type="simple">dlm</abbrev>) distally with two distinct lamellae (mesal lamella smaller than second one); broad lobe (<abbrev xmlns:xlink="http://www.w3.org/1999/xlink" xlink:title="Broad lobe of lamina medialis" xlink:type="simple">blm</abbrev>) dorsally thick at the edge, distinctly demarcated from distal lobe (<abbrev xmlns:xlink="http://www.w3.org/1999/xlink" xlink:title="Distal lobe of lamina medialis" xlink:type="simple">dlm</abbrev>) by a conspicuous indentation. Solenomere (<abbrev xmlns:xlink="http://www.w3.org/1999/xlink" xlink:title="Solenomere" xlink:type="simple">sl</abbrev>) very long.</p><fig id="F72" position="float" orientation="portrait"><label>Figure 72.</label><caption><p>
                  <italic><tp:taxon-name><tp:taxon-name-part taxon-name-part-type="genus" reg="Desmoxytes">Desmoxytes</tp:taxon-name-part> <tp:taxon-name-part taxon-name-part-type="species" reg="planata">planata</tp:taxon-name-part></tp:taxon-name></italic> (Pocock, 1895), specimen from Wat Puang Malai – right gonopod. <bold>A</bold> mesal view <bold>B</bold> dorsal view <bold>C</bold> ventral view <bold>D</bold> submesal view (arrow = indentation) <bold>E</bold> lateral view.</p></caption><graphic xmlns:xlink="http://www.w3.org/1999/xlink" xlink:href="zookeys-761-001-g072.jpg" position="float" orientation="portrait" xlink:type="simple" id="oo_206420.jpg"/></fig><fig id="F73" position="float" orientation="portrait"><label>Figure 73.</label><caption><p>
                  <italic><tp:taxon-name><tp:taxon-name-part taxon-name-part-type="genus" reg="Desmoxytes">Desmoxytes</tp:taxon-name-part> <tp:taxon-name-part taxon-name-part-type="species" reg="planata">planata</tp:taxon-name-part></tp:taxon-name></italic> (Pocock, 1895), specimen from Wat Puang Malai – right gonopod. <bold>A</bold> lateral view <bold>B</bold> mesal view <bold>C</bold> ventral view <bold>D</bold> subdorsal view <bold>E</bold> dorsal view (unlabeled arrow = indentation) <bold>F</bold> subdorsal view.</p></caption><graphic xmlns:xlink="http://www.w3.org/1999/xlink" xlink:href="zookeys-761-001-g073.jpg" position="float" orientation="portrait" xlink:type="simple" id="oo_206421.jpg"/></fig><fig id="F74" position="float" orientation="portrait"><label>Figure 74.</label><caption><p>
                  <italic><tp:taxon-name><tp:taxon-name-part taxon-name-part-type="genus" reg="Desmoxytes">Desmoxytes</tp:taxon-name-part> <tp:taxon-name-part taxon-name-part-type="species" reg="planata">planata</tp:taxon-name-part></tp:taxon-name></italic> (Pocock, 1895), specimen from Fiji, Viti Levu – right gonopod. <bold>A</bold> lateral view <bold>B</bold> mesal view <bold>C</bold> ventral view <bold>D</bold> subdorsal view (arrow = indentation) <bold>E</bold> dorsal view <bold>F</bold> subdorsal view.</p></caption><graphic xmlns:xlink="http://www.w3.org/1999/xlink" xlink:href="zookeys-761-001-g074.jpg" position="float" orientation="portrait" xlink:type="simple" id="oo_206422.jpg"/></fig></tp:treatment-sec><tp:treatment-sec sec-type="distribution" id="SECID0EYGEM"><title>Distribution and habitat.</title><p>This species was collected at several places together with <italic><tp:taxon-name><tp:taxon-name-part taxon-name-part-type="genus" reg="Desmoxytes">D.</tp:taxon-name-part> <tp:taxon-name-part taxon-name-part-type="species" reg="octoconigera">octoconigera</tp:taxon-name-part></tp:taxon-name></italic> sp. n., <italic><tp:taxon-name><tp:taxon-name-part taxon-name-part-type="genus" reg="Desmoxytes">D.</tp:taxon-name-part> <tp:taxon-name-part taxon-name-part-type="species" reg="golovatchi">golovatchi</tp:taxon-name-part></tp:taxon-name></italic> sp. n. and <italic><tp:taxon-name><tp:taxon-name-part taxon-name-part-type="genus" reg="Desmoxytes">D.</tp:taxon-name-part> <tp:taxon-name-part taxon-name-part-type="species" reg="purpurosea">purpurosea</tp:taxon-name-part></tp:taxon-name></italic>, but these species apparently occupy different microhabitats. <italic><tp:taxon-name><tp:taxon-name-part taxon-name-part-type="genus" reg="Desmoxytes">D.</tp:taxon-name-part> <tp:taxon-name-part taxon-name-part-type="species" reg="planata">planata</tp:taxon-name-part></tp:taxon-name></italic> can be found all year round in humid places in environments strongly influenced by humans. It was very easy to find, mostly in plant farms or shaded gardens. Although <italic><tp:taxon-name><tp:taxon-name-part taxon-name-part-type="genus" reg="Desmoxytes">D.</tp:taxon-name-part> <tp:taxon-name-part taxon-name-part-type="species" reg="planata">planata</tp:taxon-name-part></tp:taxon-name></italic> was sometimes seen in areas close to another <italic><tp:taxon-name><tp:taxon-name-part taxon-name-part-type="genus" reg="Desmoxytes">Desmoxytes</tp:taxon-name-part></tp:taxon-name></italic> species, the habitats where it was collected are clearly different: <italic><tp:taxon-name><tp:taxon-name-part taxon-name-part-type="genus" reg="Desmoxytes">D.</tp:taxon-name-part> <tp:taxon-name-part taxon-name-part-type="species" reg="planata">planata</tp:taxon-name-part></tp:taxon-name></italic> is often found in human-influenced habitats while the other ones live in natural habitats.</p><p>However, some specimens from Tham Khoa Ma Rong, Khoa Ta Mong Lai, Ban Yang Chum (all in Prachuap Khiri Khan Province) seem to be indigenous as they were found in limestone habitats, although not too far from human-influenced habitats. Certain introduced paradoxosomatid species seem to have penetrated natural habitats and have become more dominant and abundant than the native ones (<xref ref-type="bibr" rid="B33">Jeekel 1980b</xref>), and <italic><tp:taxon-name><tp:taxon-name-part taxon-name-part-type="genus" reg="Desmoxytes">D.</tp:taxon-name-part> <tp:taxon-name-part taxon-name-part-type="species" reg="planata">planata</tp:taxon-name-part></tp:taxon-name></italic> at the above-mentioned locations may similarly have dispersed into the forest.</p><p>This species has been reported from Hawaii (<xref ref-type="bibr" rid="B11">Chamberlin 1923</xref>, <xref ref-type="bibr" rid="B12">1941</xref>). Because the only reliable records concern specimens taken from quarantine in Honolulu, it seems reasonable to delete <italic><tp:taxon-name><tp:taxon-name-part taxon-name-part-type="genus" reg="Desmoxytes">D.</tp:taxon-name-part> <tp:taxon-name-part taxon-name-part-type="species" reg="planata">planata</tp:taxon-name-part></tp:taxon-name></italic> from the Hawaii fauna. We believe that this species is transported easily by global commerce, most probably in soil-containing or plant-associated materials.</p><p>The origin of <italic><tp:taxon-name><tp:taxon-name-part taxon-name-part-type="genus" reg="Desmoxytes">D.</tp:taxon-name-part> <tp:taxon-name-part taxon-name-part-type="species" reg="planata">planata</tp:taxon-name-part></tp:taxon-name></italic> was assumed to be Burma or Malaya by <xref ref-type="bibr" rid="B32">Jeekel (1980a)</xref>. Later, <xref ref-type="bibr" rid="B53">Shelley and Lehtinen (1998)</xref> regarded it more probable that this species occurs naturally in Thailand and China. Based on all recent data analysed by us, <italic><tp:taxon-name><tp:taxon-name-part taxon-name-part-type="genus" reg="Desmoxytes">D.</tp:taxon-name-part> <tp:taxon-name-part taxon-name-part-type="species" reg="planata">planata</tp:taxon-name-part></tp:taxon-name></italic> may originally be native to Thailand or Myanmar. Surprisingly, however, no specimen of <italic><tp:taxon-name><tp:taxon-name-part taxon-name-part-type="genus" reg="Desmoxytes">D.</tp:taxon-name-part> <tp:taxon-name-part taxon-name-part-type="species" reg="planata">planata</tp:taxon-name-part></tp:taxon-name></italic> has yet been found in Cambodia, Laos, or Malaysia, possibly owing to insufficient surveys in these areas.</p><p>
              <xref ref-type="bibr" rid="B15">Decker (2010)</xref> reported <italic><tp:taxon-name><tp:taxon-name-part taxon-name-part-type="genus" reg="Desmoxytes">D.</tp:taxon-name-part> <tp:taxon-name-part taxon-name-part-type="species" reg="planata">planata</tp:taxon-name-part></tp:taxon-name></italic> from eastern Thailand, viz., Namtok Phliu (Chantaburi Province), Khao Chamoa National Park (Rayong Province) and Ko Chang National Park (Trat Province). However, these localities all lie in the distribution range of the very similar <italic><tp:taxon-name><tp:taxon-name-part taxon-name-part-type="genus" reg="Desmoxytes">D.</tp:taxon-name-part> <tp:taxon-name-part taxon-name-part-type="species" reg="euros">euros</tp:taxon-name-part></tp:taxon-name></italic> sp. n., and Decker’s specimens may well belong to the latter species.</p></tp:treatment-sec><tp:treatment-sec sec-type="type material" id="SECID0EUMEM"><title>Note on type material.</title><p>The lectotype was designated by <xref ref-type="bibr" rid="B42">Mauriès (1980)</xref>. In the jar which contains lectotype and paralectotypes in <abbrev xmlns:xlink="http://www.w3.org/1999/xlink" content-type="institution" xlink:title="Natural History Museum of London, England" id="ABBRID0E5MEM" xlink:type="simple">NHMUK</abbrev>, there are three small vials:</p><p>– one vial contains the male lectotype with a label “<italic><tp:taxon-name><tp:taxon-name-part taxon-name-part-type="genus" reg="Pratinus">Pratinus</tp:taxon-name-part> <tp:taxon-name-part taxon-name-part-type="species" reg="planatus">planatus</tp:taxon-name-part></tp:taxon-name></italic> (Poc.) male lectotype vid. Mauriès (Paris)”, pinned through the body; collum and telson were broken off.</p><p>– a second vial with one male and two female paralectotypes (one female with only rings 10–20), all specimens pinned through the body.</p><p>– a third vial with broken specimens (&gt;5 specimens).</p><p>There is also one more vial containing many broken and mixed specimens (&gt;15 specimens).</p></tp:treatment-sec><tp:treatment-sec sec-type="remarks" id="SECID0ETNEM"><title>Remarks.</title><p>The vivid pink paraterga are obviously aposematic.</p><p>According to many previous works, as well as our own results, this species seems to be almost pantropical. In order to assess morphological variability, we compared the gonopods of several specimens (including illustrations) reported from different localities: <italic><tp:taxon-name><tp:taxon-name-part taxon-name-part-type="genus" reg="Desmoxytes">D.</tp:taxon-name-part> <tp:taxon-name-part taxon-name-part-type="species" reg="planata">planata</tp:taxon-name-part></tp:taxon-name></italic> from Myanmar (lectotype and paralectotypes); <italic><tp:taxon-name><tp:taxon-name-part taxon-name-part-type="genus" reg="Desmoxytes">D.</tp:taxon-name-part> <tp:taxon-name-part taxon-name-part-type="species" reg="coniger">coniger</tp:taxon-name-part></tp:taxon-name></italic> – (<xref ref-type="bibr" rid="B33">Jeekel 1980b</xref>) from Hawaii taken from Java (Bogor); <italic><tp:taxon-name><tp:taxon-name-part taxon-name-part-type="genus" reg="Desmoxytes">D.</tp:taxon-name-part> <tp:taxon-name-part taxon-name-part-type="species" reg="planata">planata</tp:taxon-name-part></tp:taxon-name></italic> – (Mauries 1980) from Seychelles; <italic><tp:taxon-name><tp:taxon-name-part taxon-name-part-type="genus" reg="Desmoxytes">D.</tp:taxon-name-part> <tp:taxon-name-part taxon-name-part-type="species" reg="planata">planata</tp:taxon-name-part></tp:taxon-name></italic> – (<xref ref-type="bibr" rid="B53">Shelley and Lehtinen 1998</xref>) and (<xref ref-type="bibr" rid="B20">Golovatch and Enghoff 1994</xref>) from Fiji; <italic><tp:taxon-name><tp:taxon-name-part taxon-name-part-type="genus" reg="Pratinus">Pratinus</tp:taxon-name-part> <tp:taxon-name-part taxon-name-part-type="species" reg="rastrituberus">rastrituberus</tp:taxon-name-part></tp:taxon-name></italic> – (Zhang, 1986) from China. Combining the examination of previous works and the newly collected specimens from China, Myanmar, and Thailand, variation in morphological characters was as follows.</p><p>
              <bold>I. Variation within populations</bold> (Fig. <xref ref-type="fig" rid="F71">71</xref>)</p><p>– anterior row of tubercles on collum (usually with 4+4 anterior setae): in some specimens lateral setae located in anterior margin (conspicuous tubercles), in others lateral setae located almost at base of paraterga (inconspicuous tubercles).</p><p>– type of metatergal projections (anterior row and posterior row) on body rings 2–17: anterior tubercles/cones in some specimens, posterior cones/spines in others.</p><p>– tip of sternal lobe between male coxae 4: truncate in some specimens, quite round in others.</p><p>– process (<abbrev xmlns:xlink="http://www.w3.org/1999/xlink" xlink:title="Process of lamina medialis" xlink:type="simple">plm</abbrev>) of lamina medialis: short in some individuals, long in others.</p><p>– tip of process (<abbrev xmlns:xlink="http://www.w3.org/1999/xlink" xlink:title="Process of lamina medialis" xlink:type="simple">plm</abbrev>) of lamina medialis of specimens from Great Cocos Island: slightly emarginate in some, sharp in others.</p><p>– epiproct tip: in some specimens subtruncate, in others slightly emarginate.</p><p>
              <bold>II. Variation between populations</bold>
            </p><p>– Fiji population: posterior tubercles on collum seem to be bigger than in other populations.</p><p>– Fiji population: sternal lobe between male coxae 4 more round than in others.</p><p>– Great Cocos Island population: size seems to be smaller than in others (16–20 mm in male, 20-23 mm in female).</p><p>– Great Cocos Island population: metatergal tubercles shorter than in others.</p><p>On this basis, we strongly agree with <xref ref-type="bibr" rid="B32">Jeekel (1980a)</xref> and <xref ref-type="bibr" rid="B20">Golovatch and Enghoff (1994)</xref> with the synonymy of <italic><tp:taxon-name><tp:taxon-name-part taxon-name-part-type="genus" reg="Desmoxytes">D.</tp:taxon-name-part> <tp:taxon-name-part taxon-name-part-type="species" reg="coniger">coniger</tp:taxon-name-part></tp:taxon-name>, <tp:taxon-name><tp:taxon-name-part taxon-name-part-type="genus" reg="Euphyodesmus">E.</tp:taxon-name-part> <tp:taxon-name-part taxon-name-part-type="species" reg="greeni">greeni</tp:taxon-name-part></tp:taxon-name>, <tp:taxon-name><tp:taxon-name-part taxon-name-part-type="genus" reg="Euphyodesmus">E.</tp:taxon-name-part><tp:taxon-name-part taxon-name-part-type="species" reg="vector">vector</tp:taxon-name-part></tp:taxon-name></italic> and <italic><tp:taxon-name><tp:taxon-name-part taxon-name-part-type="genus" reg="Pratinus">P.</tp:taxon-name-part> <tp:taxon-name-part taxon-name-part-type="species" reg="rastrituberus">rastrituberus</tp:taxon-name-part></tp:taxon-name></italic> under <italic><tp:taxon-name><tp:taxon-name-part taxon-name-part-type="genus" reg="Desmoxytes">Desmoxytes</tp:taxon-name-part> <tp:taxon-name-part taxon-name-part-type="species" reg="planata">planata</tp:taxon-name-part></tp:taxon-name></italic>. Although the type material of <italic><tp:taxon-name><tp:taxon-name-part taxon-name-part-type="genus" reg="Desmoxytes">D.</tp:taxon-name-part> <tp:taxon-name-part taxon-name-part-type="species" reg="coniger">coniger</tp:taxon-name-part></tp:taxon-name></italic> in <abbrev xmlns:xlink="http://www.w3.org/1999/xlink" content-type="institution" xlink:title="Museum of Comparative Zoology, Harvard University, USA" id="ABBRID0E2SEM" xlink:type="simple">MCZ</abbrev> has not been examined by us, its identity with <italic><tp:taxon-name><tp:taxon-name-part taxon-name-part-type="genus" reg="Desmoxytes">D.</tp:taxon-name-part> <tp:taxon-name-part taxon-name-part-type="species" reg="planata">planata</tp:taxon-name-part></tp:taxon-name></italic> is clear from the photo and remarks given by <xref ref-type="bibr" rid="B32">Jeekel (1980a)</xref>. The morphological characters of this specimen match perfectly with the others.</p><p>
              <italic><tp:taxon-name><tp:taxon-name-part taxon-name-part-type="genus" reg="Desmoxytes">Desmoxytes</tp:taxon-name-part> <tp:taxon-name-part taxon-name-part-type="species" reg="planata">planata</tp:taxon-name-part></tp:taxon-name></italic> is morphologically similar to <italic><tp:taxon-name><tp:taxon-name-part taxon-name-part-type="genus" reg="Desmoxytes">D.</tp:taxon-name-part> <tp:taxon-name-part taxon-name-part-type="species" reg="euros">euros</tp:taxon-name-part></tp:taxon-name></italic> sp. n. with which it shares the metaterga with 2+2 anterior tubercles/cones and 2+2 posterior cones/spines. Moreover, gonopod characters of these species are very similar in shape and processes. Based on morphological characters only, they could be supposed to be the same species. However, the colour of living specimens (paraterga) and shape of hypoproct are totally different, as well as ongoing COI analysis supports to separate them as different species.</p></tp:treatment-sec><tp:treatment-sec sec-type="Coexisting species" id="SECID0EHUEM"><title>Coexisting species.</title><p>
              <italic><tp:taxon-name><tp:taxon-name-part taxon-name-part-type="genus" reg="Desmoxytes">D.</tp:taxon-name-part> <tp:taxon-name-part taxon-name-part-type="species" reg="golovatchi">golovatchi</tp:taxon-name-part></tp:taxon-name></italic> sp. n. and <italic><tp:taxon-name><tp:taxon-name-part taxon-name-part-type="genus" reg="Desmoxytes">D.</tp:taxon-name-part> <tp:taxon-name-part taxon-name-part-type="species" reg="octoconigera">octoconigera</tp:taxon-name-part></tp:taxon-name></italic> sp. n. (see details under these species).</p></tp:treatment-sec><tp:treatment-sec><!--Section generated to contain objects referenced in tp:taxon-treatment.--><fig id="F5" position="float" orientation="portrait"><label>Figure 5.</label><caption><p>General body characters of <italic><tp:taxon-name><tp:taxon-name-part taxon-name-part-type="genus" reg="Desmoxytes">Desmoxytes</tp:taxon-name-part></tp:taxon-name></italic> – <italic><tp:taxon-name><tp:taxon-name-part taxon-name-part-type="genus" reg="Desmoxytes">D.</tp:taxon-name-part> <tp:taxon-name-part taxon-name-part-type="species" reg="planata">planata</tp:taxon-name-part></tp:taxon-name></italic> (Pocock, 1895), male specimen from Wat Puang Malai. <bold>A</bold> whole body <bold>B</bold> anterior body part <bold>C</bold> head region <bold>D</bold> body ring <bold>E</bold> body rings 5–7, showing sternal lobe between coxae 4 and gonopods on ring 7 <bold>F</bold> male femora 5 or 6.</p></caption><graphic xmlns:xlink="http://www.w3.org/1999/xlink" xlink:href="zookeys-761-001-g005.jpg" position="float" orientation="portrait" xlink:type="simple" id="oo_206351.jpg"/></fig><fig id="F6" position="float" orientation="portrait"><label>Figure 6.</label><caption><p>General body characters of <italic><tp:taxon-name><tp:taxon-name-part taxon-name-part-type="genus" reg="Desmoxytes">Desmoxytes</tp:taxon-name-part></tp:taxon-name></italic> (<italic><tp:taxon-name><tp:taxon-name-part taxon-name-part-type="genus" reg="Desmoxytes">D.</tp:taxon-name-part> <tp:taxon-name-part taxon-name-part-type="species" reg="planata">planata</tp:taxon-name-part></tp:taxon-name></italic> (Pocock, 1895), male specimen from Wat Puang Malai) – SEM images. <bold>A, B</bold> anterior body part <bold>C</bold> collum <bold>D, E</bold> body rings 9–10 <bold>F</bold> last ring and telson <bold>G</bold> posteriormost rings <bold>H</bold> body ring 10 <bold>I</bold> mouth parts <bold>J</bold> leg 13 (right) <bold>K</bold> sternal lobe between male coxae 4 <bold>L</bold> gonopods on ring 7 <bold>M</bold> tip of tarsus and claw of leg 13 <bold>N</bold> tip of epiproct.</p></caption><graphic xmlns:xlink="http://www.w3.org/1999/xlink" xlink:href="zookeys-761-001-g006.jpg" position="float" orientation="portrait" xlink:type="simple" id="oo_206352.jpg"/></fig><fig id="F7" position="float" orientation="portrait"><label>Figure 7.</label><caption><p>Diagrammatic drawings of right gonopod of <italic><tp:taxon-name><tp:taxon-name-part taxon-name-part-type="genus" reg="Desmoxytes">Desmoxytes</tp:taxon-name-part></tp:taxon-name></italic> – <italic><tp:taxon-name><tp:taxon-name-part taxon-name-part-type="genus" reg="Desmoxytes">D.</tp:taxon-name-part> <tp:taxon-name-part taxon-name-part-type="species" reg="planata">planata</tp:taxon-name-part></tp:taxon-name></italic> (Pocock, 1895), specimen from Wat Puang Malai. <bold>A</bold> mesal view <bold>B</bold> dorsal view <bold>C</bold> ventral view.</p></caption><graphic xmlns:xlink="http://www.w3.org/1999/xlink" xlink:href="zookeys-761-001-g007.jpg" position="float" orientation="portrait" xlink:type="simple" id="oo_206353.jpg"/></fig><fig id="F8" position="float" orientation="portrait"><label>Figure 8.</label><caption><p>SEM images of right gonopod of <italic><tp:taxon-name><tp:taxon-name-part taxon-name-part-type="genus" reg="Desmoxytes">Desmoxytes</tp:taxon-name-part> <tp:taxon-name-part taxon-name-part-type="species" reg="planata">planata</tp:taxon-name-part></tp:taxon-name></italic> (Pocock, 1895), specimen from Wat Puang Malai. <bold>A</bold> lateral view <bold>B</bold> mesal view <bold>C</bold> submesal view <bold>D</bold> ventral view.</p></caption><graphic xmlns:xlink="http://www.w3.org/1999/xlink" xlink:href="zookeys-761-001-g008.jpg" position="float" orientation="portrait" xlink:type="simple" id="oo_206354.jpg"/></fig></tp:treatment-sec><ref-list><ref id="B2"><mixed-citation xmlns:xlink="http://www.w3.org/1999/xlink" xlink:type="simple">
          <person-group><name name-style="western"><surname>Attems</surname><given-names>C</given-names></name></person-group> (<year>1914</year>) Die indo-australischen Myriopoden. Archiv für Naturgeschichte, Berlin 80A: 1–398. <ext-link xlink:type="simple" ext-link-type="uri" xlink:href="https://biodiversitylibrary.org/page/46057676">https://biodiversitylibrary.org/page/46057676</ext-link></mixed-citation></ref><ref id="B3"><mixed-citation xmlns:xlink="http://www.w3.org/1999/xlink" xlink:type="simple">
          <person-group><name name-style="western"><surname>Attems</surname><given-names>C</given-names></name></person-group> (<year>1936</year>) <article-title><tp:taxon-name><tp:taxon-name-part taxon-name-part-type="class">Diplopoda</tp:taxon-name-part></tp:taxon-name> of India.</article-title> <source>Memoirs of the Indian Museum</source> <volume>11</volume>: <fpage>133</fpage>–<lpage>323</lpage>.</mixed-citation></ref><ref id="B4"><mixed-citation xmlns:xlink="http://www.w3.org/1999/xlink" xlink:type="simple">
          <person-group><name name-style="western"><surname>Attems</surname><given-names>C</given-names></name></person-group> (<year>1937</year>) <article-title><tp:taxon-name><tp:taxon-name-part taxon-name-part-type="subphylum">Myriapoda</tp:taxon-name-part></tp:taxon-name> 3. <tp:taxon-name><tp:taxon-name-part taxon-name-part-type="family">Polydemoidea</tp:taxon-name-part></tp:taxon-name> I, Fam. <tp:taxon-name><tp:taxon-name-part taxon-name-part-type="family">Strongylosomidae</tp:taxon-name-part></tp:taxon-name>.</article-title> <source>Das Tierreich</source> <volume>68</volume>: <fpage>1</fpage>–<lpage>300</lpage>.</mixed-citation></ref><ref id="B29"><mixed-citation xmlns:xlink="http://www.w3.org/1999/xlink" xlink:type="simple">
          <person-group><name name-style="western"><surname>Jeekel</surname><given-names>CAW</given-names></name></person-group> (<year>1964</year>) <article-title>Two new species of <italic><tp:taxon-name><tp:taxon-name-part taxon-name-part-type="genus">Pratinus</tp:taxon-name-part></tp:taxon-name></italic> Attems, with taxonomic notes on the genus and a redescription of its type-species (<tp:taxon-name><tp:taxon-name-part taxon-name-part-type="class">Diplopoda</tp:taxon-name-part></tp:taxon-name>, <tp:taxon-name><tp:taxon-name-part taxon-name-part-type="order">Polydesmida</tp:taxon-name-part></tp:taxon-name>).</article-title> <source>Beaufortia</source> <volume>11</volume>: <fpage>61</fpage>–<lpage>73</lpage>. <ext-link xlink:type="simple" ext-link-type="uri" xlink:href="http://www.repository.naturalis.nl/document/548475">http://www.repository.naturalis.nl/document/548475</ext-link></mixed-citation></ref><ref id="B42"><mixed-citation xmlns:xlink="http://www.w3.org/1999/xlink" xlink:type="simple">
          <person-group><name name-style="western"><surname>Mauriès</surname><given-names>J-P</given-names></name></person-group> (<year>1980</year>) <article-title>Contributions à l’étude de la faune Terrestre <tp:taxon-name><tp:taxon-name-part taxon-name-part-type="genus"/><tp:taxon-name-part taxon-name-part-type="species">des</tp:taxon-name-part></tp:taxon-name> îles granitiques de l’Archipel <tp:taxon-name><tp:taxon-name-part taxon-name-part-type="genus"/><tp:taxon-name-part taxon-name-part-type="species">des</tp:taxon-name-part></tp:taxon-name> Séchelles (Mission P.L.G. Benoit - J.J. Van Mol 1972). <tp:taxon-name><tp:taxon-name-part taxon-name-part-type="subphylum">Myriapoda</tp:taxon-name-part></tp:taxon-name>-<tp:taxon-name><tp:taxon-name-part taxon-name-part-type="class">Diplopoda</tp:taxon-name-part></tp:taxon-name>.</article-title> <source>Revue de Zoologie africaine</source> <volume>9</volume>: <fpage>138</fpage>–<lpage>168</lpage>.</mixed-citation></ref><ref id="B32"><mixed-citation xmlns:xlink="http://www.w3.org/1999/xlink" xlink:type="simple">
          <person-group><name name-style="western"><surname>Jeekel</surname><given-names>CAW</given-names></name></person-group> (<year>1980a</year>) <article-title>The generic allocation of some little-known <tp:taxon-name><tp:taxon-name-part taxon-name-part-type="family">Paradoxosomatidae</tp:taxon-name-part></tp:taxon-name> from South-East Asia (<tp:taxon-name><tp:taxon-name-part taxon-name-part-type="class">Diplopoda</tp:taxon-name-part></tp:taxon-name>, <tp:taxon-name><tp:taxon-name-part taxon-name-part-type="order">Polydesmida</tp:taxon-name-part></tp:taxon-name>).</article-title> <source>Revue suisse de Zoologie</source> <volume>87</volume>: <fpage>651</fpage>–<lpage>670</lpage>. <ext-link xlink:type="simple" ext-link-type="uri" xlink:href="https://biodiversitylibrary.org/page/41420961">https://biodiversitylibrary.org/page/41420961</ext-link></mixed-citation></ref><ref id="B33"><mixed-citation xmlns:xlink="http://www.w3.org/1999/xlink" xlink:type="simple">
          <person-group><name name-style="western"><surname>Jeekel</surname><given-names>CAW</given-names></name></person-group> (<year>1980b</year>) <article-title>Records of <tp:taxon-name><tp:taxon-name-part taxon-name-part-type="class">Diplopoda</tp:taxon-name-part></tp:taxon-name> of the order <tp:taxon-name><tp:taxon-name-part taxon-name-part-type="order">Polydesmida</tp:taxon-name-part></tp:taxon-name> from the Fiji Islands.</article-title> <source>Entomologische Berichten</source> <volume>40</volume>: <fpage>112</fpage>–<lpage>127</lpage>.</mixed-citation></ref><ref id="B21"><mixed-citation xmlns:xlink="http://www.w3.org/1999/xlink" xlink:type="simple">
          <person-group><name name-style="western"><surname>Golovatch</surname><given-names>SI</given-names></name><name name-style="western"><surname>Korsós</surname><given-names>Z</given-names></name></person-group> (<year>1992</year>) <article-title><tp:taxon-name><tp:taxon-name-part taxon-name-part-type="class">Diplopoda</tp:taxon-name-part></tp:taxon-name> collected by the Soviet Zoological Expedition to the Seychelles Islands in 1984.</article-title> <source>Acta Zoologica Hungarica</source> <volume>38</volume>: <fpage>1</fpage>–<lpage>31</lpage>.</mixed-citation></ref><ref id="B20"><mixed-citation xmlns:xlink="http://www.w3.org/1999/xlink" xlink:type="simple">
          <person-group><name name-style="western"><surname>Golovatch</surname><given-names>SI</given-names></name><name name-style="western"><surname>Enghoff</surname><given-names>H</given-names></name></person-group> (<year>1994</year>) <article-title>Review of the dragon millipedes, genus <italic><tp:taxon-name><tp:taxon-name-part taxon-name-part-type="genus">Desmoxytes</tp:taxon-name-part></tp:taxon-name></italic> Chamberlin, 1923 (<tp:taxon-name><tp:taxon-name-part taxon-name-part-type="class">Diplopoda</tp:taxon-name-part></tp:taxon-name>, <tp:taxon-name><tp:taxon-name-part taxon-name-part-type="order">Polydesmida</tp:taxon-name-part></tp:taxon-name>, <tp:taxon-name><tp:taxon-name-part taxon-name-part-type="family">Paradoxosomatidae</tp:taxon-name-part></tp:taxon-name>).</article-title> <source>Steenstrupia</source> <volume>20</volume>: <fpage>45</fpage>–<lpage>71</lpage>.</mixed-citation></ref><ref id="B53"><mixed-citation xmlns:xlink="http://www.w3.org/1999/xlink" xlink:type="simple">
          <person-group><name name-style="western"><surname>Shelley</surname><given-names>RM</given-names></name><name name-style="western"><surname>Lehtinen</surname><given-names>PT</given-names></name></person-group> (<year>1998</year>) <article-title>Introduced millipeds of the family <tp:taxon-name><tp:taxon-name-part taxon-name-part-type="family">Paradoxosomatidae</tp:taxon-name-part></tp:taxon-name> on the Pacific islands (<tp:taxon-name><tp:taxon-name-part taxon-name-part-type="class">Diplopoda</tp:taxon-name-part></tp:taxon-name>: <tp:taxon-name><tp:taxon-name-part taxon-name-part-type="order">Polydesmida</tp:taxon-name-part></tp:taxon-name>).</article-title> <source><tp:taxon-name><tp:taxon-name-part taxon-name-part-type="phylum">Arthropoda</tp:taxon-name-part></tp:taxon-name> Selecta</source> <volume>7</volume>: <fpage>81</fpage>–<lpage>94</lpage>.</mixed-citation></ref><ref id="B16"><mixed-citation xmlns:xlink="http://www.w3.org/1999/xlink" xlink:type="simple">
          <person-group><name name-style="western"><surname>Enghoff</surname><given-names>H</given-names></name></person-group> (<year>2005</year>) <article-title>The millipedes of Thailand (<tp:taxon-name><tp:taxon-name-part taxon-name-part-type="class">Diplopoda</tp:taxon-name-part></tp:taxon-name>).</article-title> <source>Steenstrupia</source> <volume>29</volume>: <fpage>87</fpage>–<lpage>103</lpage>. <ext-link xlink:type="simple" ext-link-type="uri" xlink:href="http://www.zmuc.dk/commonweb/JOURNALS/PDF/Vol29-1/Enghoff.pdf">http://www.zmuc.dk/commonweb/JOURNALS/PDF/Vol29-1/Enghoff.pdf</ext-link></mixed-citation></ref><ref id="B15"><mixed-citation xmlns:xlink="http://www.w3.org/1999/xlink" xlink:type="simple">
          <person-group><name name-style="western"><surname>Decker</surname><given-names>P</given-names></name></person-group> (<year>2010</year>) <article-title>Contributions to the myriapod fauna of Thailand-New records of millipedes and centipedes from Thailand (<tp:taxon-name><tp:taxon-name-part taxon-name-part-type="subphylum">Myriapoda</tp:taxon-name-part></tp:taxon-name>: <tp:taxon-name><tp:taxon-name-part taxon-name-part-type="class">Diplopoda</tp:taxon-name-part></tp:taxon-name>, <tp:taxon-name><tp:taxon-name-part taxon-name-part-type="class">Chilopoda</tp:taxon-name-part></tp:taxon-name>).</article-title> <source>Schubartiana</source> <volume>4</volume>: <fpage>23</fpage>–<lpage>34</lpage>. <ext-link xlink:type="simple" ext-link-type="uri" xlink:href="http://www.schubartiana.de/issues/pdf/vol4/Decker-2010-Myriapod_fauna_of_Thailand.pdf">http://www.schubartiana.de/issues/pdf/vol4/Decker-2010-Myriapod_fauna_of_Thailand.pdf</ext-link></mixed-citation></ref><ref id="B47"><mixed-citation xmlns:xlink="http://www.w3.org/1999/xlink" xlink:type="simple">
          <person-group><name name-style="western"><surname>Nguyen</surname><given-names>DA</given-names></name><name name-style="western"><surname>Sierwald</surname><given-names>P</given-names></name></person-group> (<year>2013</year>) <article-title>A worldwide catalog of the family <tp:taxon-name><tp:taxon-name-part taxon-name-part-type="family">Paradoxosomatidae</tp:taxon-name-part></tp:taxon-name> Daday, 1889 (<tp:taxon-name><tp:taxon-name-part taxon-name-part-type="class">Diplopoda</tp:taxon-name-part></tp:taxon-name>: <tp:taxon-name><tp:taxon-name-part taxon-name-part-type="order">Polydesmida</tp:taxon-name-part></tp:taxon-name>).</article-title> <source>Check List</source> <volume>9</volume>: <fpage>1132</fpage>–<lpage>1353</lpage>. <ext-link xlink:type="simple" ext-link-type="doi" xlink:href="10.15560/9.6.1132">https://doi.org/10.15560/9.6.1132</ext-link></mixed-citation></ref><ref id="B64"><mixed-citation xmlns:xlink="http://www.w3.org/1999/xlink" xlink:type="simple">
          <person-group><name name-style="western"><surname>Zoysa</surname><given-names>HKS</given-names></name><name name-style="western"><surname>Nguyen</surname><given-names>DA</given-names></name><name name-style="western"><surname>Wickramasinghe</surname><given-names>S</given-names></name></person-group> (<year>2016</year>) <article-title>Annotated checklist of millipedes (<tp:taxon-name><tp:taxon-name-part taxon-name-part-type="subphylum">Myriapoda</tp:taxon-name-part></tp:taxon-name>: <tp:taxon-name><tp:taxon-name-part taxon-name-part-type="class">Diplopoda</tp:taxon-name-part></tp:taxon-name>) of Sri Lanka.</article-title> <source>Zootaxa</source> <volume>4061</volume>: <fpage>451</fpage>–<lpage>482</lpage>. <ext-link xlink:type="simple" ext-link-type="doi" xlink:href="10.11646/zootaxa.4061.5.1">http://dx.doi.org/10.11646/zootaxa.4061.5.1</ext-link></mixed-citation></ref><ref id="B25"><mixed-citation xmlns:xlink="http://www.w3.org/1999/xlink" xlink:type="simple">
          <person-group><name name-style="western"><surname>Golovatch</surname><given-names>SI</given-names></name><name name-style="western"><surname>Wesener</surname><given-names>T</given-names></name></person-group> (<year>2016</year>) <article-title>A species checklist of the millipedes (<tp:taxon-name><tp:taxon-name-part taxon-name-part-type="subphylum">Myriapoda</tp:taxon-name-part></tp:taxon-name>, <tp:taxon-name><tp:taxon-name-part taxon-name-part-type="class">Diplopoda</tp:taxon-name-part></tp:taxon-name>) of India.</article-title> <source>Zootaxa</source> <volume>4129</volume>: <fpage>1</fpage>–<lpage>75</lpage>. <ext-link xlink:type="simple" ext-link-type="doi" xlink:href="10.11646/zootaxa.4129.1.1">http://dx.doi.org/10.11646/zootaxa.4129.1.1</ext-link></mixed-citation></ref><ref id="B37"><mixed-citation xmlns:xlink="http://www.w3.org/1999/xlink" xlink:type="simple">
          <person-group><name name-style="western"><surname>Likhitrakarn</surname><given-names>N</given-names></name><name name-style="western"><surname>Jirapatrasilp</surname><given-names>P</given-names></name><name name-style="western"><surname>Golovatch</surname><given-names>SI</given-names></name><name name-style="western"><surname>Panha</surname><given-names>S</given-names></name></person-group> (<year>2017</year>) <article-title>A checklist of the millipedes (<tp:taxon-name><tp:taxon-name-part taxon-name-part-type="class">Diplopoda</tp:taxon-name-part></tp:taxon-name>) of Myanmar, with an updated list of Leonardo Fea’s collecting localities.</article-title> <source>Zootaxa</source> <volume>4350</volume>: <fpage>1</fpage>–<lpage>46</lpage>. <ext-link xlink:type="simple" ext-link-type="doi" xlink:href="10.11646/zootaxa.4350.1.1">http://doi.org/10.11646/zootaxa.4350.1.1</ext-link></mixed-citation></ref><ref id="B11"><mixed-citation xmlns:xlink="http://www.w3.org/1999/xlink" xlink:type="simple">
          <person-group><name name-style="western"><surname>Chamberlin</surname><given-names>RV</given-names></name></person-group> (<year>1923</year>) <article-title>Two diplopod immigrants taken at Honolulu.</article-title> <source>Proceedings of the Biological Society of Washington</source> <volume>36</volume>: <fpage>165</fpage>–<lpage>168</lpage>. <ext-link xlink:type="simple" ext-link-type="uri" xlink:href="https://biodiversitylibrary.org/page/34510694">https://biodiversitylibrary.org/page/34510694</ext-link></mixed-citation></ref><ref id="B12"><mixed-citation xmlns:xlink="http://www.w3.org/1999/xlink" xlink:type="simple">
          <person-group><name name-style="western"><surname>Chamberlin</surname><given-names>RV</given-names></name></person-group> (<year>1941</year>) <article-title>New polydesmoid diplopods intercepted at quarantine.</article-title> <source>Proceedings of the Entomological Society of Washington</source> <volume>43</volume>: <fpage>32</fpage>–<lpage>35</lpage>. <ext-link xlink:type="simple" ext-link-type="uri" xlink:href="https://biodiversitylibrary.org/page/16130128">https://biodiversitylibrary.org/page/16130128</ext-link></mixed-citation></ref></ref-list></tp:taxon-treatment>
