# Supplementary material for: A revision of dragon millipedes I: genus Desmoxytes Chamberlin, 1923, with the description of eight new species (Diplopoda, Polydesmida, Paradoxosomatidae)
Source: Zookeys. 2018 May 29;(761):1–177. doi: 10.3897/zookeys.761.24214 (PMC5988806; doi:10.3897/zookeys.761.24214)
Supplement: XML Treatment for Desmoxytes purpurosea [file zookeys.761.24214-treatment16.xml]

<!DOCTYPE tp:taxon-treatment
  PUBLIC "-//TaxonX//DTD Taxonomic Treatment Publishing DTD v0 20100105//EN" "tax-treatment-NSO.dtd">
<tp:taxon-treatment xmlns:tp="http://www.plazi.org/taxpub"><tp:treatment-meta><kwd-group><label>Taxon classification</label><kwd><named-content xmlns:xlink="http://www.w3.org/1999/xlink" content-type="kingdom">Animalia</named-content></kwd><kwd><named-content xmlns:xlink="http://www.w3.org/1999/xlink" content-type="order">Polydesmida</named-content></kwd><kwd><named-content xmlns:xlink="http://www.w3.org/1999/xlink" content-type="family">Paradoxosomatidae</named-content></kwd></kwd-group><mixed-citation publication-type="journal"><person-group><name><surname>Srisonchai</surname><given-names>Ruttapon</given-names></name><name><surname>Enghoff</surname><given-names>Henrik</given-names></name><name><surname>Likhitrakarn</surname><given-names>Natdanai</given-names></name><name><surname>Panha</surname><given-names>Somsak</given-names></name></person-group><article-title>A revision of dragon millipedes I: genus <italic><tp:taxon-name><tp:taxon-name-part taxon-name-part-type="genus" reg="Desmoxytes">Desmoxytes</tp:taxon-name-part></tp:taxon-name></italic> Chamberlin, 1923, with the description of eight new species (<tp:taxon-name><tp:taxon-name-part taxon-name-part-type="class">Diplopoda</tp:taxon-name-part></tp:taxon-name>, <tp:taxon-name><tp:taxon-name-part taxon-name-part-type="order">Polydesmida</tp:taxon-name-part></tp:taxon-name>, <tp:taxon-name><tp:taxon-name-part taxon-name-part-type="family">Paradoxosomatidae</tp:taxon-name-part></tp:taxon-name>)</article-title><source>Zookeys</source><day>29</day><month>5</month><year>2018</year><volume>2018</volume><issue>761</issue><fpage>1</fpage><lpage>177</lpage><pub-id pub-id-type="doi">10.3897/zookeys.761.24214</pub-id></mixed-citation></tp:treatment-meta><tp:nomenclature><tp:taxon-name>
              <tp:taxon-name-part taxon-name-part-type="genus" reg="Desmoxytes">Desmoxytes</tp:taxon-name-part>
              <tp:taxon-name-part taxon-name-part-type="species" reg="purpurosea">purpurosea</tp:taxon-name-part>
            </tp:taxon-name><tp:taxon-authority>Enghoff, Sutcharit &amp; Panha, 2007</tp:taxon-authority><xref ref-type="fig" rid="F75">Figs 75</xref><xref ref-type="fig" rid="F76">, 76</xref><xref ref-type="fig" rid="F77">, 77</xref><xref ref-type="fig" rid="F78">, 78</xref><xref ref-type="fig" rid="F79">, 79</xref><xref ref-type="fig" rid="F80">, 80</xref><xref ref-type="fig" rid="F81">, 81</xref><tp:nomenclature-citation-list><tp:nomenclature-citation><tp:taxon-name>
                  <tp:taxon-name-part taxon-name-part-type="genus" reg="Desmoxytes">Desmoxytes</tp:taxon-name-part> <tp:taxon-name-part taxon-name-part-type="species" reg="purpurosea">purpurosea</tp:taxon-name-part></tp:taxon-name><comment>Enghoff, Sutcharit &amp; Panha, 2007: 32. <xref ref-type="bibr" rid="B47">Nguyen and Sierwald 2013</xref>: 1242.</comment></tp:nomenclature-citation></tp:nomenclature-citation-list></tp:nomenclature><tp:treatment-sec sec-type="material" id="SECID0EVXEM"><title>Material examined.</title><p>
              <bold>Hototype</bold>: Male (<abbrev xmlns:xlink="http://www.w3.org/1999/xlink" content-type="institution" xlink:title="Chulalongkorn University Museum of Zoology, Bangkok, Thailand" id="ABBRID0E4XEM" xlink:type="simple">CUMZ</abbrev>), THAILAND, Uthai Thani Province, Department of National Parks, Tam Pratun Non-Hunting Area, Hup Pa Tard. <named-content xmlns:xlink="http://www.w3.org/1999/xlink" content-type="dwc:verbatimCoordinates" xlink:type="simple"><named-content content-type="geo-json" specific-use="{&#34;type&#34;:&#34;Point&#34;,&#34;coordinates&#34;:[99.630556,15.377222]}" id="NCID0EFYEM" xlink:type="simple">15°22'38"N, 99°37'50"E</named-content></named-content>, <abbrev xmlns:xlink="http://www.w3.org/1999/xlink" xlink:title="approximately, around (circa)" id="ABBRID0EKYEM" xlink:type="simple">ca.</abbrev> 113 m <abbrev xmlns:xlink="http://www.w3.org/1999/xlink" xlink:title="above sea level" id="ABBRID0EOYEM" xlink:type="simple">a.s.l</abbrev>., 28 August 2006, leg. S. Panha, H. Enghoff, P. Pimwichai, and C. Sutcharit.</p></tp:treatment-sec><tp:treatment-sec sec-type="Paratypes" id="SECID0ESYEM"><title>Paratypes.</title><p>16 males, 30 females (<abbrev xmlns:xlink="http://www.w3.org/1999/xlink" content-type="institution" xlink:title="Chulalongkorn University Museum of Zoology, Bangkok, Thailand" id="ABBRID0EYYEM" xlink:type="simple">CUMZ</abbrev>), 4 males, 3 females (<abbrev xmlns:xlink="http://www.w3.org/1999/xlink" content-type="institution" xlink:title="Natural History Museum of Denmark (Zoological Museum), University of Copenhagen, Denmark" id="ABBRID0E4YEM" xlink:type="simple">ZMUC</abbrev>), same data as holotype.</p></tp:treatment-sec><tp:treatment-sec sec-type="Further specimens" id="SECID0ECZEM"><title>Further specimens, </title><p><bold>all from THAILAND, Kanchanaburi Province</bold>: 8 males, 5 females, 1 broken male, 1 male missing gonopods, 1 male missing left gonopod, 1 fragment, 1 juvenile (<abbrev xmlns:xlink="http://www.w3.org/1999/xlink" content-type="institution" xlink:title="Chulalongkorn University Museum of Zoology, Bangkok, Thailand" id="ABBRID0EKZEM" xlink:type="simple">CUMZ</abbrev>), Sai Yok District, Daowadueng Cave, <named-content xmlns:xlink="http://www.w3.org/1999/xlink" content-type="dwc:verbatimCoordinates" xlink:type="simple"><named-content content-type="geo-json" specific-use="{&#34;type&#34;:&#34;Point&#34;,&#34;coordinates&#34;:[98.834444,14.473056]}" id="NCID0ESZEM" xlink:type="simple">14°28'23"N, 98°50'04"E</named-content></named-content>, <abbrev xmlns:xlink="http://www.w3.org/1999/xlink" xlink:title="approximately, around (circa)" id="ABBRID0EXZEM" xlink:type="simple">ca.</abbrev> 132 m <abbrev xmlns:xlink="http://www.w3.org/1999/xlink" xlink:title="above sea level" id="ABBRID0E2ZEM" xlink:type="simple">a.s.l</abbrev>., 11 July 2009, leg. S. Panha and <abbrev xmlns:xlink="http://www.w3.org/1999/xlink" content-type="institution" xlink:title="Animal Systematics Research Unit, Department of Biology, Faculty of Science, Chulalongkorn University, Bangkok, Thailand" id="ABBRID0E6ZEM" xlink:type="simple">ASRU</abbrev> members. 1 male (<abbrev xmlns:xlink="http://www.w3.org/1999/xlink" content-type="institution" xlink:title="Chulalongkorn University Museum of Zoology, Bangkok, Thailand" id="ABBRID0EE1EM" xlink:type="simple">CUMZ</abbrev>), Sai Yok District, Daowadueng Cave, <named-content xmlns:xlink="http://www.w3.org/1999/xlink" content-type="dwc:verbatimCoordinates" xlink:type="simple"><named-content content-type="geo-json" specific-use="{&#34;type&#34;:&#34;Point&#34;,&#34;coordinates&#34;:[98.834444,14.473056]}" id="NCID0EM1EM" xlink:type="simple">14°28'23"N, 98°50'04"E</named-content></named-content>, <abbrev xmlns:xlink="http://www.w3.org/1999/xlink" xlink:title="approximately, around (circa)" id="ABBRID0ER1EM" xlink:type="simple">ca.</abbrev> 132 m <abbrev xmlns:xlink="http://www.w3.org/1999/xlink" xlink:title="above sea level" id="ABBRID0EV1EM" xlink:type="simple">a.s.l</abbrev>., 12 October 2015, leg. C. Sutcharit and R. Srisonchai. 14 males, 7 females (<abbrev xmlns:xlink="http://www.w3.org/1999/xlink" content-type="institution" xlink:title="Chulalongkorn University Museum of Zoology, Bangkok, Thailand" id="ABBRID0EZ1EM" xlink:type="simple">CUMZ</abbrev>), Sai Yok District, Daowadueng Cave, <named-content xmlns:xlink="http://www.w3.org/1999/xlink" content-type="dwc:verbatimCoordinates" xlink:type="simple"><named-content content-type="geo-json" specific-use="{&#34;type&#34;:&#34;Point&#34;,&#34;coordinates&#34;:[98.834444,14.473056]}" id="NCID0EB2EM" xlink:type="simple">14°28'23"N, 98°50'04"E</named-content></named-content>, <abbrev xmlns:xlink="http://www.w3.org/1999/xlink" xlink:title="approximately, around (circa)" id="ABBRID0EG2EM" xlink:type="simple">ca.</abbrev> 132 m <abbrev xmlns:xlink="http://www.w3.org/1999/xlink" xlink:title="above sea level" id="ABBRID0EK2EM" xlink:type="simple">a.s.l</abbrev>., 15 August 2016, leg. C. Sutcharit, R. Srisonchai, and <abbrev xmlns:xlink="http://www.w3.org/1999/xlink" content-type="institution" xlink:title="Animal Systematics Research Unit, Department of Biology, Faculty of Science, Chulalongkorn University, Bangkok, Thailand" id="ABBRID0EO2EM" xlink:type="simple">ASRU</abbrev> members. 3 males, 1 female (<abbrev xmlns:xlink="http://www.w3.org/1999/xlink" content-type="institution" xlink:title="Chulalongkorn University Museum of Zoology, Bangkok, Thailand" id="ABBRID0ET2EM" xlink:type="simple">CUMZ</abbrev>), Sai Yok District, Ban Thung Kang Yang, <named-content xmlns:xlink="http://www.w3.org/1999/xlink" content-type="dwc:verbatimCoordinates" xlink:type="simple"><named-content content-type="geo-json" specific-use="{&#34;type&#34;:&#34;Point&#34;,&#34;coordinates&#34;:[98.917778,14.404722]}" id="NCID0E22EM" xlink:type="simple">14°24'17"N, 98°55'04"E</named-content></named-content>, <abbrev xmlns:xlink="http://www.w3.org/1999/xlink" xlink:title="approximately, around (circa)" id="ABBRID0EA3EM" xlink:type="simple">ca.</abbrev> 264 m <abbrev xmlns:xlink="http://www.w3.org/1999/xlink" xlink:title="above sea level" id="ABBRID0EE3EM" xlink:type="simple">a.s.l</abbrev>., 15 August 2016, leg. C. Sutcharit, R. Srisonchai, and <abbrev xmlns:xlink="http://www.w3.org/1999/xlink" content-type="institution" xlink:title="Animal Systematics Research Unit, Department of Biology, Faculty of Science, Chulalongkorn University, Bangkok, Thailand" id="ABBRID0EI3EM" xlink:type="simple">ASRU</abbrev> members. 38 males, 13 females (<abbrev xmlns:xlink="http://www.w3.org/1999/xlink" content-type="institution" xlink:title="Chulalongkorn University Museum of Zoology, Bangkok, Thailand" id="ABBRID0EN3EM" xlink:type="simple">CUMZ</abbrev>), Sai Yok District, Wat Sunantha Wanaram, <named-content xmlns:xlink="http://www.w3.org/1999/xlink" content-type="dwc:verbatimCoordinates" xlink:type="simple"><named-content content-type="geo-json" specific-use="{&#34;type&#34;:&#34;Point&#34;,&#34;coordinates&#34;:[98.830833,14.536389]}" id="NCID0EV3EM" xlink:type="simple">14°32'11"N, 98°49'51"E</named-content></named-content>, <abbrev xmlns:xlink="http://www.w3.org/1999/xlink" xlink:title="approximately, around (circa)" id="ABBRID0E13EM" xlink:type="simple">ca.</abbrev> 161 m <abbrev xmlns:xlink="http://www.w3.org/1999/xlink" xlink:title="above sea level" id="ABBRID0E53EM" xlink:type="simple">a.s.l</abbrev>., 17 August 2016, leg. C. Sutcharit, R. Srisonchai, and <abbrev xmlns:xlink="http://www.w3.org/1999/xlink" content-type="institution" xlink:title="Animal Systematics Research Unit, Department of Biology, Faculty of Science, Chulalongkorn University, Bangkok, Thailand" id="ABBRID0EC4EM" xlink:type="simple">ASRU</abbrev> members. 1 male (<abbrev xmlns:xlink="http://www.w3.org/1999/xlink" content-type="institution" xlink:title="Chulalongkorn University Museum of Zoology, Bangkok, Thailand" id="ABBRID0EH4EM" xlink:type="simple">CUMZ</abbrev>), Si Sawat District, Chalermrattanakosin National Park, Tham Than Lod Cave, <named-content xmlns:xlink="http://www.w3.org/1999/xlink" content-type="dwc:verbatimCoordinates" xlink:type="simple"><named-content content-type="geo-json" specific-use="{&#34;type&#34;:&#34;Point&#34;,&#34;coordinates&#34;:[99.317222,14.668333]}" id="NCID0EP4EM" xlink:type="simple">14°40'06"N, 99°19'02"E</named-content></named-content>, <abbrev xmlns:xlink="http://www.w3.org/1999/xlink" xlink:title="approximately, around (circa)" id="ABBRID0EU4EM" xlink:type="simple">ca.</abbrev> 255 m <abbrev xmlns:xlink="http://www.w3.org/1999/xlink" xlink:title="above sea level" id="ABBRID0EY4EM" xlink:type="simple">a.s.l</abbrev>., 9 September 1973, leg. <abbrev xmlns:xlink="http://www.w3.org/1999/xlink" content-type="institution" xlink:title="Chulalongkorn University Museum of Zoology, Bangkok, Thailand" id="ABBRID0E34EM" xlink:type="simple">CUMZ</abbrev> staff. Many specimens (<abbrev xmlns:xlink="http://www.w3.org/1999/xlink" content-type="institution" xlink:title="Chulalongkorn University Museum of Zoology, Bangkok, Thailand" id="ABBRID0EB5EM" xlink:type="simple">CUMZ</abbrev>), Si Sawat District, Chalermrattanakosin National Park, Tham Than Lod Cave, <named-content xmlns:xlink="http://www.w3.org/1999/xlink" content-type="dwc:verbatimCoordinates" xlink:type="simple"><named-content content-type="geo-json" specific-use="{&#34;type&#34;:&#34;Point&#34;,&#34;coordinates&#34;:[99.317222,14.668333]}" id="NCID0EJ5EM" xlink:type="simple">14°40'06"N, 99°19'02"E</named-content></named-content>, <abbrev xmlns:xlink="http://www.w3.org/1999/xlink" xlink:title="approximately, around (circa)" id="ABBRID0EO5EM" xlink:type="simple">ca.</abbrev> 255 m <abbrev xmlns:xlink="http://www.w3.org/1999/xlink" xlink:title="above sea level" id="ABBRID0ES5EM" xlink:type="simple">a.s.l</abbrev>., 10 July 2006, leg. <abbrev xmlns:xlink="http://www.w3.org/1999/xlink" content-type="institution" xlink:title="Chulalongkorn University Museum of Zoology, Bangkok, Thailand" id="ABBRID0EW5EM" xlink:type="simple">CUMZ</abbrev> staff. 6 males, 4 females (<abbrev xmlns:xlink="http://www.w3.org/1999/xlink" content-type="institution" xlink:title="Chulalongkorn University Museum of Zoology, Bangkok, Thailand" id="ABBRID0E25EM" xlink:type="simple">CUMZ</abbrev>), Si Sawat District, Chalermrattanakosin National Park, Tham Than Lod Cave, <named-content xmlns:xlink="http://www.w3.org/1999/xlink" content-type="dwc:verbatimCoordinates" xlink:type="simple"><named-content content-type="geo-json" specific-use="{&#34;type&#34;:&#34;Point&#34;,&#34;coordinates&#34;:[99.317222,14.668333]}" id="NCID0ED6EM" xlink:type="simple">14°40'06"N, 99°19'02"E</named-content></named-content>, <abbrev xmlns:xlink="http://www.w3.org/1999/xlink" xlink:title="approximately, around (circa)" id="ABBRID0EI6EM" xlink:type="simple">ca.</abbrev> 255 m <abbrev xmlns:xlink="http://www.w3.org/1999/xlink" xlink:title="above sea level" id="ABBRID0EM6EM" xlink:type="simple">a.s.l</abbrev>., 13 October 2015, leg. C. Sutcharit and R. Srisonchai. 1 male missing gonopods, 2 females (<abbrev xmlns:xlink="http://www.w3.org/1999/xlink" content-type="institution" xlink:title="Chulalongkorn University Museum of Zoology, Bangkok, Thailand" id="ABBRID0EQ6EM" xlink:type="simple">CUMZ</abbrev>), Sangkhla Buri District, Kroeng Krawia Waterfall, <named-content xmlns:xlink="http://www.w3.org/1999/xlink" content-type="dwc:verbatimCoordinates" xlink:type="simple"><named-content content-type="geo-json" specific-use="{&#34;type&#34;:&#34;Point&#34;,&#34;coordinates&#34;:[98.631944,14.982222]}" id="NCID0EY6EM" xlink:type="simple">14°58'56"N, 98°37'55"E</named-content></named-content>, <abbrev xmlns:xlink="http://www.w3.org/1999/xlink" xlink:title="approximately, around (circa)" id="ABBRID0E46EM" xlink:type="simple">ca.</abbrev> 264 m <abbrev xmlns:xlink="http://www.w3.org/1999/xlink" xlink:title="above sea level" id="ABBRID0EBAFM" xlink:type="simple">a.s.l</abbrev>., 10 July 2009, leg. S. Panha and <abbrev xmlns:xlink="http://www.w3.org/1999/xlink" content-type="institution" xlink:title="Animal Systematics Research Unit, Department of Biology, Faculty of Science, Chulalongkorn University, Bangkok, Thailand" id="ABBRID0EFAFM" xlink:type="simple">ASRU</abbrev> members. 7 males, 12 females (<abbrev xmlns:xlink="http://www.w3.org/1999/xlink" content-type="institution" xlink:title="Chulalongkorn University Museum of Zoology, Bangkok, Thailand" id="ABBRID0EKAFM" xlink:type="simple">CUMZ</abbrev>), Thong Pha Phum District, Kroeng Krawia Checkpoint, <named-content xmlns:xlink="http://www.w3.org/1999/xlink" content-type="dwc:verbatimCoordinates" xlink:type="simple"><named-content content-type="geo-json" specific-use="{&#34;type&#34;:&#34;Point&#34;,&#34;coordinates&#34;:[98.669722,14.942222]}" id="NCID0ESAFM" xlink:type="simple">14°56'32"N, 98°40'11"E</named-content></named-content>, <abbrev xmlns:xlink="http://www.w3.org/1999/xlink" xlink:title="approximately, around (circa)" id="ABBRID0EXAFM" xlink:type="simple">ca.</abbrev> 347 m <abbrev xmlns:xlink="http://www.w3.org/1999/xlink" xlink:title="above sea level" id="ABBRID0E2AFM" xlink:type="simple">a.s.l</abbrev>., 16 August 2016, leg. C. Sutcharit, R. Srisonchai, and <abbrev xmlns:xlink="http://www.w3.org/1999/xlink" content-type="institution" xlink:title="Animal Systematics Research Unit, Department of Biology, Faculty of Science, Chulalongkorn University, Bangkok, Thailand" id="ABBRID0E6AFM" xlink:type="simple">ASRU</abbrev> members.</p><p>
              <bold>Lamphun Province</bold>: 1 male (<abbrev xmlns:xlink="http://www.w3.org/1999/xlink" content-type="institution" xlink:title="Chulalongkorn University Museum of Zoology, Bangkok, Thailand" id="ABBRID0EIBFM" xlink:type="simple">CUMZ</abbrev>), Pasang District, Tham Erawan (Erawan Cave), <named-content xmlns:xlink="http://www.w3.org/1999/xlink" content-type="dwc:verbatimCoordinates" xlink:type="simple"><named-content content-type="geo-json" specific-use="{&#34;type&#34;:&#34;Point&#34;,&#34;coordinates&#34;:[98.873333,18.326389]}" id="NCID0EQBFM" xlink:type="simple">18°19'35"N, 98°52'24"E</named-content></named-content>, <abbrev xmlns:xlink="http://www.w3.org/1999/xlink" xlink:title="approximately, around (circa)" id="ABBRID0EVBFM" xlink:type="simple">ca.</abbrev> 551 m <abbrev xmlns:xlink="http://www.w3.org/1999/xlink" xlink:title="above sea level" id="ABBRID0EZBFM" xlink:type="simple">a.s.l</abbrev>., 26 October 2015, leg. C. Sutcharit, R. Srisonchai, and <abbrev xmlns:xlink="http://www.w3.org/1999/xlink" content-type="institution" xlink:title="Animal Systematics Research Unit, Department of Biology, Faculty of Science, Chulalongkorn University, Bangkok, Thailand" id="ABBRID0E4BFM" xlink:type="simple">ASRU</abbrev> members.</p><p>
              <bold>Suphan Buri Province</bold>: 3 juveniles (<abbrev xmlns:xlink="http://www.w3.org/1999/xlink" content-type="institution" xlink:title="Chulalongkorn University Museum of Zoology, Bangkok, Thailand" id="ABBRID0EGCFM" xlink:type="simple">CUMZ</abbrev>), Dan Chang District, Tham Weruwan, <named-content xmlns:xlink="http://www.w3.org/1999/xlink" content-type="dwc:verbatimCoordinates" xlink:type="simple"><named-content content-type="geo-json" specific-use="{&#34;type&#34;:&#34;Point&#34;,&#34;coordinates&#34;:[99.646944,14.954722]}" id="NCID0EOCFM" xlink:type="simple">14°57'17"N, 99°38'49"E</named-content></named-content>, <abbrev xmlns:xlink="http://www.w3.org/1999/xlink" xlink:title="approximately, around (circa)" id="ABBRID0ETCFM" xlink:type="simple">ca.</abbrev> 121 m <abbrev xmlns:xlink="http://www.w3.org/1999/xlink" xlink:title="above sea level" id="ABBRID0EXCFM" xlink:type="simple">a.s.l</abbrev>., 5 June 2017, leg. C. Sutcharit, A. Pholyotha, and <abbrev xmlns:xlink="http://www.w3.org/1999/xlink" content-type="institution" xlink:title="Animal Systematics Research Unit, Department of Biology, Faculty of Science, Chulalongkorn University, Bangkok, Thailand" id="ABBRID0E2CFM" xlink:type="simple">ASRU</abbrev> members.</p><p>
              <bold>Uthai Thani Province</bold>: 1 male missing gonopods (<abbrev xmlns:xlink="http://www.w3.org/1999/xlink" content-type="institution" xlink:title="Chulalongkorn University Museum of Zoology, Bangkok, Thailand" id="ABBRID0EEDFM" xlink:type="simple">CUMZ</abbrev>), Lansak District, Hup Pa Tard, <named-content xmlns:xlink="http://www.w3.org/1999/xlink" content-type="dwc:verbatimCoordinates" xlink:type="simple"><named-content content-type="geo-json" specific-use="{&#34;type&#34;:&#34;Point&#34;,&#34;coordinates&#34;:[99.632778,15.373889]}" id="NCID0EMDFM" xlink:type="simple">15°22'26"N, 99°37'58"E</named-content></named-content>, <abbrev xmlns:xlink="http://www.w3.org/1999/xlink" xlink:title="approximately, around (circa)" id="ABBRID0ERDFM" xlink:type="simple">ca.</abbrev> 113 m <abbrev xmlns:xlink="http://www.w3.org/1999/xlink" xlink:title="above sea level" id="ABBRID0EVDFM" xlink:type="simple">a.s.l</abbrev>., 8 June 2008, leg. S. Panha and <abbrev xmlns:xlink="http://www.w3.org/1999/xlink" content-type="institution" xlink:title="Animal Systematics Research Unit, Department of Biology, Faculty of Science, Chulalongkorn University, Bangkok, Thailand" id="ABBRID0EZDFM" xlink:type="simple">ASRU</abbrev> members. 7 males, 9 females, 1 broken female, 1 male missing gonopods (<abbrev xmlns:xlink="http://www.w3.org/1999/xlink" content-type="institution" xlink:title="Chulalongkorn University Museum of Zoology, Bangkok, Thailand" id="ABBRID0E5DFM" xlink:type="simple">CUMZ</abbrev>), Lansak District, Hup Pa Tard, <named-content xmlns:xlink="http://www.w3.org/1999/xlink" content-type="dwc:verbatimCoordinates" xlink:type="simple"><named-content content-type="geo-json" specific-use="{&#34;type&#34;:&#34;Point&#34;,&#34;coordinates&#34;:[99.632778,15.373889]}" id="NCID0EGEFM" xlink:type="simple">15°22'26"N, 99°37'58"E</named-content></named-content>, <abbrev xmlns:xlink="http://www.w3.org/1999/xlink" xlink:title="approximately, around (circa)" id="ABBRID0ELEFM" xlink:type="simple">ca.</abbrev> 113 m <abbrev xmlns:xlink="http://www.w3.org/1999/xlink" xlink:title="above sea level" id="ABBRID0EPEFM" xlink:type="simple">a.s.l</abbrev>., 15 May 2009, leg. S. Panha and <abbrev xmlns:xlink="http://www.w3.org/1999/xlink" content-type="institution" xlink:title="Animal Systematics Research Unit, Department of Biology, Faculty of Science, Chulalongkorn University, Bangkok, Thailand" id="ABBRID0ETEFM" xlink:type="simple">ASRU</abbrev> members. 5 females (<abbrev xmlns:xlink="http://www.w3.org/1999/xlink" content-type="institution" xlink:title="Chulalongkorn University Museum of Zoology, Bangkok, Thailand" id="ABBRID0EYEFM" xlink:type="simple">CUMZ</abbrev>), Lansak District, Hup Pa Tard, <named-content xmlns:xlink="http://www.w3.org/1999/xlink" content-type="dwc:verbatimCoordinates" xlink:type="simple"><named-content content-type="geo-json" specific-use="{&#34;type&#34;:&#34;Point&#34;,&#34;coordinates&#34;:[99.632778,15.373889]}" id="NCID0EAFFM" xlink:type="simple">15°22'26"N, 99°37'58"E</named-content></named-content>, <abbrev xmlns:xlink="http://www.w3.org/1999/xlink" xlink:title="approximately, around (circa)" id="ABBRID0EFFFM" xlink:type="simple">ca.</abbrev> 113 m <abbrev xmlns:xlink="http://www.w3.org/1999/xlink" xlink:title="above sea level" id="ABBRID0EJFFM" xlink:type="simple">a.s.l</abbrev>., April 2009, leg. S. Panha and <abbrev xmlns:xlink="http://www.w3.org/1999/xlink" content-type="institution" xlink:title="Animal Systematics Research Unit, Department of Biology, Faculty of Science, Chulalongkorn University, Bangkok, Thailand" id="ABBRID0ENFFM" xlink:type="simple">ASRU</abbrev> members. 1 male, 3 broken and mixed males (<abbrev xmlns:xlink="http://www.w3.org/1999/xlink" content-type="institution" xlink:title="Chulalongkorn University Museum of Zoology, Bangkok, Thailand" id="ABBRID0ESFFM" xlink:type="simple">CUMZ</abbrev>), Lansak District, Hup Pa Tard, <named-content xmlns:xlink="http://www.w3.org/1999/xlink" content-type="dwc:verbatimCoordinates" xlink:type="simple"><named-content content-type="geo-json" specific-use="{&#34;type&#34;:&#34;Point&#34;,&#34;coordinates&#34;:[99.632778,15.373889]}" id="NCID0E1FFM" xlink:type="simple">15°22'26"N, 99°37'58"E</named-content></named-content>, <abbrev xmlns:xlink="http://www.w3.org/1999/xlink" xlink:title="approximately, around (circa)" id="ABBRID0E6FFM" xlink:type="simple">ca.</abbrev> 113 m <abbrev xmlns:xlink="http://www.w3.org/1999/xlink" xlink:title="above sea level" id="ABBRID0EDGFM" xlink:type="simple">a.s.l</abbrev>., 27 October 2013, leg. S. Panha and <abbrev xmlns:xlink="http://www.w3.org/1999/xlink" content-type="institution" xlink:title="Animal Systematics Research Unit, Department of Biology, Faculty of Science, Chulalongkorn University, Bangkok, Thailand" id="ABBRID0EHGFM" xlink:type="simple">ASRU</abbrev> members. Many specimens (<abbrev xmlns:xlink="http://www.w3.org/1999/xlink" content-type="institution" xlink:title="Chulalongkorn University Museum of Zoology, Bangkok, Thailand" id="ABBRID0EMGFM" xlink:type="simple">CUMZ</abbrev>), Lansak District, Hup Pa Tard, <named-content xmlns:xlink="http://www.w3.org/1999/xlink" content-type="dwc:verbatimCoordinates" xlink:type="simple"><named-content content-type="geo-json" specific-use="{&#34;type&#34;:&#34;Point&#34;,&#34;coordinates&#34;:[99.632778,15.373889]}" id="NCID0EUGFM" xlink:type="simple">15°22'26"N, 99°37'58"E</named-content></named-content>, <abbrev xmlns:xlink="http://www.w3.org/1999/xlink" xlink:title="approximately, around (circa)" id="ABBRID0EZGFM" xlink:type="simple">ca.</abbrev> 113 m <abbrev xmlns:xlink="http://www.w3.org/1999/xlink" xlink:title="above sea level" id="ABBRID0E4GFM" xlink:type="simple">a.s.l</abbrev>., 31 May 2009, leg. S. Panha and <abbrev xmlns:xlink="http://www.w3.org/1999/xlink" content-type="institution" xlink:title="Animal Systematics Research Unit, Department of Biology, Faculty of Science, Chulalongkorn University, Bangkok, Thailand" id="ABBRID0EBHFM" xlink:type="simple">ASRU</abbrev> members. Many specimens (<abbrev xmlns:xlink="http://www.w3.org/1999/xlink" content-type="institution" xlink:title="Chulalongkorn University Museum of Zoology, Bangkok, Thailand" id="ABBRID0EGHFM" xlink:type="simple">CUMZ</abbrev>), Lansak District, Hup Pa Tard, <named-content xmlns:xlink="http://www.w3.org/1999/xlink" content-type="dwc:verbatimCoordinates" xlink:type="simple"><named-content content-type="geo-json" specific-use="{&#34;type&#34;:&#34;Point&#34;,&#34;coordinates&#34;:[99.632778,15.373889]}" id="NCID0EOHFM" xlink:type="simple">15°22'26"N, 99°37'58"E</named-content></named-content>, <abbrev xmlns:xlink="http://www.w3.org/1999/xlink" xlink:title="approximately, around (circa)" id="ABBRID0ETHFM" xlink:type="simple">ca.</abbrev> 113 m <abbrev xmlns:xlink="http://www.w3.org/1999/xlink" xlink:title="above sea level" id="ABBRID0EXHFM" xlink:type="simple">a.s.l</abbrev>., 7 June 2008, leg. S. Panha and <abbrev xmlns:xlink="http://www.w3.org/1999/xlink" content-type="institution" xlink:title="Animal Systematics Research Unit, Department of Biology, Faculty of Science, Chulalongkorn University, Bangkok, Thailand" id="ABBRID0E2HFM" xlink:type="simple">ASRU</abbrev> members. Many specimens (<abbrev xmlns:xlink="http://www.w3.org/1999/xlink" content-type="institution" xlink:title="Chulalongkorn University Museum of Zoology, Bangkok, Thailand" id="ABBRID0EAIFM" xlink:type="simple">CUMZ</abbrev>), Lansak District, Hup Pa Tard, <named-content xmlns:xlink="http://www.w3.org/1999/xlink" content-type="dwc:verbatimCoordinates" xlink:type="simple"><named-content content-type="geo-json" specific-use="{&#34;type&#34;:&#34;Point&#34;,&#34;coordinates&#34;:[99.632778,15.373889]}" id="NCID0EIIFM" xlink:type="simple">15°22'26"N, 99°37'58"E</named-content></named-content>, <abbrev xmlns:xlink="http://www.w3.org/1999/xlink" xlink:title="approximately, around (circa)" id="ABBRID0ENIFM" xlink:type="simple">ca.</abbrev> 113 m <abbrev xmlns:xlink="http://www.w3.org/1999/xlink" xlink:title="above sea level" id="ABBRID0ERIFM" xlink:type="simple">a.s.l</abbrev>., 10 September 2006, leg. S. Panha and <abbrev xmlns:xlink="http://www.w3.org/1999/xlink" content-type="institution" xlink:title="Animal Systematics Research Unit, Department of Biology, Faculty of Science, Chulalongkorn University, Bangkok, Thailand" id="ABBRID0EVIFM" xlink:type="simple">ASRU</abbrev> members. Many specimens (<abbrev xmlns:xlink="http://www.w3.org/1999/xlink" content-type="institution" xlink:title="Chulalongkorn University Museum of Zoology, Bangkok, Thailand" id="ABBRID0E1IFM" xlink:type="simple">CUMZ</abbrev>), Lansak District, Hup Pa Tard, <named-content xmlns:xlink="http://www.w3.org/1999/xlink" content-type="dwc:verbatimCoordinates" xlink:type="simple"><named-content content-type="geo-json" specific-use="{&#34;type&#34;:&#34;Point&#34;,&#34;coordinates&#34;:[99.632778,15.373889]}" id="NCID0ECJFM" xlink:type="simple">15°22'26"N, 99°37'58"E</named-content></named-content>, <abbrev xmlns:xlink="http://www.w3.org/1999/xlink" xlink:title="approximately, around (circa)" id="ABBRID0EHJFM" xlink:type="simple">ca.</abbrev> 113 m <abbrev xmlns:xlink="http://www.w3.org/1999/xlink" xlink:title="above sea level" id="ABBRID0ELJFM" xlink:type="simple">a.s.l</abbrev>., unknown date, unknown collector. 1 female (<abbrev xmlns:xlink="http://www.w3.org/1999/xlink" content-type="institution" xlink:title="Chulalongkorn University Museum of Zoology, Bangkok, Thailand" id="ABBRID0EPJFM" xlink:type="simple">CUMZ</abbrev>), Lansak District, Hup Pa Tard, <named-content xmlns:xlink="http://www.w3.org/1999/xlink" content-type="dwc:verbatimCoordinates" xlink:type="simple"><named-content content-type="geo-json" specific-use="{&#34;type&#34;:&#34;Point&#34;,&#34;coordinates&#34;:[99.632778,15.373889]}" id="NCID0EXJFM" xlink:type="simple">15°22'26"N, 99°37'58"E</named-content></named-content>, <abbrev xmlns:xlink="http://www.w3.org/1999/xlink" xlink:title="approximately, around (circa)" id="ABBRID0E3JFM" xlink:type="simple">ca.</abbrev> 113 m <abbrev xmlns:xlink="http://www.w3.org/1999/xlink" xlink:title="above sea level" id="ABBRID0EAKFM" xlink:type="simple">a.s.l</abbrev>., 27 October 2013, leg. S. Panha and <abbrev xmlns:xlink="http://www.w3.org/1999/xlink" content-type="institution" xlink:title="Animal Systematics Research Unit, Department of Biology, Faculty of Science, Chulalongkorn University, Bangkok, Thailand" id="ABBRID0EEKFM" xlink:type="simple">ASRU</abbrev> members. 2 males, 1 female (<abbrev xmlns:xlink="http://www.w3.org/1999/xlink" content-type="institution" xlink:title="Chulalongkorn University Museum of Zoology, Bangkok, Thailand" id="ABBRID0EJKFM" xlink:type="simple">CUMZ</abbrev>), Lansak District, Hup Pa Tard, <named-content xmlns:xlink="http://www.w3.org/1999/xlink" content-type="dwc:verbatimCoordinates" xlink:type="simple"><named-content content-type="geo-json" specific-use="{&#34;type&#34;:&#34;Point&#34;,&#34;coordinates&#34;:[99.632778,15.373889]}" id="NCID0ERKFM" xlink:type="simple">15°22'26"N, 99°37'58"E</named-content></named-content>, <abbrev xmlns:xlink="http://www.w3.org/1999/xlink" xlink:title="approximately, around (circa)" id="ABBRID0EWKFM" xlink:type="simple">ca.</abbrev> 113 m <abbrev xmlns:xlink="http://www.w3.org/1999/xlink" xlink:title="above sea level" id="ABBRID0E1KFM" xlink:type="simple">a.s.l</abbrev>., 1 August 2014, leg. S. Panha and <abbrev xmlns:xlink="http://www.w3.org/1999/xlink" content-type="institution" xlink:title="Animal Systematics Research Unit, Department of Biology, Faculty of Science, Chulalongkorn University, Bangkok, Thailand" id="ABBRID0E5KFM" xlink:type="simple">ASRU</abbrev> members. 34 specimens (<abbrev xmlns:xlink="http://www.w3.org/1999/xlink" content-type="institution" xlink:title="Chulalongkorn University Museum of Zoology, Bangkok, Thailand" id="ABBRID0EDLFM" xlink:type="simple">CUMZ</abbrev>), Lansak District, Hup Pa Tard, <named-content xmlns:xlink="http://www.w3.org/1999/xlink" content-type="dwc:verbatimCoordinates" xlink:type="simple"><named-content content-type="geo-json" specific-use="{&#34;type&#34;:&#34;Point&#34;,&#34;coordinates&#34;:[99.632778,15.373889]}" id="NCID0ELLFM" xlink:type="simple">15°22'26"N, 99°37'58"E</named-content></named-content>, <abbrev xmlns:xlink="http://www.w3.org/1999/xlink" xlink:title="approximately, around (circa)" id="ABBRID0EQLFM" xlink:type="simple">ca.</abbrev> 113 m <abbrev xmlns:xlink="http://www.w3.org/1999/xlink" xlink:title="above sea level" id="ABBRID0EULFM" xlink:type="simple">a.s.l</abbrev>., 20 October 2015, leg. C. Sutcharit and R. Srisonchai. 4 males, 1 female (<abbrev xmlns:xlink="http://www.w3.org/1999/xlink" content-type="institution" xlink:title="Chulalongkorn University Museum of Zoology, Bangkok, Thailand" id="ABBRID0EYLFM" xlink:type="simple">CUMZ</abbrev>), Lansak District, Hup Pa Tard, <named-content xmlns:xlink="http://www.w3.org/1999/xlink" content-type="dwc:verbatimCoordinates" xlink:type="simple"><named-content content-type="geo-json" specific-use="{&#34;type&#34;:&#34;Point&#34;,&#34;coordinates&#34;:[99.632778,15.373889]}" id="NCID0EAMFM" xlink:type="simple">15°22'26"N, 99°37'58"E</named-content></named-content>, <abbrev xmlns:xlink="http://www.w3.org/1999/xlink" xlink:title="approximately, around (circa)" id="ABBRID0EFMFM" xlink:type="simple">ca.</abbrev> 113 m <abbrev xmlns:xlink="http://www.w3.org/1999/xlink" xlink:title="above sea level" id="ABBRID0EJMFM" xlink:type="simple">a.s.l</abbrev>., 27 July 2006, leg. C. Sutcharit, R. Srisonchai, and <abbrev xmlns:xlink="http://www.w3.org/1999/xlink" content-type="institution" xlink:title="Animal Systematics Research Unit, Department of Biology, Faculty of Science, Chulalongkorn University, Bangkok, Thailand" id="ABBRID0ENMFM" xlink:type="simple">ASRU</abbrev> members. 1 male, 1 female (<abbrev xmlns:xlink="http://www.w3.org/1999/xlink" content-type="institution" xlink:title="Natural History Museum of Denmark (Zoological Museum), University of Copenhagen, Denmark" id="ABBRID0ESMFM" xlink:type="simple">ZMUC</abbrev>), 1 male, 1 female (<abbrev xmlns:xlink="http://www.w3.org/1999/xlink" content-type="institution" xlink:title="Zoological Museum, University of Moscow, Russia" id="ABBRID0EXMFM" xlink:type="simple">ZMUM</abbrev>), 1 male, 1 female (<abbrev xmlns:xlink="http://www.w3.org/1999/xlink" content-type="institution" xlink:title="Natural History Museum Vienna, Austria" id="ABBRID0E3MFM" xlink:type="simple">NHMW</abbrev>), 1 male, 1 female (<abbrev xmlns:xlink="http://www.w3.org/1999/xlink" content-type="institution" xlink:title="Natural History Museum of London, England" id="ABBRID0EBNFM" xlink:type="simple">NHMUK</abbrev>), Lansak District, Hup Pa Tard, <named-content xmlns:xlink="http://www.w3.org/1999/xlink" content-type="dwc:verbatimCoordinates" xlink:type="simple"><named-content content-type="geo-json" specific-use="{&#34;type&#34;:&#34;Point&#34;,&#34;coordinates&#34;:[99.632778,15.373889]}" id="NCID0EJNFM" xlink:type="simple">15°22'26"N, 99°37'58"E</named-content></named-content>, <abbrev xmlns:xlink="http://www.w3.org/1999/xlink" xlink:title="approximately, around (circa)" id="ABBRID0EONFM" xlink:type="simple">ca.</abbrev> 113 m <abbrev xmlns:xlink="http://www.w3.org/1999/xlink" xlink:title="above sea level" id="ABBRID0ESNFM" xlink:type="simple">a.s.l</abbrev>., 27 July 2016, leg. C. Sutcharit, R. Srisonchai, and <abbrev xmlns:xlink="http://www.w3.org/1999/xlink" content-type="institution" xlink:title="Animal Systematics Research Unit, Department of Biology, Faculty of Science, Chulalongkorn University, Bangkok, Thailand" id="ABBRID0EWNFM" xlink:type="simple">ASRU</abbrev> members. 9 males, 1 female, 6 broken males and 4 broken females mixed together (<abbrev xmlns:xlink="http://www.w3.org/1999/xlink" content-type="institution" xlink:title="Chulalongkorn University Museum of Zoology, Bangkok, Thailand" id="ABBRID0E2NFM" xlink:type="simple">CUMZ</abbrev>), Lansak District, Hup Pa Tard, <named-content xmlns:xlink="http://www.w3.org/1999/xlink" content-type="dwc:verbatimCoordinates" xlink:type="simple"><named-content content-type="geo-json" specific-use="{&#34;type&#34;:&#34;Point&#34;,&#34;coordinates&#34;:[99.632778,15.373889]}" id="NCID0EDOFM" xlink:type="simple">15°22'26"N, 99°37'58"E</named-content></named-content>, <abbrev xmlns:xlink="http://www.w3.org/1999/xlink" xlink:title="approximately, around (circa)" id="ABBRID0EIOFM" xlink:type="simple">ca.</abbrev> 113 m <abbrev xmlns:xlink="http://www.w3.org/1999/xlink" xlink:title="above sea level" id="ABBRID0EMOFM" xlink:type="simple">a.s.l</abbrev>., 19 August 2017, leg. R. Srisonchai and <abbrev xmlns:xlink="http://www.w3.org/1999/xlink" content-type="institution" xlink:title="Animal Systematics Research Unit, Department of Biology, Faculty of Science, Chulalongkorn University, Bangkok, Thailand" id="ABBRID0EQOFM" xlink:type="simple">ASRU</abbrev> members. Many specimens (<abbrev xmlns:xlink="http://www.w3.org/1999/xlink" content-type="institution" xlink:title="Chulalongkorn University Museum of Zoology, Bangkok, Thailand" id="ABBRID0EVOFM" xlink:type="simple">CUMZ</abbrev>), Lansak District, Tham Pha Nam Thip Bureau of Monks, <named-content xmlns:xlink="http://www.w3.org/1999/xlink" content-type="dwc:verbatimCoordinates" xlink:type="simple"><named-content content-type="geo-json" specific-use="{&#34;type&#34;:&#34;Point&#34;,&#34;coordinates&#34;:[99.590000,15.434167]}" id="NCID0E4OFM" xlink:type="simple">15°26'03"N, 99°35'24"E</named-content></named-content>, <abbrev xmlns:xlink="http://www.w3.org/1999/xlink" xlink:title="approximately, around (circa)" id="ABBRID0ECPFM" xlink:type="simple">ca.</abbrev> 245 m <abbrev xmlns:xlink="http://www.w3.org/1999/xlink" xlink:title="above sea level" id="ABBRID0EGPFM" xlink:type="simple">a.s.l</abbrev>., 27 July 2016, leg. C. Sutcharit, R. Srisonchai, and <abbrev xmlns:xlink="http://www.w3.org/1999/xlink" content-type="institution" xlink:title="Animal Systematics Research Unit, Department of Biology, Faculty of Science, Chulalongkorn University, Bangkok, Thailand" id="ABBRID0EKPFM" xlink:type="simple">ASRU</abbrev> members. 17 males, 6 females (<abbrev xmlns:xlink="http://www.w3.org/1999/xlink" content-type="institution" xlink:title="Chulalongkorn University Museum of Zoology, Bangkok, Thailand" id="ABBRID0EPPFM" xlink:type="simple">CUMZ</abbrev>), Lansak District, Tham Pha Nam Thip Bureau of Monks, <named-content xmlns:xlink="http://www.w3.org/1999/xlink" content-type="dwc:verbatimCoordinates" xlink:type="simple"><named-content content-type="geo-json" specific-use="{&#34;type&#34;:&#34;Point&#34;,&#34;coordinates&#34;:[99.590000,15.434167]}" id="NCID0EXPFM" xlink:type="simple">15°26'03"N, 99°35'24"E</named-content></named-content>, <abbrev xmlns:xlink="http://www.w3.org/1999/xlink" xlink:title="approximately, around (circa)" id="ABBRID0E3PFM" xlink:type="simple">ca.</abbrev> 245 m <abbrev xmlns:xlink="http://www.w3.org/1999/xlink" xlink:title="above sea level" id="ABBRID0EAQFM" xlink:type="simple">a.s.l</abbrev>., 19 August 2017, leg. R. Srisonchai and <abbrev xmlns:xlink="http://www.w3.org/1999/xlink" content-type="institution" xlink:title="Animal Systematics Research Unit, Department of Biology, Faculty of Science, Chulalongkorn University, Bangkok, Thailand" id="ABBRID0EEQFM" xlink:type="simple">ASRU</abbrev> members. 4 males, 6 females, 1 broken male, 2 broken females (<abbrev xmlns:xlink="http://www.w3.org/1999/xlink" content-type="institution" xlink:title="Chulalongkorn University Museum of Zoology, Bangkok, Thailand" id="ABBRID0EJQFM" xlink:type="simple">CUMZ</abbrev>), Lansak District, Wat Wang Pong (Wat Tham Khoa Chong Lom), <named-content xmlns:xlink="http://www.w3.org/1999/xlink" content-type="dwc:verbatimCoordinates" xlink:type="simple"><named-content content-type="geo-json" specific-use="{&#34;type&#34;:&#34;Point&#34;,&#34;coordinates&#34;:[99.719722,15.280556]}" id="NCID0ERQFM" xlink:type="simple">15°16'50"N, 99°43'11"E</named-content></named-content>, <abbrev xmlns:xlink="http://www.w3.org/1999/xlink" xlink:title="approximately, around (circa)" id="ABBRID0EWQFM" xlink:type="simple">ca.</abbrev> 90 m <abbrev xmlns:xlink="http://www.w3.org/1999/xlink" xlink:title="above sea level" id="ABBRID0E1QFM" xlink:type="simple">a.s.l</abbrev>., 28 July 2016, leg. C. Sutcharit, R. Srisonchai, and <abbrev xmlns:xlink="http://www.w3.org/1999/xlink" content-type="institution" xlink:title="Animal Systematics Research Unit, Department of Biology, Faculty of Science, Chulalongkorn University, Bangkok, Thailand" id="ABBRID0E5QFM" xlink:type="simple">ASRU</abbrev> members. Many specimens (<abbrev xmlns:xlink="http://www.w3.org/1999/xlink" content-type="institution" xlink:title="Chulalongkorn University Museum of Zoology, Bangkok, Thailand" id="ABBRID0EDRFM" xlink:type="simple">CUMZ</abbrev>), Ban Rai District, Wat Khao Chuak Charoen Tham, <named-content xmlns:xlink="http://www.w3.org/1999/xlink" content-type="dwc:verbatimCoordinates" xlink:type="simple"><named-content content-type="geo-json" specific-use="{&#34;type&#34;:&#34;Point&#34;,&#34;coordinates&#34;:[99.695278,15.271944]}" id="NCID0ELRFM" xlink:type="simple">15°16'19"N, 99°41'43"E</named-content></named-content>, <abbrev xmlns:xlink="http://www.w3.org/1999/xlink" xlink:title="approximately, around (circa)" id="ABBRID0EQRFM" xlink:type="simple">ca.</abbrev> 86 m <abbrev xmlns:xlink="http://www.w3.org/1999/xlink" xlink:title="above sea level" id="ABBRID0EURFM" xlink:type="simple">a.s.l</abbrev>., 8 July 2009, leg. S. Panha and <abbrev xmlns:xlink="http://www.w3.org/1999/xlink" content-type="institution" xlink:title="Animal Systematics Research Unit, Department of Biology, Faculty of Science, Chulalongkorn University, Bangkok, Thailand" id="ABBRID0EYRFM" xlink:type="simple">ASRU</abbrev> members. 3 males (<abbrev xmlns:xlink="http://www.w3.org/1999/xlink" content-type="institution" xlink:title="Chulalongkorn University Museum of Zoology, Bangkok, Thailand" id="ABBRID0E4RFM" xlink:type="simple">CUMZ</abbrev>), Ban Rai District, Wat Tham Khao Wong, <named-content xmlns:xlink="http://www.w3.org/1999/xlink" content-type="dwc:verbatimCoordinates" xlink:type="simple"><named-content content-type="geo-json" specific-use="{&#34;type&#34;:&#34;Point&#34;,&#34;coordinates&#34;:[99.455833,15.032500]}" id="NCID0EFSFM" xlink:type="simple">15°01'57"N, 99°27'21"E</named-content></named-content>, <abbrev xmlns:xlink="http://www.w3.org/1999/xlink" xlink:title="approximately, around (circa)" id="ABBRID0EKSFM" xlink:type="simple">ca.</abbrev> 259 m <abbrev xmlns:xlink="http://www.w3.org/1999/xlink" xlink:title="above sea level" id="ABBRID0EOSFM" xlink:type="simple">a.s.l</abbrev>., 27 October 2013, leg. S. Sutcharit, R. Chanabun, and S. Siriwut.</p></tp:treatment-sec><tp:treatment-sec sec-type="diagnosis" id="SECID0ESSFM"><title>Diagnosis.</title><p>Differs from all other <italic><tp:taxon-name><tp:taxon-name-part taxon-name-part-type="genus" reg="Desmoxytes">Desmoxytes</tp:taxon-name-part></tp:taxon-name></italic> species by the combination of the following characters; body purple pink; collum with rows of 4+4 anterior, 1+1 intermediate and 2+2 posterior setiferous tubercles; tip of epiproct slightly or moderately concave; lateral sulcus (<abbrev xmlns:xlink="http://www.w3.org/1999/xlink" xlink:title="Lateral sulcus" xlink:type="simple">ls</abbrev>) deep, long and narrow; lamina lateralis (<abbrev xmlns:xlink="http://www.w3.org/1999/xlink" xlink:title="Lamina lateralis" xlink:type="simple">ll</abbrev>) swollen, surface smooth; ventral lobe (<abbrev xmlns:xlink="http://www.w3.org/1999/xlink" xlink:title="Ventral lobe of lamina lateralis" xlink:type="simple">vll</abbrev>) of lamina lateralis long and slender, digitiform, tip round; process (<abbrev xmlns:xlink="http://www.w3.org/1999/xlink" xlink:title="Process of lamina medialis" xlink:type="simple">plm</abbrev>) of lamina medialis very long, spine-like, tip usually bifurcating into two distinct spines (in some populations tip terminating in 3–5 spines); distal lobe (<abbrev xmlns:xlink="http://www.w3.org/1999/xlink" xlink:title="Distal lobe of lamina medialis" xlink:type="simple">dlm</abbrev>) of lamina medialis quite long, distally with two distinct lamellae (mesal lamella smaller and thinner than lateral lamella, tip crenate; lateral lamella broad).</p></tp:treatment-sec><tp:treatment-sec sec-type="type locality" id="SECID0E6SFM"><title>Type locality.</title><p>THAILAND, Uthai Thani Province, Lansak District, Department of National Parks, Tam Pratun Non–Hunting Area, Hup Pa Tard.</p><p>The updated redescription hereunder is modified from <xref ref-type="bibr" rid="B17">Enghoff et al. 2007</xref>; some morphological characteristics have been added which were extracted from the type material and all recently collected specimens.</p></tp:treatment-sec><tp:treatment-sec sec-type="redescription" id="SECID0EKTFM"><title>Redescription.</title><p>SIZE: Length 22–34 mm (male), 26–38 mm (female); width of midbody metazona <abbrev xmlns:xlink="http://www.w3.org/1999/xlink" xlink:title="approximately, around (circa)" id="ABBRID0EQTFM" xlink:type="simple">ca.</abbrev> 2 mm (male), 3.4 mm (female). Width of head &lt; collum = body ring 2 &lt; 3 = 4 &lt; 5–17, thereafter body gradually tapering toward telson.</p><p>COLOUR (Fig. <xref ref-type="fig" rid="F75">75A–D</xref>): In life with body purple to vivid pink; paraterga and metaterga vivid pink to purple; surface below paraterga brownish pink or pink; head brown or blackish brown; antenna black or blackish brown (except distal part of antennomere 7 and antennomere 8 whitish); leg, sterna and epiproct pink; a few basal podomeres pale pink. Colour in alcohol: after 10–11 years changed brownish white, after 2–5 years changed to pale brown.</p><fig id="F75" position="float" orientation="portrait"><label>Figure 75.</label><caption><p>Photographs of live <italic><tp:taxon-name><tp:taxon-name-part taxon-name-part-type="genus" reg="Desmoxytes">Desmoxytes</tp:taxon-name-part> <tp:taxon-name-part taxon-name-part-type="species" reg="purpurosea">purpurosea</tp:taxon-name-part></tp:taxon-name></italic> Enghoff et al., 2007 (specimens from Hup Pa Tard) and habitat. <bold>A</bold> male <bold>B</bold> female <bold>C</bold> early adult male <bold>D</bold> mating couple <bold>E</bold> habitat.</p></caption><graphic xmlns:xlink="http://www.w3.org/1999/xlink" xlink:href="zookeys-761-001-g075.jpg" position="float" orientation="portrait" xlink:type="simple" id="oo_206423.jpg"/></fig><p>ANTENNAE (Fig. <xref ref-type="fig" rid="F76">76D</xref>): Very long and slender, reaching to body ring 7 or 8 (male), and 6 (female) when stretched dorsally.</p><fig id="F76" position="float" orientation="portrait"><label>Figure 76.</label><caption><p>
                  <italic><tp:taxon-name><tp:taxon-name-part taxon-name-part-type="genus" reg="Desmoxytes">Desmoxytes</tp:taxon-name-part> <tp:taxon-name-part taxon-name-part-type="species" reg="purpurosea">purpurosea</tp:taxon-name-part></tp:taxon-name></italic> Enghoff et al., 2007 (male paratype). <bold>A</bold> anterior body part <bold>B</bold> body rings 8–10 (op = ozopore) <bold>C</bold> posteriormost body rings and telson <bold>D</bold> head and antenna <bold>E</bold> paraterga of ring 10 (arrow = tiny denticle) <bold>F</bold> body ring 10.</p></caption><graphic xmlns:xlink="http://www.w3.org/1999/xlink" xlink:href="zookeys-761-001-g076.jpg" position="float" orientation="portrait" xlink:type="simple" id="oo_206424.jpg"/></fig><p>COLLUM (Fig. <xref ref-type="fig" rid="F76">76A</xref>): With 3 transverse rows of setiferous tubercles, 4+4 anterior, 1+1 intermediate and 2+2 posterior tubercles, lateral tubercles of posterior row located almost halfway anteriad to intermediate row; paraterga with one conspicuous setiferous notch on lateral margin, elevated at 15°–20°.</p><p>TEGUMENT: Slightly shining; collum and metaterga coarsely microgranulate; surface below paraterga finely microgranulate; prozona finely shagreened; paraterga, sterna and epiproct smooth.</p><p>METATERGA (Fig. <xref ref-type="fig" rid="F76">76A–C</xref>): With 2 transverse rows of setiferous rose thorn-like spines; metaterga 2–18 with 2+2 anterior and 2+2 posterior spines; metatergum 19 with 2+2 anterior and 2+2 posterior spines/tubercles.</p><p>PARATERGA (Fig. <xref ref-type="fig" rid="F76">76E, F</xref>): Directed caudolaterad on body rings 2–17, elevated at <abbrev xmlns:xlink="http://www.w3.org/1999/xlink" xlink:title="approximately, around (circa)" id="ABBRID0EBXFM" xlink:type="simple">ca.</abbrev> 45° (male) 40° (female); directed increasingly caudad on body rings 18 and 19; anterior margin with 2 distinct notches, on lateral margin of body rings 9, 10, 12, 13, 15–18 with tiny denticle near the tip.</p><p>TELSON (Fig. <xref ref-type="fig" rid="F77">77C–G</xref>): Epiproct: tip slightly or moderately concave; lateral setiferous tubercles inconspicuous, short; apical tubercles conspicuous, usually short (very long and distinct in Kanchanaburi B population). Hypoproct trapeziform; caudal margin round, with inconspicuous setiferous tubercles.</p><fig id="F77" position="float" orientation="portrait"><label>Figure 77.</label><caption><p>
                  <italic><tp:taxon-name><tp:taxon-name-part taxon-name-part-type="genus" reg="Desmoxytes">Desmoxytes</tp:taxon-name-part> <tp:taxon-name-part taxon-name-part-type="species" reg="purpurosea">purpurosea</tp:taxon-name-part></tp:taxon-name></italic> Enghoff et al., 2007 (male paratype). <bold>A</bold> body rings 8–10 <bold>B</bold> sculpture of ring 10 <bold>C, E</bold> last ring and telson <bold>D</bold> hypoproct <bold>F, G</bold> epiproct <bold>H</bold> male leg 5 (right) <bold>I</bold> male leg 6 (right) <bold>J</bold> male leg 13 (right).</p></caption><graphic xmlns:xlink="http://www.w3.org/1999/xlink" xlink:href="zookeys-761-001-g077.jpg" position="float" orientation="portrait" xlink:type="simple" id="oo_206425.jpg"/></fig><p>STERNA (Fig. <xref ref-type="fig" rid="F78">78</xref>): Cross-impressions shallow. Sternal lobe between male coxae 4 swollen and stout, usually trapeziform (in specimen from Lamphun Province subsemicircular), tip usually round or truncate (in some specimens slightly emarginate).</p><fig id="F78" position="float" orientation="portrait"><label>Figure 78.</label><caption><p>
                  <italic><tp:taxon-name><tp:taxon-name-part taxon-name-part-type="genus" reg="Desmoxytes">Desmoxytes</tp:taxon-name-part> <tp:taxon-name-part taxon-name-part-type="species" reg="purpurosea">purpurosea</tp:taxon-name-part></tp:taxon-name></italic> Enghoff et al., 2007 (male paratypes) – sternal lobe between male coxae 4. <bold>A, D</bold> ventral view <bold>B</bold> caudal view <bold>C</bold> lateral view.</p></caption><graphic xmlns:xlink="http://www.w3.org/1999/xlink" xlink:href="zookeys-761-001-g078.jpg" position="float" orientation="portrait" xlink:type="simple" id="oo_206426.jpg"/></fig><p>LEGS (Fig. <xref ref-type="fig" rid="F77">77H–J</xref>): Very long and slender. Male femora 5 and 6 strongly humped ventrally in middle part.</p><p>GONOPODS (Figs <xref ref-type="fig" rid="F79">79</xref>, <xref ref-type="fig" rid="F80">80</xref>, <xref ref-type="fig" rid="F81">81</xref>): Coxa (<abbrev xmlns:xlink="http://www.w3.org/1999/xlink" xlink:title="Coxa" xlink:type="simple">cx</abbrev>) longer than prefemur. Cannula (<abbrev xmlns:xlink="http://www.w3.org/1999/xlink" xlink:title="Cannula" xlink:type="simple">ca</abbrev>) long and slender. Prefemur (<abbrev xmlns:xlink="http://www.w3.org/1999/xlink" xlink:title="Prefemur" xlink:type="simple">pfe</abbrev>) <abbrev xmlns:xlink="http://www.w3.org/1999/xlink" xlink:title="approximately, around (circa)" id="ABBRID0ET1FM" xlink:type="simple">ca.</abbrev> 2/3 as long as femur. Femur (<abbrev xmlns:xlink="http://www.w3.org/1999/xlink" xlink:title="Femur" xlink:type="simple">fe</abbrev>) long and slender. Mesal sulcus (<abbrev xmlns:xlink="http://www.w3.org/1999/xlink" xlink:title="Mesal sulcus" xlink:type="simple">ms</abbrev>) very deep and wide, lateral sulcus (<abbrev xmlns:xlink="http://www.w3.org/1999/xlink" xlink:title="Lateral sulcus" xlink:type="simple">ls</abbrev>) very deep, long and narrow. Postfemur (<abbrev xmlns:xlink="http://www.w3.org/1999/xlink" xlink:title="Postfemur" xlink:type="simple">pof</abbrev>) conspicuous, ventrally very wide and stout. Solenophore (<abbrev xmlns:xlink="http://www.w3.org/1999/xlink" xlink:title="Solenophore" xlink:type="simple">sph</abbrev>) well-developed: lamina lateralis (<abbrev xmlns:xlink="http://www.w3.org/1999/xlink" xlink:title="Lamina lateralis" xlink:type="simple">ll</abbrev>) swollen, surface smooth; ventral lobe (<abbrev xmlns:xlink="http://www.w3.org/1999/xlink" xlink:title="Ventral lobe of lamina lateralis" xlink:type="simple">vll</abbrev>) long and slender, digitiform, tip round, directed ventrad: lamina medialis (<abbrev xmlns:xlink="http://www.w3.org/1999/xlink" xlink:title="Lamina medialis" xlink:type="simple">lm</abbrev>) well-developed; process (<abbrev xmlns:xlink="http://www.w3.org/1999/xlink" xlink:title="Process of lamina medialis" xlink:type="simple">plm</abbrev>) very long, spine-like, tip usually bifurcating into two distinct spines (in some populations tip terminating in 3–5 spines), directed mesoanteriad; distal lobe (<abbrev xmlns:xlink="http://www.w3.org/1999/xlink" xlink:title="Distal lobe of lamina medialis" xlink:type="simple">dlm</abbrev>) quite long, distally with two distinct lamellae (mesal lamella slightly smaller than lateral one, tip crenate; lateral lamella broad); broad lobe (<abbrev xmlns:xlink="http://www.w3.org/1999/xlink" xlink:title="Broad lobe of lamina medialis" xlink:type="simple">blm</abbrev>) thick, obviously demarcated from distal lobe (<abbrev xmlns:xlink="http://www.w3.org/1999/xlink" xlink:title="Distal lobe of lamina medialis" xlink:type="simple">dlm</abbrev>) by conspicuous indentation. Solenomere (<abbrev xmlns:xlink="http://www.w3.org/1999/xlink" xlink:title="Solenomere" xlink:type="simple">sl</abbrev>) long, twisted distally.</p><fig id="F79" position="float" orientation="portrait"><label>Figure 79.</label><caption><p>
                  <italic><tp:taxon-name><tp:taxon-name-part taxon-name-part-type="genus" reg="Desmoxytes">Desmoxytes</tp:taxon-name-part> <tp:taxon-name-part taxon-name-part-type="species" reg="purpurosea">purpurosea</tp:taxon-name-part></tp:taxon-name></italic> Enghoff et al., 2007 (specimen from Hup Pa Tard) – right gonopod. <bold>A</bold> mesal view <bold>B</bold> submesal view (arrow = indentation) <bold>C</bold> lateral view <bold>D</bold> dorsal view (Kanchababuri A and B populations) <bold>E</bold> subdorsal view <bold>F</bold> ventral view.</p></caption><graphic xmlns:xlink="http://www.w3.org/1999/xlink" xlink:href="zookeys-761-001-g079.jpg" position="float" orientation="portrait" xlink:type="simple" id="oo_206427.jpg"/></fig><fig id="F80" position="float" orientation="portrait"><label>Figure 80.</label><caption><p>
                  <italic><tp:taxon-name><tp:taxon-name-part taxon-name-part-type="genus" reg="Desmoxytes">Desmoxytes</tp:taxon-name-part> <tp:taxon-name-part taxon-name-part-type="species" reg="purpurosea">purpurosea</tp:taxon-name-part></tp:taxon-name></italic> Enghoff et al., 2007 – right gonopod. <bold>A</bold> mesal view (specimen from Hup Pa Tard) <bold>B, C</bold> process (<abbrev xmlns:xlink="http://www.w3.org/1999/xlink" xlink:title="Process of lamina medialis" xlink:type="simple">plm</abbrev>) of lamina medialis (Lamphun and Uthai Thani populations) <bold>D</bold> dorsal view (specimen from Tham Than Lod cave) <bold>E, F</bold> process (<abbrev xmlns:xlink="http://www.w3.org/1999/xlink" xlink:title="Process of lamina medialis" xlink:type="simple">plm</abbrev>) of lamina medialis (Kanchababuri A and B populations).</p></caption><graphic xmlns:xlink="http://www.w3.org/1999/xlink" xlink:href="zookeys-761-001-g080.jpg" position="float" orientation="portrait" xlink:type="simple" id="oo_206428.jpg"/></fig><fig id="F81" position="float" orientation="portrait"><label>Figure 81.</label><caption><p>
                  <italic><tp:taxon-name><tp:taxon-name-part taxon-name-part-type="genus" reg="Desmoxytes">Desmoxytes</tp:taxon-name-part> <tp:taxon-name-part taxon-name-part-type="species" reg="purpurosea">purpurosea</tp:taxon-name-part></tp:taxon-name></italic> Enghoff et al., 2007 (specimen from Hup Pa Tard) – right gonopod. <bold>A</bold> lateral view <bold>B</bold> mesal view <bold>C</bold> ventral view <bold>D</bold> subdorsal view (arrow = indentation) <bold>E</bold> dorsal view <bold>F</bold> subdorsal view.</p></caption><graphic xmlns:xlink="http://www.w3.org/1999/xlink" xlink:href="zookeys-761-001-g081.jpg" position="float" orientation="portrait" xlink:type="simple" id="oo_206430.jpg"/></fig></tp:treatment-sec><tp:treatment-sec sec-type="distribution" id="SECID0ER5FM"><title>Distribution and habitat.</title><p>Known from several places in many provinces (Kampaeng Phet, Kanchanaburi, Lamphun, Suphan Buri, and Uthai Thani). All specimens were collected from limestone habitats (Fig. <xref ref-type="fig" rid="F75">75E</xref>); they were very easy to collect because of their aposematic colouration. We noticed that August–September is an annual peak period for adult swarming.</p><p>Although this species has been found in several places, it is distributed only in central, west, and north Thailand. Hence, <italic><tp:taxon-name><tp:taxon-name-part taxon-name-part-type="genus" reg="Desmoxytes">D.</tp:taxon-name-part> <tp:taxon-name-part taxon-name-part-type="species" reg="purpurosea">purpurosea</tp:taxon-name-part></tp:taxon-name></italic> is regarded as endemic for the Thai fauna.</p><p>A specimen from Nakhon Sawan Province (Mae Wong National Park, near the type locality of <italic><tp:taxon-name><tp:taxon-name-part taxon-name-part-type="genus" reg="Desmoxytes">D.</tp:taxon-name-part> <tp:taxon-name-part taxon-name-part-type="species" reg="purpurosea">purpurosea</tp:taxon-name-part></tp:taxon-name></italic>) which really looks very much like <italic><tp:taxon-name><tp:taxon-name-part taxon-name-part-type="genus" reg="Desmoxytes">D.</tp:taxon-name-part> <tp:taxon-name-part taxon-name-part-type="species" reg="purpurosea">purpurosea</tp:taxon-name-part></tp:taxon-name></italic> is shown on YouTube (“shocking pink dragon millipede - living treasure of the forest at Mae Wong National Park” (<ext-link xmlns:xlink="http://www.w3.org/1999/xlink" xlink:type="simple" ext-link-type="uri" xlink:href="https://youtu.be/jQsn6rOrlA8">https://youtu.be/jQsn6rOrlA8</ext-link> - in Thai)). Although we cannot confirm this record because we did not examine specimens from this location, according to the known distribution of <italic><tp:taxon-name><tp:taxon-name-part taxon-name-part-type="genus" reg="Desmoxytes">D.</tp:taxon-name-part> <tp:taxon-name-part taxon-name-part-type="species" reg="purpurosea">purpurosea</tp:taxon-name-part></tp:taxon-name></italic>, the specimen from Nakhon Sawan Province may possibly be this species.</p></tp:treatment-sec><tp:treatment-sec sec-type="remarks" id="SECID0EQAGM"><title>Remarks.</title><p>Interestingly, all adult specimens in all populations show exactly the same colour as reported in the original description: vivid pink to purple. However, we found morphological variation between four main populations delimited as follows:</p><p>1. Lamphun – Tham Erawan.</p><p>2. Uthai Thani – Tham Pha Nam Thip, Wat Wang Pong, Wat Khao Chuak Charoen Tham, Wat Tham Khao Wong and Tham Weruwan.</p><p>3. Kanchanaburi A – Tham Than Lod Cave.</p><p>4. Kanchanaburi B – Daowadueng Cave, Ban Thung Kang Yang, Wat Sunantha Wanaram, Kroeng Krawia Waterfall and Kroeng Krawia Checkpoint.</p><p>– Size: Specimens from the Lamphun and Uthai Thani populations are larger than others (length 28–34 mm in male, 32–38 mm in female), whereas specimens from the Kanchanaburi B population seems to be smaller than others (length 22–26 mm in male, 26–28 mm).</p><p>– Sternal lobe between male coxae 4: The only studied specimen from the Lamphun population has a subsemicircular and quite short lobe, while in others the lobe is trapeziform.</p><p>– Apical tubercles of epiproct: Distinctly longer in the Kanchanaburi B population than in others.</p><p>– Process (<abbrev xmlns:xlink="http://www.w3.org/1999/xlink" xlink:title="Process of lamina medialis" xlink:type="simple">plm</abbrev>) of lamina lateralis: A bifurcate tip, as two conspicuous spines, in the Lamphun and Uthai Thani populations, but terminating in several spines in the Kanchanaburi A and B populations.</p><p>The shape of the hypoproct varies within populations: in some specimens it is trapeziform, in others it is subsemicircular.</p><p>
              <italic><tp:taxon-name><tp:taxon-name-part taxon-name-part-type="genus" reg="Desmoxytes">D.</tp:taxon-name-part> <tp:taxon-name-part taxon-name-part-type="species" reg="purpurosea">purpurosea</tp:taxon-name-part></tp:taxon-name></italic> shares some morphological characters with <italic><tp:taxon-name><tp:taxon-name-part taxon-name-part-type="genus" reg="Desmoxytes">D.</tp:taxon-name-part> <tp:taxon-name-part taxon-name-part-type="species" reg="breviverpa">breviverpa</tp:taxon-name-part></tp:taxon-name></italic> and <italic><tp:taxon-name><tp:taxon-name-part taxon-name-part-type="genus" reg="Desmoxytes">D.</tp:taxon-name-part> <tp:taxon-name-part taxon-name-part-type="species" reg="takensis">takensis</tp:taxon-name-part></tp:taxon-name></italic>, viz., metaterga 9–19 with rows of 2+2 (anterior) and 3+3 (posterior) setiferous tubercles/cones/spines. However, the differences in gonopod characters are sufficient for separating these as different species.</p></tp:treatment-sec><tp:treatment-sec sec-type="Coexisting species" id="SECID0EBCGM"><title>Coexisting species.</title><p>
              <italic><tp:taxon-name><tp:taxon-name-part taxon-name-part-type="genus" reg="Desmoxytes">Desmoxytes</tp:taxon-name-part> <tp:taxon-name-part taxon-name-part-type="species" reg="octoconigera">octoconigera</tp:taxon-name-part></tp:taxon-name></italic> sp. n. and <italic><tp:taxon-name><tp:taxon-name-part taxon-name-part-type="genus" reg="Desmoxytes">D.</tp:taxon-name-part> <tp:taxon-name-part taxon-name-part-type="species" reg="golovatchi">golovatchi</tp:taxon-name-part></tp:taxon-name></italic> sp. n. (see details under these species).</p></tp:treatment-sec><ref-list><ref id="B47"><mixed-citation xmlns:xlink="http://www.w3.org/1999/xlink" xlink:type="simple">
          <person-group><name name-style="western"><surname>Nguyen</surname><given-names>DA</given-names></name><name name-style="western"><surname>Sierwald</surname><given-names>P</given-names></name></person-group> (<year>2013</year>) <article-title>A worldwide catalog of the family <tp:taxon-name><tp:taxon-name-part taxon-name-part-type="family">Paradoxosomatidae</tp:taxon-name-part></tp:taxon-name> Daday, 1889 (<tp:taxon-name><tp:taxon-name-part taxon-name-part-type="class">Diplopoda</tp:taxon-name-part></tp:taxon-name>: <tp:taxon-name><tp:taxon-name-part taxon-name-part-type="order">Polydesmida</tp:taxon-name-part></tp:taxon-name>).</article-title> <source>Check List</source> <volume>9</volume>: <fpage>1132</fpage>–<lpage>1353</lpage>. <ext-link xlink:type="simple" ext-link-type="doi" xlink:href="10.15560/9.6.1132">https://doi.org/10.15560/9.6.1132</ext-link></mixed-citation></ref><ref id="B17"><mixed-citation xmlns:xlink="http://www.w3.org/1999/xlink" xlink:type="simple">
          <person-group><name name-style="western"><surname>Enghoff</surname><given-names>H</given-names></name><name name-style="western"><surname>Sutcharit</surname><given-names>C</given-names></name><name name-style="western"><surname>Panha</surname><given-names>S</given-names></name></person-group> (<year>2007</year>) <article-title>The shocking pink dragon millipede, <italic><tp:taxon-name><tp:taxon-name-part taxon-name-part-type="genus">Desmoxytes</tp:taxon-name-part> <tp:taxon-name-part taxon-name-part-type="species">purpurosea</tp:taxon-name-part></tp:taxon-name></italic>, a colourful new species from Thailand (<tp:taxon-name><tp:taxon-name-part taxon-name-part-type="class">Diplopoda</tp:taxon-name-part></tp:taxon-name>: <tp:taxon-name><tp:taxon-name-part taxon-name-part-type="order">Polydesmida</tp:taxon-name-part></tp:taxon-name>: <tp:taxon-name><tp:taxon-name-part taxon-name-part-type="family">Paradoxosomatidae</tp:taxon-name-part></tp:taxon-name>).</article-title> <source>Zootaxa</source> <volume>1563</volume>: <fpage>31</fpage>–<lpage>36</lpage>. <ext-link xlink:type="simple" ext-link-type="doi" xlink:href="10.11646/zootaxa.1563.1.3">http://dx.doi.org/10.11646/zootaxa.1563.1.3</ext-link></mixed-citation></ref></ref-list></tp:taxon-treatment>
