# Supplementary material for: A revision of dragon millipedes I: genus Desmoxytes Chamberlin, 1923, with the description of eight new species (Diplopoda, Polydesmida, Paradoxosomatidae)
Source: Zookeys. 2018 May 29;(761):1–177. doi: 10.3897/zookeys.761.24214 (PMC5988806; doi:10.3897/zookeys.761.24214)
Supplement: XML Treatment for Desmoxytes takensis [file zookeys.761.24214-treatment17.xml]

<!DOCTYPE tp:taxon-treatment
  PUBLIC "-//TaxonX//DTD Taxonomic Treatment Publishing DTD v0 20100105//EN" "tax-treatment-NSO.dtd">
<tp:taxon-treatment xmlns:tp="http://www.plazi.org/taxpub"><tp:treatment-meta><kwd-group><label>Taxon classification</label><kwd><named-content xmlns:xlink="http://www.w3.org/1999/xlink" content-type="kingdom">Animalia</named-content></kwd><kwd><named-content xmlns:xlink="http://www.w3.org/1999/xlink" content-type="order">Polydesmida</named-content></kwd><kwd><named-content xmlns:xlink="http://www.w3.org/1999/xlink" content-type="family">Paradoxosomatidae</named-content></kwd></kwd-group><mixed-citation publication-type="journal"><person-group><name><surname>Srisonchai</surname><given-names>Ruttapon</given-names></name><name><surname>Enghoff</surname><given-names>Henrik</given-names></name><name><surname>Likhitrakarn</surname><given-names>Natdanai</given-names></name><name><surname>Panha</surname><given-names>Somsak</given-names></name></person-group><article-title>A revision of dragon millipedes I: genus <italic><tp:taxon-name><tp:taxon-name-part taxon-name-part-type="genus" reg="Desmoxytes">Desmoxytes</tp:taxon-name-part></tp:taxon-name></italic> Chamberlin, 1923, with the description of eight new species (<tp:taxon-name><tp:taxon-name-part taxon-name-part-type="class">Diplopoda</tp:taxon-name-part></tp:taxon-name>, <tp:taxon-name><tp:taxon-name-part taxon-name-part-type="order">Polydesmida</tp:taxon-name-part></tp:taxon-name>, <tp:taxon-name><tp:taxon-name-part taxon-name-part-type="family">Paradoxosomatidae</tp:taxon-name-part></tp:taxon-name>)</article-title><source>Zookeys</source><day>29</day><month>5</month><year>2018</year><volume>2018</volume><issue>761</issue><fpage>1</fpage><lpage>177</lpage><pub-id pub-id-type="doi">10.3897/zookeys.761.24214</pub-id></mixed-citation></tp:treatment-meta><tp:nomenclature><tp:taxon-name>
              <tp:taxon-name-part taxon-name-part-type="genus" reg="Desmoxytes">Desmoxytes</tp:taxon-name-part>
              <tp:taxon-name-part taxon-name-part-type="species" reg="takensis">takensis</tp:taxon-name-part>
            </tp:taxon-name><tp:taxon-authority>Srisonchai, Enghoff &amp; Panha, 2016</tp:taxon-authority><xref ref-type="fig" rid="F82">Figs 82</xref><xref ref-type="fig" rid="F83">, 83</xref><tp:nomenclature-citation-list><tp:nomenclature-citation><tp:taxon-name>
                  <tp:taxon-name-part taxon-name-part-type="genus" reg="Desmoxytes">Desmoxytes</tp:taxon-name-part> <tp:taxon-name-part taxon-name-part-type="species" reg="takensis">takensis</tp:taxon-name-part></tp:taxon-name><comment>Srisonchai, Enghoff &amp; Panha, 2016: 103.</comment></tp:nomenclature-citation></tp:nomenclature-citation-list></tp:nomenclature><tp:treatment-sec sec-type="type material" id="SECID0EWEGM"><title>Material examined. Holotype.</title><p>Male (<abbrev xmlns:xlink="http://www.w3.org/1999/xlink" content-type="institution" xlink:title="Chulalongkorn University Museum of Zoology, Bangkok, Thailand" id="ABBRID0E3EGM" xlink:type="simple">CUMZ</abbrev>), THAILAND, Tak Province, Phobphra District, Nangkruen Waterfall, on litters and under decaying bark, <named-content xmlns:xlink="http://www.w3.org/1999/xlink" content-type="dwc:verbatimCoordinates" xlink:type="simple"><named-content content-type="geo-json" specific-use="{&#34;type&#34;:&#34;Point&#34;,&#34;coordinates&#34;:[98.689167,16.410000]}" id="NCID0EEFGM" xlink:type="simple">16°24'36.0"N, 98°41'21.0"E</named-content></named-content>, <abbrev xmlns:xlink="http://www.w3.org/1999/xlink" xlink:title="approximately, around (circa)" id="ABBRID0EJFGM" xlink:type="simple">ca.</abbrev> 383 m <abbrev xmlns:xlink="http://www.w3.org/1999/xlink" xlink:title="above sea level" id="ABBRID0ENFGM" xlink:type="simple">a.s.l</abbrev>., 15 January 2015, leg. R. Srisonchai, T. Seesamut, and P. Jirapatrasilp.</p></tp:treatment-sec><tp:treatment-sec sec-type="Paratypes" id="SECID0ERFGM"><title>Paratypes.</title><p>12 males, 10 females, 1 juvenile (<abbrev xmlns:xlink="http://www.w3.org/1999/xlink" content-type="institution" xlink:title="Chulalongkorn University Museum of Zoology, Bangkok, Thailand" id="ABBRID0EXFGM" xlink:type="simple">CUMZ</abbrev>), 2 males, 1 female (<abbrev xmlns:xlink="http://www.w3.org/1999/xlink" content-type="institution" xlink:title="Natural History Museum of Denmark (Zoological Museum), University of Copenhagen, Denmark" id="ABBRID0E3FGM" xlink:type="simple">ZMUC</abbrev>), same data as holotype. 2 males, 1 female (<abbrev xmlns:xlink="http://www.w3.org/1999/xlink" content-type="institution" xlink:title="Chulalongkorn University Museum of Zoology, Bangkok, Thailand" id="ABBRID0EBGGM" xlink:type="simple">CUMZ</abbrev>), same locality as holotype, 18 January 2011, leg. C. Sutcharit, R. Chanabun, N. Likhitrakarn and T. Krutchuen.</p></tp:treatment-sec><tp:treatment-sec sec-type="Further specimens" id="SECID0EGGGM"><title>Further specimens, </title><p><bold>all from THAILAND, Kamphaeng Phet Province</bold>: 2 males missing gonopods, 1 female, 2 males (<abbrev xmlns:xlink="http://www.w3.org/1999/xlink" content-type="institution" xlink:title="Chulalongkorn University Museum of Zoology, Bangkok, Thailand" id="ABBRID0EOGGM" xlink:type="simple">CUMZ</abbrev>), Khlong Lan District, Khlong Lan Waterfall, <named-content xmlns:xlink="http://www.w3.org/1999/xlink" content-type="dwc:verbatimCoordinates" xlink:type="simple"><named-content content-type="geo-json" specific-use="{&#34;type&#34;:&#34;Point&#34;,&#34;coordinates&#34;:[99.286389,16.127778]}" id="NCID0EWGGM" xlink:type="simple">16°07'40"N, 99°17'11"E</named-content></named-content>, <abbrev xmlns:xlink="http://www.w3.org/1999/xlink" xlink:title="approximately, around (circa)" id="ABBRID0E2GGM" xlink:type="simple">ca.</abbrev> 189 m <abbrev xmlns:xlink="http://www.w3.org/1999/xlink" xlink:title="above sea level" id="ABBRID0E6GGM" xlink:type="simple">a.s.l</abbrev>., 31 May 2009, leg. S. Panha and <abbrev xmlns:xlink="http://www.w3.org/1999/xlink" content-type="institution" xlink:title="Animal Systematics Research Unit, Department of Biology, Faculty of Science, Chulalongkorn University, Bangkok, Thailand" id="ABBRID0EDHGM" xlink:type="simple">ASRU</abbrev> members.</p><p>
              <bold>Tak Province, Tha Song Yang District</bold>: 1 male, 8 females, 2 broken males, 1 male missing gonopods, 1 male missing right gonopod (<abbrev xmlns:xlink="http://www.w3.org/1999/xlink" content-type="institution" xlink:title="Chulalongkorn University Museum of Zoology, Bangkok, Thailand" id="ABBRID0EMHGM" xlink:type="simple">CUMZ</abbrev>), Km 89 on road no. 105 from Mae Sot to Mae Hong Son, limestone mountain, 18 July 2008, leg. S. Panha and <abbrev xmlns:xlink="http://www.w3.org/1999/xlink" content-type="institution" xlink:title="Animal Systematics Research Unit, Department of Biology, Faculty of Science, Chulalongkorn University, Bangkok, Thailand" id="ABBRID0ERHGM" xlink:type="simple">ASRU</abbrev> members. 13 juveniles (<abbrev xmlns:xlink="http://www.w3.org/1999/xlink" content-type="institution" xlink:title="Chulalongkorn University Museum of Zoology, Bangkok, Thailand" id="ABBRID0EWHGM" xlink:type="simple">CUMZ</abbrev>), Km 131 on road no. 105 from Mae Sot to Mae Hong Son, limestone moutain, 30 June 2015, leg. C. Sutcharit, R. Srisonchai and <abbrev xmlns:xlink="http://www.w3.org/1999/xlink" content-type="institution" xlink:title="Animal Systematics Research Unit, Department of Biology, Faculty of Science, Chulalongkorn University, Bangkok, Thailand" id="ABBRID0E2HGM" xlink:type="simple">ASRU</abbrev> members.</p><p>
              <bold>Tak Province, Mae Sot District</bold>: 3 males (<abbrev xmlns:xlink="http://www.w3.org/1999/xlink" content-type="institution" xlink:title="Chulalongkorn University Museum of Zoology, Bangkok, Thailand" id="ABBRID0EEIGM" xlink:type="simple">CUMZ</abbrev>), Chao Por Phawo Shrine, <named-content xmlns:xlink="http://www.w3.org/1999/xlink" content-type="dwc:verbatimCoordinates" xlink:type="simple"><named-content content-type="geo-json" specific-use="{&#34;type&#34;:&#34;Point&#34;,&#34;coordinates&#34;:[98.686389,16.771944]}" id="NCID0EMIGM" xlink:type="simple">16°46'19"N, 98°41'11"E</named-content></named-content>, <abbrev xmlns:xlink="http://www.w3.org/1999/xlink" xlink:title="approximately, around (circa)" id="ABBRID0ERIGM" xlink:type="simple">ca.</abbrev> 668 m <abbrev xmlns:xlink="http://www.w3.org/1999/xlink" xlink:title="above sea level" id="ABBRID0EVIGM" xlink:type="simple">a.s.l</abbrev>., 17 July 2010, leg. S. Panha and <abbrev xmlns:xlink="http://www.w3.org/1999/xlink" content-type="institution" xlink:title="Animal Systematics Research Unit, Department of Biology, Faculty of Science, Chulalongkorn University, Bangkok, Thailand" id="ABBRID0EZIGM" xlink:type="simple">ASRU</abbrev> members. 4 males, 14 females, 1 broken male and missing gonopods, 6 broken males, (12 males, all remaining rings 1–8), many broken and mixed specimens (<abbrev xmlns:xlink="http://www.w3.org/1999/xlink" content-type="institution" xlink:title="Chulalongkorn University Museum of Zoology, Bangkok, Thailand" id="ABBRID0E5IGM" xlink:type="simple">CUMZ</abbrev>), Chao Por Phawo Shrine, <named-content xmlns:xlink="http://www.w3.org/1999/xlink" content-type="dwc:verbatimCoordinates" xlink:type="simple"><named-content content-type="geo-json" specific-use="{&#34;type&#34;:&#34;Point&#34;,&#34;coordinates&#34;:[98.686389,16.771944]}" id="NCID0EGJGM" xlink:type="simple">16°46'19"N, 98°41'11"E</named-content></named-content>, <abbrev xmlns:xlink="http://www.w3.org/1999/xlink" xlink:title="approximately, around (circa)" id="ABBRID0ELJGM" xlink:type="simple">ca.</abbrev> 668 m <abbrev xmlns:xlink="http://www.w3.org/1999/xlink" xlink:title="above sea level" id="ABBRID0EPJGM" xlink:type="simple">a.s.l</abbrev>., 17 July 2010, leg. S. Panha and <abbrev xmlns:xlink="http://www.w3.org/1999/xlink" content-type="institution" xlink:title="Animal Systematics Research Unit, Department of Biology, Faculty of Science, Chulalongkorn University, Bangkok, Thailand" id="ABBRID0ETJGM" xlink:type="simple">ASRU</abbrev> members. 1 male missing gonopods, 1 male, 1 broken male (<abbrev xmlns:xlink="http://www.w3.org/1999/xlink" content-type="institution" xlink:title="Chulalongkorn University Museum of Zoology, Bangkok, Thailand" id="ABBRID0EYJGM" xlink:type="simple">CUMZ</abbrev>), Chao Por Phawo Shrine, <named-content xmlns:xlink="http://www.w3.org/1999/xlink" content-type="dwc:verbatimCoordinates" xlink:type="simple"><named-content content-type="geo-json" specific-use="{&#34;type&#34;:&#34;Point&#34;,&#34;coordinates&#34;:[98.686389,16.771944]}" id="NCID0EAKGM" xlink:type="simple">16°46'19"N, 98°41'11"E</named-content></named-content>, <abbrev xmlns:xlink="http://www.w3.org/1999/xlink" xlink:title="approximately, around (circa)" id="ABBRID0EFKGM" xlink:type="simple">ca.</abbrev> 668 m <abbrev xmlns:xlink="http://www.w3.org/1999/xlink" xlink:title="above sea level" id="ABBRID0EJKGM" xlink:type="simple">a.s.l</abbrev>., 26 September 2010, leg. S. Panha and <abbrev xmlns:xlink="http://www.w3.org/1999/xlink" content-type="institution" xlink:title="Animal Systematics Research Unit, Department of Biology, Faculty of Science, Chulalongkorn University, Bangkok, Thailand" id="ABBRID0ENKGM" xlink:type="simple">ASRU</abbrev> members. 10 males, 8 females (<abbrev xmlns:xlink="http://www.w3.org/1999/xlink" content-type="institution" xlink:title="Chulalongkorn University Museum of Zoology, Bangkok, Thailand" id="ABBRID0ESKGM" xlink:type="simple">CUMZ</abbrev>), Chao Por Phawo Shrine, <named-content xmlns:xlink="http://www.w3.org/1999/xlink" content-type="dwc:verbatimCoordinates" xlink:type="simple"><named-content content-type="geo-json" specific-use="{&#34;type&#34;:&#34;Point&#34;,&#34;coordinates&#34;:[98.686389,16.771944]}" id="NCID0E1KGM" xlink:type="simple">16°46'19"N, 98°41'11"E</named-content></named-content>, <abbrev xmlns:xlink="http://www.w3.org/1999/xlink" xlink:title="approximately, around (circa)" id="ABBRID0E6KGM" xlink:type="simple">ca.</abbrev> 668 m <abbrev xmlns:xlink="http://www.w3.org/1999/xlink" xlink:title="above sea level" id="ABBRID0EDLGM" xlink:type="simple">a.s.l</abbrev>., 29 June 2015, leg. C. Sutcharit and <abbrev xmlns:xlink="http://www.w3.org/1999/xlink" content-type="institution" xlink:title="Animal Systematics Research Unit, Department of Biology, Faculty of Science, Chulalongkorn University, Bangkok, Thailand" id="ABBRID0EHLGM" xlink:type="simple">ASRU</abbrev> members. 15 mixed specimens (<abbrev xmlns:xlink="http://www.w3.org/1999/xlink" content-type="institution" xlink:title="Chulalongkorn University Museum of Zoology, Bangkok, Thailand" id="ABBRID0EMLGM" xlink:type="simple">CUMZ</abbrev>), Chao Por Phawo Shrine, <named-content xmlns:xlink="http://www.w3.org/1999/xlink" content-type="dwc:verbatimCoordinates" xlink:type="simple"><named-content content-type="geo-json" specific-use="{&#34;type&#34;:&#34;Point&#34;,&#34;coordinates&#34;:[98.686389,16.771944]}" id="NCID0EULGM" xlink:type="simple">16°46'19"N, 98°41'11"E</named-content></named-content>, <abbrev xmlns:xlink="http://www.w3.org/1999/xlink" xlink:title="approximately, around (circa)" id="ABBRID0EZLGM" xlink:type="simple">ca.</abbrev> 668 m <abbrev xmlns:xlink="http://www.w3.org/1999/xlink" xlink:title="above sea level" id="ABBRID0E4LGM" xlink:type="simple">a.s.l</abbrev>., 19 October 2015, leg. C. Sutcharit and R. Srisonchai. 3 females (<abbrev xmlns:xlink="http://www.w3.org/1999/xlink" content-type="institution" xlink:title="Chulalongkorn University Museum of Zoology, Bangkok, Thailand" id="ABBRID0EBMGM" xlink:type="simple">CUMZ</abbrev>), Chao Por Phawo Shrine, <named-content xmlns:xlink="http://www.w3.org/1999/xlink" content-type="dwc:verbatimCoordinates" xlink:type="simple"><named-content content-type="geo-json" specific-use="{&#34;type&#34;:&#34;Point&#34;,&#34;coordinates&#34;:[98.686389,16.771944]}" id="NCID0EJMGM" xlink:type="simple">16°46'19"N, 98°41'11"E</named-content></named-content>, <abbrev xmlns:xlink="http://www.w3.org/1999/xlink" xlink:title="approximately, around (circa)" id="ABBRID0EOMGM" xlink:type="simple">ca.</abbrev> 668 m <abbrev xmlns:xlink="http://www.w3.org/1999/xlink" xlink:title="above sea level" id="ABBRID0ESMGM" xlink:type="simple">a.s.l</abbrev>., 27 July 2016, leg. P. Pimvichai, P. Prasankok, and N. Nantarat. 54 males, 16 females (<abbrev xmlns:xlink="http://www.w3.org/1999/xlink" content-type="institution" xlink:title="Chulalongkorn University Museum of Zoology, Bangkok, Thailand" id="ABBRID0EWMGM" xlink:type="simple">CUMZ</abbrev>) , 2 males, 1 female (<abbrev xmlns:xlink="http://www.w3.org/1999/xlink" content-type="institution" xlink:title="Natural History Museum of Denmark (Zoological Museum), University of Copenhagen, Denmark" id="ABBRID0E2MGM" xlink:type="simple">ZMUC</abbrev>), 1 male (<abbrev xmlns:xlink="http://www.w3.org/1999/xlink" content-type="institution" xlink:title="Natural History Museum Vienna, Austria" id="ABBRID0EANGM" xlink:type="simple">NHMW</abbrev>), 1 male (<abbrev xmlns:xlink="http://www.w3.org/1999/xlink" content-type="institution" xlink:title="Natural History Museum of London, England" id="ABBRID0EFNGM" xlink:type="simple">NHMUK</abbrev>), Chao Por Phawo Shrine, <named-content xmlns:xlink="http://www.w3.org/1999/xlink" content-type="dwc:verbatimCoordinates" xlink:type="simple"><named-content content-type="geo-json" specific-use="{&#34;type&#34;:&#34;Point&#34;,&#34;coordinates&#34;:[98.686389,16.771944]}" id="NCID0ENNGM" xlink:type="simple">16°46'19"N, 98°41'11"E</named-content></named-content>, <abbrev xmlns:xlink="http://www.w3.org/1999/xlink" xlink:title="approximately, around (circa)" id="ABBRID0ESNGM" xlink:type="simple">ca.</abbrev> 668 m <abbrev xmlns:xlink="http://www.w3.org/1999/xlink" xlink:title="above sea level" id="ABBRID0EWNGM" xlink:type="simple">a.s.l</abbrev>., 29 August 2016, leg. S. Panha and <abbrev xmlns:xlink="http://www.w3.org/1999/xlink" content-type="institution" xlink:title="Animal Systematics Research Unit, Department of Biology, Faculty of Science, Chulalongkorn University, Bangkok, Thailand" id="ABBRID0E1NGM" xlink:type="simple">ASRU</abbrev> members. 15 specimens (<abbrev xmlns:xlink="http://www.w3.org/1999/xlink" content-type="institution" xlink:title="Chulalongkorn University Museum of Zoology, Bangkok, Thailand" id="ABBRID0E6NGM" xlink:type="simple">CUMZ</abbrev>), Wat Tham Inthanin, <named-content xmlns:xlink="http://www.w3.org/1999/xlink" content-type="dwc:verbatimCoordinates" xlink:type="simple"><named-content content-type="geo-json" specific-use="{&#34;type&#34;:&#34;Point&#34;,&#34;coordinates&#34;:[98.672500,16.766389]}" id="NCID0EHOGM" xlink:type="simple">16°45'59"N, 98°40'21"E</named-content></named-content>, <abbrev xmlns:xlink="http://www.w3.org/1999/xlink" xlink:title="approximately, around (circa)" id="ABBRID0EMOGM" xlink:type="simple">ca.</abbrev> 671 m <abbrev xmlns:xlink="http://www.w3.org/1999/xlink" xlink:title="above sea level" id="ABBRID0EQOGM" xlink:type="simple">a.s.l</abbrev>., 19 October 2015, leg. C. Sutcharit and R. Srisonchai. 13 males, 11 females (<abbrev xmlns:xlink="http://www.w3.org/1999/xlink" content-type="institution" xlink:title="Chulalongkorn University Museum of Zoology, Bangkok, Thailand" id="ABBRID0EUOGM" xlink:type="simple">CUMZ</abbrev>), Wat Pho Thi Khun (Wat Huai Toey), <named-content xmlns:xlink="http://www.w3.org/1999/xlink" content-type="dwc:verbatimCoordinates" xlink:type="simple"><named-content content-type="geo-json" specific-use="{&#34;type&#34;:&#34;Point&#34;,&#34;coordinates&#34;:[98.646944,16.761667]}" id="NCID0E3OGM" xlink:type="simple">16°45'42"N, 98°38'49"E</named-content></named-content>, <abbrev xmlns:xlink="http://www.w3.org/1999/xlink" xlink:title="approximately, around (circa)" id="ABBRID0EBPGM" xlink:type="simple">ca.</abbrev> 432 m <abbrev xmlns:xlink="http://www.w3.org/1999/xlink" xlink:title="above sea level" id="ABBRID0EFPGM" xlink:type="simple">a.s.l</abbrev>., 29 August 2016, leg. C. Sutcharit and R. Srisonchai.</p><p>
              <bold>Tak Province, Umphang District</bold>: 15 males, 13 females, 1 male missing right gonopod, 1 male missing left gonopod, 4 males missing gonopods (<abbrev xmlns:xlink="http://www.w3.org/1999/xlink" content-type="institution" xlink:title="Chulalongkorn University Museum of Zoology, Bangkok, Thailand" id="ABBRID0ENPGM" xlink:type="simple">CUMZ</abbrev>), Tham Takhobi (Takhobi Cave), <named-content xmlns:xlink="http://www.w3.org/1999/xlink" content-type="dwc:verbatimCoordinates" xlink:type="simple"><named-content content-type="geo-json" specific-use="{&#34;type&#34;:&#34;Point&#34;,&#34;coordinates&#34;:[98.820556,16.054167]}" id="NCID0EVPGM" xlink:type="simple">16°03'15"N, 98°49'14"E</named-content></named-content>, <abbrev xmlns:xlink="http://www.w3.org/1999/xlink" xlink:title="approximately, around (circa)" id="ABBRID0E1PGM" xlink:type="simple">ca.</abbrev> 511 m <abbrev xmlns:xlink="http://www.w3.org/1999/xlink" xlink:title="above sea level" id="ABBRID0E5PGM" xlink:type="simple">a.s.l</abbrev>., 5 July 2009, leg. S. Panha and <abbrev xmlns:xlink="http://www.w3.org/1999/xlink" content-type="institution" xlink:title="Animal Systematics Research Unit, Department of Biology, Faculty of Science, Chulalongkorn University, Bangkok, Thailand" id="ABBRID0ECQGM" xlink:type="simple">ASRU</abbrev> members. 7 males, 11 females (<abbrev xmlns:xlink="http://www.w3.org/1999/xlink" content-type="institution" xlink:title="Chulalongkorn University Museum of Zoology, Bangkok, Thailand" id="ABBRID0EHQGM" xlink:type="simple">CUMZ</abbrev>), Tham Takhobi (Takhobi Cave), <named-content xmlns:xlink="http://www.w3.org/1999/xlink" content-type="dwc:verbatimCoordinates" xlink:type="simple"><named-content content-type="geo-json" specific-use="{&#34;type&#34;:&#34;Point&#34;,&#34;coordinates&#34;:[98.820556,16.054167]}" id="NCID0EPQGM" xlink:type="simple">16°03'15"N, 98°49'14"E</named-content></named-content>, <abbrev xmlns:xlink="http://www.w3.org/1999/xlink" xlink:title="approximately, around (circa)" id="ABBRID0EUQGM" xlink:type="simple">ca.</abbrev> 511 m <abbrev xmlns:xlink="http://www.w3.org/1999/xlink" xlink:title="above sea level" id="ABBRID0EYQGM" xlink:type="simple">a.s.l</abbrev>., 5 July 2009, leg. S. Panha and <abbrev xmlns:xlink="http://www.w3.org/1999/xlink" content-type="institution" xlink:title="Animal Systematics Research Unit, Department of Biology, Faculty of Science, Chulalongkorn University, Bangkok, Thailand" id="ABBRID0E3QGM" xlink:type="simple">ASRU</abbrev> members. 2 males, 5 females, 1 male missing right gonopod, 8 males missing gonopods, 2 broken males, many broken and mixed specimens (<abbrev xmlns:xlink="http://www.w3.org/1999/xlink" content-type="institution" xlink:title="Chulalongkorn University Museum of Zoology, Bangkok, Thailand" id="ABBRID0EBRGM" xlink:type="simple">CUMZ</abbrev>), Doi Hua Mod, <named-content xmlns:xlink="http://www.w3.org/1999/xlink" content-type="dwc:verbatimCoordinates" xlink:type="simple"><named-content content-type="geo-json" specific-use="{&#34;type&#34;:&#34;Point&#34;,&#34;coordinates&#34;:[98.853611,15.958333]}" id="NCID0EJRGM" xlink:type="simple">15°57'30"N, 98°51'13"E</named-content></named-content>, <abbrev xmlns:xlink="http://www.w3.org/1999/xlink" xlink:title="approximately, around (circa)" id="ABBRID0EORGM" xlink:type="simple">ca.</abbrev> 893 m <abbrev xmlns:xlink="http://www.w3.org/1999/xlink" xlink:title="above sea level" id="ABBRID0ESRGM" xlink:type="simple">a.s.l</abbrev>., 5 July 2009, leg. S. Panha and <abbrev xmlns:xlink="http://www.w3.org/1999/xlink" content-type="institution" xlink:title="Animal Systematics Research Unit, Department of Biology, Faculty of Science, Chulalongkorn University, Bangkok, Thailand" id="ABBRID0EWRGM" xlink:type="simple">ASRU</abbrev> members. 6 males, 7 females (<abbrev xmlns:xlink="http://www.w3.org/1999/xlink" content-type="institution" xlink:title="Chulalongkorn University Museum of Zoology, Bangkok, Thailand" id="ABBRID0E2RGM" xlink:type="simple">CUMZ</abbrev>) Doi Hua Mod, <named-content xmlns:xlink="http://www.w3.org/1999/xlink" content-type="dwc:verbatimCoordinates" xlink:type="simple"><named-content content-type="geo-json" specific-use="{&#34;type&#34;:&#34;Point&#34;,&#34;coordinates&#34;:[98.853611,15.958333]}" id="NCID0EDSGM" xlink:type="simple">15°57'30"N, 98°51'13"E</named-content></named-content>, <abbrev xmlns:xlink="http://www.w3.org/1999/xlink" xlink:title="approximately, around (circa)" id="ABBRID0EISGM" xlink:type="simple">ca.</abbrev> 893 m <abbrev xmlns:xlink="http://www.w3.org/1999/xlink" xlink:title="above sea level" id="ABBRID0EMSGM" xlink:type="simple">a.s.l</abbrev>., 1 July 2015, leg. S. Panha and <abbrev xmlns:xlink="http://www.w3.org/1999/xlink" content-type="institution" xlink:title="Animal Systematics Research Unit, Department of Biology, Faculty of Science, Chulalongkorn University, Bangkok, Thailand" id="ABBRID0EQSGM" xlink:type="simple">ASRU</abbrev> members. 1 male, 1 female (<abbrev xmlns:xlink="http://www.w3.org/1999/xlink" content-type="institution" xlink:title="Chulalongkorn University Museum of Zoology, Bangkok, Thailand" id="ABBRID0EVSGM" xlink:type="simple">CUMZ</abbrev>), Mae Klong Kee Bureau of Monks, <named-content xmlns:xlink="http://www.w3.org/1999/xlink" content-type="dwc:verbatimCoordinates" xlink:type="simple"><named-content content-type="geo-json" specific-use="{&#34;type&#34;:&#34;Point&#34;,&#34;coordinates&#34;:[98.920000,16.229444]}" id="NCID0E4SGM" xlink:type="simple">16°13'46"N, 98°55'12"E</named-content></named-content>, <abbrev xmlns:xlink="http://www.w3.org/1999/xlink" xlink:title="approximately, around (circa)" id="ABBRID0ECTGM" xlink:type="simple">ca.</abbrev> 586 m <abbrev xmlns:xlink="http://www.w3.org/1999/xlink" xlink:title="above sea level" id="ABBRID0EGTGM" xlink:type="simple">a.s.l</abbrev>., 5 July 2009, leg. C. Sutcharit, R. Srisonchai, and <abbrev xmlns:xlink="http://www.w3.org/1999/xlink" content-type="institution" xlink:title="Animal Systematics Research Unit, Department of Biology, Faculty of Science, Chulalongkorn University, Bangkok, Thailand" id="ABBRID0EKTGM" xlink:type="simple">ASRU</abbrev> members. 1 male, 1 female (<abbrev xmlns:xlink="http://www.w3.org/1999/xlink" content-type="institution" xlink:title="Chulalongkorn University Museum of Zoology, Bangkok, Thailand" id="ABBRID0EPTGM" xlink:type="simple">CUMZ</abbrev>), Ban Ta Per Pru – Wa Krue Kro, <named-content xmlns:xlink="http://www.w3.org/1999/xlink" content-type="dwc:verbatimCoordinates" xlink:type="simple"><named-content content-type="geo-json" specific-use="{&#34;type&#34;:&#34;Point&#34;,&#34;coordinates&#34;:[98.880000,16.180278]}" id="NCID0EXTGM" xlink:type="simple">16°10'49"N, 98°52'48"E</named-content></named-content>, <abbrev xmlns:xlink="http://www.w3.org/1999/xlink" xlink:title="approximately, around (circa)" id="ABBRID0E3TGM" xlink:type="simple">ca.</abbrev> 523 m <abbrev xmlns:xlink="http://www.w3.org/1999/xlink" xlink:title="above sea level" id="ABBRID0EAUGM" xlink:type="simple">a.s.l</abbrev>., 30 June 2015, leg. C. Sutcharit, R. Srisonchai, and <abbrev xmlns:xlink="http://www.w3.org/1999/xlink" content-type="institution" xlink:title="Animal Systematics Research Unit, Department of Biology, Faculty of Science, Chulalongkorn University, Bangkok, Thailand" id="ABBRID0EEUGM" xlink:type="simple">ASRU</abbrev> members. 29 males, 47 females, 5 broken males, 4 broken females; 1 male missing gonopods, 1 broken male and missing gonopods, 1 male remaining rings 7–20, 1 female remaining rings 1–10 (<abbrev xmlns:xlink="http://www.w3.org/1999/xlink" content-type="institution" xlink:title="Chulalongkorn University Museum of Zoology, Bangkok, Thailand" id="ABBRID0EJUGM" xlink:type="simple">CUMZ</abbrev>), Km 162 on road no.1090 from Mae Sot to Umphang (near Chao Por Phawo Shrine Umphang), <named-content xmlns:xlink="http://www.w3.org/1999/xlink" content-type="dwc:verbatimCoordinates" xlink:type="simple"><named-content content-type="geo-json" specific-use="{&#34;type&#34;:&#34;Point&#34;,&#34;coordinates&#34;:[98.850000,16.039722]}" id="NCID0ERUGM" xlink:type="simple">16°02'23"N, 98°50'60"E</named-content></named-content>, <abbrev xmlns:xlink="http://www.w3.org/1999/xlink" xlink:title="approximately, around (circa)" id="ABBRID0EWUGM" xlink:type="simple">ca.</abbrev> 483 m <abbrev xmlns:xlink="http://www.w3.org/1999/xlink" xlink:title="above sea level" id="ABBRID0E1UGM" xlink:type="simple">a.s.l</abbrev>., 6 July 2009, leg. S. Panha and <abbrev xmlns:xlink="http://www.w3.org/1999/xlink" content-type="institution" xlink:title="Animal Systematics Research Unit, Department of Biology, Faculty of Science, Chulalongkorn University, Bangkok, Thailand" id="ABBRID0E5UGM" xlink:type="simple">ASRU</abbrev> members. 3 males, 7 females, 1 juvenile (<abbrev xmlns:xlink="http://www.w3.org/1999/xlink" content-type="institution" xlink:title="Chulalongkorn University Museum of Zoology, Bangkok, Thailand" id="ABBRID0EDVGM" xlink:type="simple">CUMZ</abbrev>), Ban Ta Per Pru – Wa Krue Kro Village, <named-content xmlns:xlink="http://www.w3.org/1999/xlink" content-type="dwc:verbatimCoordinates" xlink:type="simple"><named-content content-type="geo-json" specific-use="{&#34;type&#34;:&#34;Point&#34;,&#34;coordinates&#34;:[98.880000,16.180278]}" id="NCID0ELVGM" xlink:type="simple">16°10'49"N, 98°52'48"E</named-content></named-content>, <abbrev xmlns:xlink="http://www.w3.org/1999/xlink" xlink:title="approximately, around (circa)" id="ABBRID0EQVGM" xlink:type="simple">ca.</abbrev> 523 m <abbrev xmlns:xlink="http://www.w3.org/1999/xlink" xlink:title="above sea level" id="ABBRID0EUVGM" xlink:type="simple">a.s.l</abbrev>., 30 June 2015, leg. C. Sutcharit and <abbrev xmlns:xlink="http://www.w3.org/1999/xlink" content-type="institution" xlink:title="Animal Systematics Research Unit, Department of Biology, Faculty of Science, Chulalongkorn University, Bangkok, Thailand" id="ABBRID0EYVGM" xlink:type="simple">ASRU</abbrev> members. 3 males, 1 female, 4 juveniles (<abbrev xmlns:xlink="http://www.w3.org/1999/xlink" content-type="institution" xlink:title="Chulalongkorn University Museum of Zoology, Bangkok, Thailand" id="ABBRID0E4VGM" xlink:type="simple">CUMZ</abbrev>), Ban Kra Per Pru, <named-content xmlns:xlink="http://www.w3.org/1999/xlink" content-type="dwc:verbatimCoordinates" xlink:type="simple"><named-content content-type="geo-json" specific-use="{&#34;type&#34;:&#34;Point&#34;,&#34;coordinates&#34;:[98.867778,16.204167]}" id="NCID0EFWGM" xlink:type="simple">16°12'15"N, 98°52'04"E</named-content></named-content>, <abbrev xmlns:xlink="http://www.w3.org/1999/xlink" xlink:title="approximately, around (circa)" id="ABBRID0EKWGM" xlink:type="simple">ca.</abbrev> 628 m <abbrev xmlns:xlink="http://www.w3.org/1999/xlink" xlink:title="above sea level" id="ABBRID0EOWGM" xlink:type="simple">a.s.l</abbrev>., 2 July 2015, leg. C. Sutcharit and <abbrev xmlns:xlink="http://www.w3.org/1999/xlink" content-type="institution" xlink:title="Animal Systematics Research Unit, Department of Biology, Faculty of Science, Chulalongkorn University, Bangkok, Thailand" id="ABBRID0ESWGM" xlink:type="simple">ASRU</abbrev> members.</p></tp:treatment-sec><tp:treatment-sec sec-type="type locality" id="SECID0EXWGM"><title>Type locality.</title><p>THAILAND, Tak Province, Phobphra District, Nangkruen Waterfall.</p></tp:treatment-sec><tp:treatment-sec sec-type="diagnosis" id="SECID0E3WGM"><title>Diagnosis.</title><p>Differs from all other <italic><tp:taxon-name><tp:taxon-name-part taxon-name-part-type="genus" reg="Desmoxytes">Desmoxytes</tp:taxon-name-part></tp:taxon-name></italic> species by the combination of the following characters; lamina lateralis (<abbrev xmlns:xlink="http://www.w3.org/1999/xlink" xlink:title="Lamina lateralis" xlink:type="simple">ll</abbrev>) subtriangular; ventral lobe (<abbrev xmlns:xlink="http://www.w3.org/1999/xlink" xlink:title="Ventral lobe of lamina lateralis" xlink:type="simple">vll</abbrev>) of lamina lateralis thumb-like, large and long; broad lobe (<abbrev xmlns:xlink="http://www.w3.org/1999/xlink" xlink:title="Broad lobe of lamina medialis" xlink:type="simple">blm</abbrev>) of lamina medialis indistinctly demarcated from distal lobe (<abbrev xmlns:xlink="http://www.w3.org/1999/xlink" xlink:title="Distal lobe of lamina medialis" xlink:type="simple">dlm</abbrev>) of lamina medialis by very shallow or slightly deep indentation.</p></tp:treatment-sec><tp:treatment-sec sec-type="redescription" id="SECID0EJXGM"><title>Redescription (updated from <xref ref-type="bibr" rid="B55">Srisonchai et al. 2016</xref>).</title><p>
              SIZE: Population A (see Remarks): Length 24–26 mm (male), 25–27 mm (female); width of midbody metazona <abbrev xmlns:xlink="http://www.w3.org/1999/xlink" xlink:title="approximately, around (circa)" id="ABBRID0EWXGM" xlink:type="simple">ca.</abbrev> 1.9 mm (male), 2.2 mm (female). Width of head = collum = body ring 2 = 3 = 4 &lt; 5 &lt; 6–16, thereafter body gradually tapering toward telson. Population B (see Remarks): Length 29–31 mm (male), 32–35 mm (female); width of midbody metazona <abbrev xmlns:xlink="http://www.w3.org/1999/xlink" xlink:title="approximately, around (circa)" id="ABBRID0E1XGM" xlink:type="simple">ca.</abbrev> 1.9 mm (male), 2.3 mm (female). Width of head &lt; collum &gt; body ring 2 &gt; 3 &gt; 4 &lt; 5–16, thereafter body gradually tapering toward telson.</p><p>COLOUR (Fig. <xref ref-type="fig" rid="F82">82A–D</xref>): Population A (see below): In life with body bright red; paraterga, metaterga and surface below paraterga red; head, antennae (distal part of antennomere 7 and antennomere 8 whitish), a few basal podomeres, sterna and epiproct brownish red. Population B (see below): In life with body bright pink; paraterga, metaterga and surface below paraterga bright pink; head brown; antenna blackish brown (except distal part of antennomere 7 and antennomere 8 whitish); legs brownish pink to brown; a few basal podomeres pale brown to whitish; sterna and epiproct brownish pink. Colour in alcohol: after one year changed to pale brown or almost whitish in some specimens.</p><fig id="F82" position="float" orientation="portrait"><label>Figure 82.</label><caption><p>
                  <italic><tp:taxon-name><tp:taxon-name-part taxon-name-part-type="genus" reg="Desmoxytes">Desmoxytes</tp:taxon-name-part> <tp:taxon-name-part taxon-name-part-type="species" reg="takensis">takensis</tp:taxon-name-part></tp:taxon-name></italic> Srisonchai et al., 2016 (specimen from Chao Por Phawo Shrine) and habitat. <bold>A</bold> male <bold>B</bold> female <bold>C</bold> mating couple <bold>D</bold> early adult <bold>E</bold> moulting chamber <bold>F</bold> habitat.</p></caption><graphic xmlns:xlink="http://www.w3.org/1999/xlink" xlink:href="zookeys-761-001-g082.jpg" position="float" orientation="portrait" xlink:type="simple" id="oo_206432.jpg"/></fig><p>ANTENNAE: Very long and slender, reaching to body ring 6 or beginning of 7 (male) and 5 (female) when stretched dorsally.</p><p>COLLUM: With 3 transverse rows of setiferous tubercles, 4+4 anterior, 1+1 intermediate and 2+2 posterior tubercles (lateral tubercles of posterior row located almost halfway to intermediate row); paraterga of collum low, elevated at <abbrev xmlns:xlink="http://www.w3.org/1999/xlink" xlink:title="approximately, around (circa)" id="ABBRID0EPZGM" xlink:type="simple">ca.</abbrev> 10°–15°, directed caudolaterad, with one distinct notch on lateral margin.</p><p>TEGUMENT: Slightly shining; collum and metaterga coarsely microgranulate; prozona finely shagreened; surface below paraterga finely microgranulate; paraterga, sterna and epiproct smooth.</p><p>METATERGA: With 2 transverse rows of setae, setiferous tubercles and setiferous spines; metaterga 2–8 with 2+2 anterior and 2+2 posterior spines; metaterga 9–17 with 2+2 anterior and 3+3 posterior spines; metatergum 18 with 2+2 anterior spines and 3+3 posterior tubercles; metatergum 19 with 2+2 anterior and 3+3 posterior setae or tubercles.</p><p>PARATERGA: Directed caudolaterad on body rings 2–17, elevated at <abbrev xmlns:xlink="http://www.w3.org/1999/xlink" xlink:title="approximately, around (circa)" id="ABBRID0EXZGM" xlink:type="simple">ca.</abbrev> 45° (male) 40° (female); directed increasingly caudad on body rings 18 and 19; anterior margin with 2 distinct notches, on lateral margin of body rings 9, 10, 12, 13, 15–18 with tiny denticle near the tip.</p><p>TELSON: Epiproct: tip subtruncate; lateral setiferous tubercles conspicuous, short; apical tubercles inconspicuous. Hypoproct subsemicircular (population B subtrapeziform); caudal margin round, with inconspicuous setiferous tubercles.</p><p>STERNA: Cross-impressions shallow. Sternal lobe between male coxae 4 swollen, subtrapeziform when seen in caudal view; base enlarged, slightly attenuated near tip; tip round (in population B subtruncate).</p><p>LEGS: Very long and slender. Male femora 5 and 6 strongly humped ventrally in middle part.</p><p>GONOPODS (Fig. <xref ref-type="fig" rid="F83">83</xref>): Coxa (<abbrev xmlns:xlink="http://www.w3.org/1999/xlink" xlink:title="Coxa" xlink:type="simple">cx</abbrev>) longer than prefemur. Cannula (<abbrev xmlns:xlink="http://www.w3.org/1999/xlink" xlink:title="Cannula" xlink:type="simple">ca</abbrev>) slender. Prefemur (<abbrev xmlns:xlink="http://www.w3.org/1999/xlink" xlink:title="Prefemur" xlink:type="simple">pfe</abbrev>) <abbrev xmlns:xlink="http://www.w3.org/1999/xlink" xlink:title="approximately, around (circa)" id="ABBRID0EE1GM" xlink:type="simple">ca.</abbrev> 2/3 as long as femur. Femur (<abbrev xmlns:xlink="http://www.w3.org/1999/xlink" xlink:title="Femur" xlink:type="simple">fe</abbrev>) long and slender. Mesal sulcus (<abbrev xmlns:xlink="http://www.w3.org/1999/xlink" xlink:title="Mesal sulcus" xlink:type="simple">ms</abbrev>) and lateral sulcus (<abbrev xmlns:xlink="http://www.w3.org/1999/xlink" xlink:title="Lateral sulcus" xlink:type="simple">ls</abbrev>) very deep and wide. Postfemur (<abbrev xmlns:xlink="http://www.w3.org/1999/xlink" xlink:title="Postfemur" xlink:type="simple">pof</abbrev>) conspicuous, ventrally wide. Solenophore (<abbrev xmlns:xlink="http://www.w3.org/1999/xlink" xlink:title="Solenophore" xlink:type="simple">sph</abbrev>) well-developed: lamina lateralis (<abbrev xmlns:xlink="http://www.w3.org/1999/xlink" xlink:title="Lamina lateralis" xlink:type="simple">ll</abbrev>) swollen, like a triangular lobe when seen in lateral view; ventral lobe (<abbrev xmlns:xlink="http://www.w3.org/1999/xlink" xlink:title="Ventral lobe of lamina lateralis" xlink:type="simple">vll</abbrev>) thumb-like, large (in population B thumb-like, longer and more slender than in population A), directed ventrad: lamina medialis (<abbrev xmlns:xlink="http://www.w3.org/1999/xlink" xlink:title="Lamina medialis" xlink:type="simple">lm</abbrev>) well-developed; process (<abbrev xmlns:xlink="http://www.w3.org/1999/xlink" xlink:title="Process of lamina medialis" xlink:type="simple">plm</abbrev>) long, directed mesad, tip usually sharp (in some specimens almost blunt); distal lobe (<abbrev xmlns:xlink="http://www.w3.org/1999/xlink" xlink:title="Distal lobe of lamina medialis" xlink:type="simple">dlm</abbrev>) well-developed, distally with one broad and thin lamella (in population B distally with two lamellae; mesal lamella very small, crest-like; lateral lamella broad and thin, <italic>in situ</italic> terminating close to tip of solenomere); broad lobe (<abbrev xmlns:xlink="http://www.w3.org/1999/xlink" xlink:title="Broad lobe of lamina medialis" xlink:type="simple">blm</abbrev>) thick, indistinctly demarcated from distal lobe (<abbrev xmlns:xlink="http://www.w3.org/1999/xlink" xlink:title="Distal lobe of lamina medialis" xlink:type="simple">dlm</abbrev>) by a usually wide and shallow indentation (in some specimens demarcated from distal lobe (<abbrev xmlns:xlink="http://www.w3.org/1999/xlink" xlink:title="Distal lobe of lamina medialis" xlink:type="simple">dlm</abbrev>) by a deep indentation). Solenomere (<abbrev xmlns:xlink="http://www.w3.org/1999/xlink" xlink:title="Solenomere" xlink:type="simple">sl</abbrev>) quite long.</p><fig id="F83" position="float" orientation="portrait"><label>Figure 83.</label><caption><p>
                  <italic><tp:taxon-name><tp:taxon-name-part taxon-name-part-type="genus" reg="Desmoxytes">Desmoxytes</tp:taxon-name-part> <tp:taxon-name-part taxon-name-part-type="species" reg="takensis">takensis</tp:taxon-name-part></tp:taxon-name></italic> Srisonchai et al., 2016 (paratype) – right gonopod (modified from <xref ref-type="bibr" rid="B55">Srisonchai et al. 2016</xref>). <bold>A</bold> mesal view <bold>B</bold> dorsal view <bold>C</bold> ventral view <bold>D</bold> submesal view (arrow = indentation) <bold>E</bold> lateral view.</p></caption><graphic xmlns:xlink="http://www.w3.org/1999/xlink" xlink:href="zookeys-761-001-g083.jpg" position="float" orientation="portrait" xlink:type="simple" id="oo_206433.jpg"/></fig></tp:treatment-sec><tp:treatment-sec sec-type="distribution" id="SECID0E12GM"><title>Distribution and habitat.</title><p>Known only from Tak and Kamphaeng Phet Provinces. This species is restricted to limestone habitats and was seen crawling on litter and decaying bark (Fig. <xref ref-type="fig" rid="F82">82F</xref>). <xref ref-type="bibr" rid="B55">Srisonchai et al. (2016)</xref> reported that <italic><tp:taxon-name><tp:taxon-name-part taxon-name-part-type="genus" reg="Desmoxytes">D.</tp:taxon-name-part> <tp:taxon-name-part taxon-name-part-type="species" reg="takensis">takensis</tp:taxon-name-part></tp:taxon-name></italic> was found on humid plastic garbage, a sign that the type locality is clearly under human influence. There is a long, broad concrete natural trail into the waterfall, and lots of garbage littered the type locality. However, the species has also been found in other natural habitats.</p><p>During our intensive surveys in western Thailand, we found this species in many places. However, it has a narrow range and occurs in only two provinces. Thus, <italic><tp:taxon-name><tp:taxon-name-part taxon-name-part-type="genus" reg="Desmoxytes">D.</tp:taxon-name-part> <tp:taxon-name-part taxon-name-part-type="species" reg="takensis">takensis</tp:taxon-name-part></tp:taxon-name></italic> should be regarded to be endemic to the Thai fauna.</p></tp:treatment-sec><tp:treatment-sec sec-type="remarks" id="SECID0EA4GM"><title>Remarks.</title><p>Based on morphology, we divided our material specimens into two main populations: Population A includes specimens from Nangkruen Waterfall (type locality), Tham Takhobi, Doi Hua Mod, Mae Klong Kee Bureau of Monks, Ban Ta Per Pru – Wa Krue Kro, Km 162 on road no.1090 near Chao Por Phawo Shrine Umphang and Ban Kra Per Pru. Population B includes specimens from Khlong Lan Waterfall, Km 89 on road no. 105 from Mae Sot to Mae Hong Son, Km 131 on road no. 105 from Mae Sot to Mae Hong Son, Chao Por Phawo Shrine (Mae Sot), Wat Tham Inthanin and Wat Pho Thi Khun.</p><p>The two populations differ in some characters as follows:</p><p>– Colour: The remarkable body colour of the two populations apparently differs: bright red in population A, vivid pink in population B (some old females strongly pinkish to reddish).</p><p>– Size: Population B individuals seem to be bigger than population A ones in both width and length (see size description).</p><p>– Hypoproct: The shape of the hypoproct in population A is subsemicircular whereas it is subtrapeziform in population B.</p><p>– Gonopods: The ventral lobe (<abbrev xmlns:xlink="http://www.w3.org/1999/xlink" xlink:title="Ventral lobe of lamina lateralis" xlink:type="simple">vll</abbrev>) of lamina lateralis of population B specimens is large, thumb-like, longer, and more slender than that of population A ones. The distal lobe (<abbrev xmlns:xlink="http://www.w3.org/1999/xlink" xlink:title="Distal lobe of lamina medialis" xlink:type="simple">dlm</abbrev>) of lamina medialis in population A specimens consists of one lamella while population B specimens have two lamellae distally.</p><p>Although the two populations vary in some morphological characters, they show an overall gonopodal resemblance. According to the differences in morphology of the two populations, this might an example of ongoing speciation in allopatry, supported by the confinement of the two populations to two large isolated limestone regions located in the northern (Population B) and southern (Population A) parts of the distribution area.</p><p>We collected some juveniles during the field trip and kept them with litter until they moulted. Interestingly, the juveniles made a moulting chamber which was apparently produced by fecal material and silk; it is probable that the building process is the same as in the families <tp:taxon-name><tp:taxon-name-part taxon-name-part-type="family">Polydesmidae</tp:taxon-name-part></tp:taxon-name>, <tp:taxon-name><tp:taxon-name-part taxon-name-part-type="family">Pyrgodesmidae</tp:taxon-name-part></tp:taxon-name> and in order <tp:taxon-name><tp:taxon-name-part taxon-name-part-type="order">Callipodida</tp:taxon-name-part></tp:taxon-name> (<xref ref-type="bibr" rid="B1">Adis et al. 2000</xref>, <xref ref-type="bibr" rid="B61">Youngsteadt 2009</xref>, <xref ref-type="bibr" rid="B51">Reboleira and Enghoff 2016</xref>). This is the first observation of moulting in dragon millipedes; however, we did not keep an eye on them in detail. After moulting and emerging from the chamber, the specimens were in an early adult stage showing a pale whitish colouration. Nearly 2 weeks later, they became vivid pink (Fig. <xref ref-type="fig" rid="F82">82D, E</xref>).</p></tp:treatment-sec><tp:treatment-sec sec-type="Coexisting species" id="SECID0EM5GM"><title>Coexisting species.</title><p>None known.</p></tp:treatment-sec><tp:treatment-sec sec-type="Corrections to Srisonchai et al. (2016)" id="SECID0ER5GM"><title>Corrections to Srisonchai et al. (2016)</title><p>
              <xref ref-type="bibr" rid="B55">Srisonchai et al. (2016</xref>: 99–103) wrote in the description of this species that the paraterga (including paraterga of collum) are directed dorsolaterad at <abbrev xmlns:xlink="http://www.w3.org/1999/xlink" xlink:title="approximately, around (circa)" id="ABBRID0E45GM" xlink:type="simple">ca.</abbrev> 30°. They are in fact directed caudolaterad and are elevated at <abbrev xmlns:xlink="http://www.w3.org/1999/xlink" xlink:title="approximately, around (circa)" id="ABBRID0EB6GM" xlink:type="simple">ca.</abbrev> as 45°.</p></tp:treatment-sec><ref-list><ref id="B55"><mixed-citation xmlns:xlink="http://www.w3.org/1999/xlink" xlink:type="simple">
          <person-group><name name-style="western"><surname>Srisonchai</surname><given-names>R</given-names></name><name name-style="western"><surname>Enghoff</surname><given-names>H</given-names></name><name name-style="western"><surname>Likhitrakarn</surname><given-names>N</given-names></name><name name-style="western"><surname>Panha</surname><given-names>S</given-names></name></person-group> (<year>2016</year>) <article-title>Four colorful new species of dragon millipedes, genus <italic><tp:taxon-name><tp:taxon-name-part taxon-name-part-type="genus">Desmoxytes</tp:taxon-name-part></tp:taxon-name></italic> Chamberlin, 1923, from northern Thailand (<tp:taxon-name><tp:taxon-name-part taxon-name-part-type="class">Diplopoda</tp:taxon-name-part></tp:taxon-name>: <tp:taxon-name><tp:taxon-name-part taxon-name-part-type="order">Polydesmida</tp:taxon-name-part></tp:taxon-name>: <tp:taxon-name><tp:taxon-name-part taxon-name-part-type="family">Paradoxosomatidae</tp:taxon-name-part></tp:taxon-name>).</article-title> <source>Zootaxa</source> <volume>4710</volume>: <fpage>93</fpage>–<lpage>113</lpage>. <ext-link xlink:type="simple" ext-link-type="doi" xlink:href="10.11646/zootaxa.4170.1.4">http://dx.doi.org/10.11646/zootaxa.4170.1.4</ext-link></mixed-citation></ref><ref id="B1"><mixed-citation xmlns:xlink="http://www.w3.org/1999/xlink" xlink:type="simple">
          <person-group><name name-style="western"><surname>Adis</surname><given-names>J</given-names></name><name name-style="western"><surname>Hansen</surname><given-names>B</given-names></name><name name-style="western"><surname>Wilck</surname><given-names>L</given-names></name><name name-style="western"><surname>Adis</surname><given-names>I</given-names></name><name name-style="western"><surname>Hirschel</surname><given-names>K</given-names></name></person-group> (<year>2000</year>) <article-title>A spinning apparatus documented in <tp:taxon-name><tp:taxon-name-part taxon-name-part-type="order">Polydesmida</tp:taxon-name-part></tp:taxon-name> for the first time.</article-title> <source>Fragmenta Faunistica Supplement</source> <volume>43</volume>: <fpage>139</fpage>–<lpage>148</lpage>.</mixed-citation></ref><ref id="B61"><mixed-citation xmlns:xlink="http://www.w3.org/1999/xlink" xlink:type="simple">
          <person-group><name name-style="western"><surname>Youngsteadt</surname><given-names>NW</given-names></name></person-group> (<year>2009</year>) <article-title>Laboratory observations on the natural history of <italic><tp:taxon-name><tp:taxon-name-part taxon-name-part-type="genus">Pseudopolydesmus</tp:taxon-name-part> <tp:taxon-name-part taxon-name-part-type="species">pinetorum</tp:taxon-name-part></tp:taxon-name></italic> (<tp:taxon-name><tp:taxon-name-part taxon-name-part-type="class">Diplopoda</tp:taxon-name-part></tp:taxon-name>, <tp:taxon-name><tp:taxon-name-part taxon-name-part-type="order">Polydesmida</tp:taxon-name-part></tp:taxon-name>, <tp:taxon-name><tp:taxon-name-part taxon-name-part-type="family">Polydesmidae</tp:taxon-name-part></tp:taxon-name>) with emphasis on reproduction and growth.</article-title> <source>Transactions of the Kansas Academy of Science</source> <volume>112</volume>: <fpage>67</fpage>–<lpage>76</lpage>. <ext-link xlink:type="simple" ext-link-type="doi" xlink:href="10.1660/062.112.0209">https://doi.org/10.1660/062.112.0209</ext-link></mixed-citation></ref><ref id="B51"><mixed-citation xmlns:xlink="http://www.w3.org/1999/xlink" xlink:type="simple">
          <person-group><name name-style="western"><surname>Reboleira</surname><given-names>ASPS</given-names></name><name name-style="western"><surname>Enghoff</surname><given-names>H</given-names></name></person-group> (<year>2016</year>) <article-title>Mud and silk in the dark: A new type of millipede moulting chamber and first observations on the maturation moult in the order <tp:taxon-name><tp:taxon-name-part taxon-name-part-type="order">Callipodida</tp:taxon-name-part></tp:taxon-name>.</article-title> <source>Arthropod Structure &amp; Development</source> <volume>45</volume>: <fpage>301</fpage>–<lpage>306</lpage>. <ext-link xlink:type="simple" ext-link-type="doi" xlink:href="10.1016/j.asd.2016.04.001">http://doi.org/10.1016/j.asd.2016.04.001</ext-link></mixed-citation></ref></ref-list></tp:taxon-treatment>
