# Supplementary material for: A revision of dragon millipedes I: genus Desmoxytes Chamberlin, 1923, with the description of eight new species (Diplopoda, Polydesmida, Paradoxosomatidae)
Source: Zookeys. 2018 May 29;(761):1–177. doi: 10.3897/zookeys.761.24214 (PMC5988806; doi:10.3897/zookeys.761.24214)
Supplement: XML Treatment for Desmoxytes taurina [file zookeys.761.24214-treatment18.xml]

<!DOCTYPE tp:taxon-treatment
  PUBLIC "-//TaxonX//DTD Taxonomic Treatment Publishing DTD v0 20100105//EN" "tax-treatment-NSO.dtd">
<tp:taxon-treatment xmlns:tp="http://www.plazi.org/taxpub"><tp:treatment-meta><kwd-group><label>Taxon classification</label><kwd><named-content xmlns:xlink="http://www.w3.org/1999/xlink" content-type="kingdom">Animalia</named-content></kwd><kwd><named-content xmlns:xlink="http://www.w3.org/1999/xlink" content-type="order">Polydesmida</named-content></kwd><kwd><named-content xmlns:xlink="http://www.w3.org/1999/xlink" content-type="family">Paradoxosomatidae</named-content></kwd></kwd-group><mixed-citation publication-type="journal"><person-group><name><surname>Srisonchai</surname><given-names>Ruttapon</given-names></name><name><surname>Enghoff</surname><given-names>Henrik</given-names></name><name><surname>Likhitrakarn</surname><given-names>Natdanai</given-names></name><name><surname>Panha</surname><given-names>Somsak</given-names></name></person-group><article-title>A revision of dragon millipedes I: genus <italic><tp:taxon-name><tp:taxon-name-part taxon-name-part-type="genus" reg="Desmoxytes">Desmoxytes</tp:taxon-name-part></tp:taxon-name></italic> Chamberlin, 1923, with the description of eight new species (<tp:taxon-name><tp:taxon-name-part taxon-name-part-type="class">Diplopoda</tp:taxon-name-part></tp:taxon-name>, <tp:taxon-name><tp:taxon-name-part taxon-name-part-type="order">Polydesmida</tp:taxon-name-part></tp:taxon-name>, <tp:taxon-name><tp:taxon-name-part taxon-name-part-type="family">Paradoxosomatidae</tp:taxon-name-part></tp:taxon-name>)</article-title><source>Zookeys</source><day>29</day><month>5</month><year>2018</year><volume>2018</volume><issue>761</issue><fpage>1</fpage><lpage>177</lpage><pub-id pub-id-type="doi">10.3897/zookeys.761.24214</pub-id></mixed-citation></tp:treatment-meta><tp:nomenclature><tp:taxon-name>
              <tp:taxon-name-part taxon-name-part-type="genus" reg="Desmoxytes">Desmoxytes</tp:taxon-name-part>
              <tp:taxon-name-part taxon-name-part-type="species" reg="taurina">taurina</tp:taxon-name-part>
            </tp:taxon-name><tp:taxon-authority>(Pocock, 1895)</tp:taxon-authority><xref ref-type="fig" rid="F84">Figs 84</xref><xref ref-type="fig" rid="F85">, 85</xref><xref ref-type="fig" rid="F86">, 86</xref><xref ref-type="fig" rid="F87">, 87</xref><tp:nomenclature-citation-list><tp:nomenclature-citation><tp:taxon-name>
                  <tp:taxon-name-part taxon-name-part-type="genus" reg="Prionopeltis">Prionopeltis</tp:taxon-name-part> <tp:taxon-name-part taxon-name-part-type="species" reg="taurinus">taurinus</tp:taxon-name-part></tp:taxon-name><comment>Pocock, 1895: 830. <xref ref-type="bibr" rid="B2">Attems 1914</xref>: 204. <xref ref-type="bibr" rid="B60">Weidner 1960</xref>: 89. <xref ref-type="bibr" rid="B30">Jeekel 1965</xref>: 124.</comment></tp:nomenclature-citation><tp:nomenclature-citation><tp:taxon-name>
                  <tp:taxon-name-part taxon-name-part-type="genus" reg="Pratinus">Pratinus</tp:taxon-name-part> <tp:taxon-name-part taxon-name-part-type="species" reg="taurinus">taurinus</tp:taxon-name-part></tp:taxon-name><comment>– <xref ref-type="bibr" rid="B4">Attems 1937</xref>: 121. <xref ref-type="bibr" rid="B29">Jeekel 1964</xref>: 63; <xref ref-type="bibr" rid="B31">1968</xref>: 61.</comment></tp:nomenclature-citation><tp:nomenclature-citation><tp:taxon-name>
                  <tp:taxon-name-part taxon-name-part-type="genus" reg="Desmoxytes">Desmoxytes</tp:taxon-name-part> <tp:taxon-name-part taxon-name-part-type="species" reg="taurina">taurina</tp:taxon-name-part></tp:taxon-name><comment>– <xref ref-type="bibr" rid="B32">Jeekel 1980a</xref>: 655. <xref ref-type="bibr" rid="B20">Golovatch and Enghoff 1994</xref>: 57. <xref ref-type="bibr" rid="B47">Nguyen and Sierwald 2013</xref>: 1243. <xref ref-type="bibr" rid="B37">Likhitrakarn et al. 2017</xref>: 20.</comment></tp:nomenclature-citation></tp:nomenclature-citation-list></tp:nomenclature><tp:treatment-sec sec-type="material" id="SECID0EJDHM"><title>Material examined.</title><p>
              <bold>Lectotype.</bold> Male (rings 1–11 only, with gonopod – pinned through body) (<abbrev xmlns:xlink="http://www.w3.org/1999/xlink" content-type="institution" xlink:title="Natural History Museum of Denmark (Zoological Museum), University of Copenhagen, Denmark" id="ABBRID0ERDHM" xlink:type="simple">ZMUC</abbrev>), MYANMAR, Pegu (Taikkyii and Palon), leg. Fea. Lectotype here designated.</p><p>
              <bold>Paralectotypes.</bold> 1 male (2–3 broken rings in very poor condition, without gonopods) (<abbrev xmlns:xlink="http://www.w3.org/1999/xlink" content-type="institution" xlink:title="Natural History Museum of Denmark (Zoological Museum), University of Copenhagen, Denmark" id="ABBRID0E1DHM" xlink:type="simple">ZMUC</abbrev>), MYANMAR, Pegu (Taikkyii and Palon), leg. Fea. 2 females (1 female, complete – pinned through body; 1 female, remaining rings 11–20 – pinned through body) (<abbrev xmlns:xlink="http://www.w3.org/1999/xlink" content-type="institution" xlink:title="Natural History Museum of London, England" id="ABBRID0E6DHM" xlink:type="simple">NHMUK</abbrev>), MYANMAR, Rangoon, leg. E. W. Oates [Yangon].</p></tp:treatment-sec><tp:treatment-sec sec-type="diagnosis" id="SECID0EEEHM"><title>Diagnosis.</title><p>Metaterga 9–19 usually with 2+2 cones/spines (anterior row) and 3+3 cones/spines (posterior row). Similar in this respect to <italic><tp:taxon-name><tp:taxon-name-part taxon-name-part-type="genus" reg="Desmoxytes">D.</tp:taxon-name-part> <tp:taxon-name-part taxon-name-part-type="species" reg="breviverpa">breviverpa</tp:taxon-name-part></tp:taxon-name>, <tp:taxon-name><tp:taxon-name-part taxon-name-part-type="genus" reg="Desmoxytes">D.</tp:taxon-name-part> <tp:taxon-name-part taxon-name-part-type="species" reg="purpurosea">purpurosea</tp:taxon-name-part></tp:taxon-name></italic> and <italic><tp:taxon-name><tp:taxon-name-part taxon-name-part-type="genus" reg="Desmoxytes">D.</tp:taxon-name-part> <tp:taxon-name-part taxon-name-part-type="species" reg="takensis">takensis</tp:taxon-name-part></tp:taxon-name></italic>. Differs from these species by the following combination of characters; process (<abbrev xmlns:xlink="http://www.w3.org/1999/xlink" xlink:title="Process of lamina medialis" xlink:type="simple">plm</abbrev>) of lamina medialis short, thick and broad, directed mesad, tip blunt; distal lobe (<abbrev xmlns:xlink="http://www.w3.org/1999/xlink" xlink:title="Distal lobe of lamina medialis" xlink:type="simple">dlm</abbrev>) apically with two distinct lamellae, mesal and lateral lamellae equal in size, very broad and thick; epiproct short; male femora 5 and 6 slightly humped ventrally.</p></tp:treatment-sec><tp:treatment-sec sec-type="type locality" id="SECID0EKFHM"><title>Type locality.</title><p>Myanmar, Pegu (Taikkyii and Palon).</p></tp:treatment-sec><tp:treatment-sec sec-type="redescription" id="SECID0EPFHM"><title>Redescription.</title><p>SIZE: Length <abbrev xmlns:xlink="http://www.w3.org/1999/xlink" xlink:title="approximately, around (circa)" id="ABBRID0EVFHM" xlink:type="simple">ca.</abbrev> 23 mm (male), <abbrev xmlns:xlink="http://www.w3.org/1999/xlink" xlink:title="approximately, around (circa)" id="ABBRID0EZFHM" xlink:type="simple">ca.</abbrev> 27 mm (female) width of midbody metazona <abbrev xmlns:xlink="http://www.w3.org/1999/xlink" xlink:title="approximately, around (circa)" id="ABBRID0E4FHM" xlink:type="simple">ca.</abbrev> 1.7 mm (male), 2.3 mm (female). Width of head &lt; collum &lt; body ring 2 &lt; 3 = 4 &lt; 5–16, thereafter body gradually tapering toward telson.</p><p>COLOUR: In life with body probably brownish black (Pocock, 1895) or castaneous brown? (Golovatch and Enghoff, 1994). Colour in alcohol: after <abbrev xmlns:xlink="http://www.w3.org/1999/xlink" xlink:title="approximately, around (circa)" id="ABBRID0EDGHM" xlink:type="simple">ca.</abbrev> 100 years changed to pale brown (lectotype) or rusty brown (paralectotypes).</p><p>ANTENNAE (Fig. <xref ref-type="fig" rid="F84">84D</xref>): Long and slender, probably reaching to body ring 5 (male) and 4–5 (female) when stretched dorsally.</p><fig id="F84" position="float" orientation="portrait"><label>Figure 84.</label><caption><p>
                  <italic><tp:taxon-name><tp:taxon-name-part taxon-name-part-type="genus" reg="Desmoxytes">Desmoxytes</tp:taxon-name-part> <tp:taxon-name-part taxon-name-part-type="species" reg="taurina">taurina</tp:taxon-name-part></tp:taxon-name></italic> (Pocock, 1895), lectotype. <bold>A</bold> anterior body part <bold>B</bold> body rings 8–10 (op = ozopore) <bold>C</bold> posteriormost body rings and telson <bold>D</bold> head and antenna <bold>E</bold> paraterga of ring 10 (arrow = tinydenticle) <bold>F</bold> body ring 10.</p></caption><graphic xmlns:xlink="http://www.w3.org/1999/xlink" xlink:href="zookeys-761-001-g084.jpg" position="float" orientation="portrait" xlink:type="simple" id="oo_206434.jpg"/></fig><p>COLLUM (Fig. <xref ref-type="fig" rid="F84">84A</xref>): With 3 transverse rows of setiferous tubercles, 4+4 anterior, 1+1 intermediate and 2+2 posterior tubercles (lateral tubercles of anterior row located near base of paraterga); paraterga of collum low, elevated almost in horizontal plane, directed caudolaterad, with one inconspicuous notch on lateral margin.</p><p>TEGUMENT: Quite dull; collum and metaterga coarsely microgranulate; prozona finely shagreened; surface below paraterga and sterna finely microgranulate; paraterga and epiproct smooth.</p><p>METATERGA (Fig. <xref ref-type="fig" rid="F84">84A–C</xref>): With 2 transverse rows of setiferous tubercles and setiferous cones; metaterga 2–8 with 2+2 anterior and 2(3)+2(3) posterior cones; metaterga 9–18 with 2+2 anterior and 3(2)+3(2) posterior cones (anterior cones shorter than posterior ones); metatergum 19 with 2+2 anterior and 3+3 posterior tubercles.</p><p>PARATERGA (Fig. <xref ref-type="fig" rid="F84">84E, F</xref>): Directed caudolaterad on body rings 2–17, elevated at <abbrev xmlns:xlink="http://www.w3.org/1999/xlink" xlink:title="approximately, around (circa)" id="ABBRID0EEIHM" xlink:type="simple">ca.</abbrev> 50° (male) 45° (female); directed increasingly caudad on body rings 18 and 19; anterior margin with 2 distinct notches, on lateral margin of body rings 9, 10, 12, 13, 15–18 with tiny denticle near the tip.</p><p>TELSON (Fig. <xref ref-type="fig" rid="F85">85C–G</xref>): Epiproct short; tip truncate; lateral setiferous tubercles and apical tubercles inconspicuous. Hypoproct subtrapeziform; caudal margin round, with inconspicuous setiferous tubercles.</p><fig id="F85" position="float" orientation="portrait"><label>Figure 85.</label><caption><p>
                  <italic><tp:taxon-name><tp:taxon-name-part taxon-name-part-type="genus" reg="Desmoxytes">Desmoxytes</tp:taxon-name-part> <tp:taxon-name-part taxon-name-part-type="species" reg="taurina">taurina</tp:taxon-name-part></tp:taxon-name></italic> (Pocock, 1895), lectotype. <bold>A</bold> body rings 8–10 <bold>B</bold> sculpture of ring 10 <bold>C, E</bold> last ring and telson <bold>D</bold> hypoproct <bold>F, G</bold> epiproct <bold>H</bold> male leg 5 (right) <bold>I</bold> male leg 6 (right) <bold>J</bold> male leg 13 (right).</p></caption><graphic xmlns:xlink="http://www.w3.org/1999/xlink" xlink:href="zookeys-761-001-g085.jpg" position="float" orientation="portrait" xlink:type="simple" id="oo_206435.jpg"/></fig><p>STERNA (Fig. <xref ref-type="fig" rid="F86">86</xref>): Cross-impressions shallow. Sternal lobe between male coxae 4 swollen, stout, subquadrate when seen in caudal view; base enlarged, slightly attenuated near tip; tip slightly emarginate.</p><fig id="F86" position="float" orientation="portrait"><label>Figure 86.</label><caption><p>
                  <italic><tp:taxon-name><tp:taxon-name-part taxon-name-part-type="genus" reg="Desmoxytes">Desmoxytes</tp:taxon-name-part> <tp:taxon-name-part taxon-name-part-type="species" reg="taurina">taurina</tp:taxon-name-part></tp:taxon-name></italic> (Pocock, 1895), lectotype – sternal lobe between male coxae 4. <bold>A</bold> lateral view <bold>B</bold> ventral view <bold>C</bold> caudal view.</p></caption><graphic xmlns:xlink="http://www.w3.org/1999/xlink" xlink:href="zookeys-761-001-g086.jpg" position="float" orientation="portrait" xlink:type="simple" id="oo_206436.jpg"/></fig><p>LEGS (Fig. <xref ref-type="fig" rid="F85">85H–J</xref>): Very long and slender. Male femora 5 and 6 slightly humped ventrally in middle part.</p><p>GONOPODS (Fig. <xref ref-type="fig" rid="F87">87</xref>): Coxa (<abbrev xmlns:xlink="http://www.w3.org/1999/xlink" xlink:title="Coxa" xlink:type="simple">cx</abbrev>) longer than prefemur. Cannula (<abbrev xmlns:xlink="http://www.w3.org/1999/xlink" xlink:title="Cannula" xlink:type="simple">ca</abbrev>) slender. Prefemur (<abbrev xmlns:xlink="http://www.w3.org/1999/xlink" xlink:title="Prefemur" xlink:type="simple">pfe</abbrev>) <abbrev xmlns:xlink="http://www.w3.org/1999/xlink" xlink:title="approximately, around (circa)" id="ABBRID0EGLHM" xlink:type="simple">ca.</abbrev> 2/3 as long as femur. Femur (<abbrev xmlns:xlink="http://www.w3.org/1999/xlink" xlink:title="Femur" xlink:type="simple">fe</abbrev>) long and slender. Mesal sulcus (<abbrev xmlns:xlink="http://www.w3.org/1999/xlink" xlink:title="Mesal sulcus" xlink:type="simple">ms</abbrev>) and lateral sulcus (<abbrev xmlns:xlink="http://www.w3.org/1999/xlink" xlink:title="Lateral sulcus" xlink:type="simple">ls</abbrev>) very deep. Postfemur (<abbrev xmlns:xlink="http://www.w3.org/1999/xlink" xlink:title="Postfemur" xlink:type="simple">pof</abbrev>) conspicuous, ventrally wide. Solenophore (<abbrev xmlns:xlink="http://www.w3.org/1999/xlink" xlink:title="Solenophore" xlink:type="simple">sph</abbrev>) well-developed: lamina lateralis (<abbrev xmlns:xlink="http://www.w3.org/1999/xlink" xlink:title="Lamina lateralis" xlink:type="simple">ll</abbrev>) swollen, stout: lamina medialis (<abbrev xmlns:xlink="http://www.w3.org/1999/xlink" xlink:title="Lamina medialis" xlink:type="simple">lm</abbrev>) well-developed; process (<abbrev xmlns:xlink="http://www.w3.org/1999/xlink" xlink:title="Process of lamina medialis" xlink:type="simple">plm</abbrev>) slightly short, thick and broad, directed mesad, tip blunt; distal lobe (<abbrev xmlns:xlink="http://www.w3.org/1999/xlink" xlink:title="Distal lobe of lamina medialis" xlink:type="simple">dlm</abbrev>) well-developed, distally with two distinct lamellae (mesal lamella and lateral lamella equal in size, very broad and thick); broad lobe (<abbrev xmlns:xlink="http://www.w3.org/1999/xlink" xlink:title="Broad lobe of lamina medialis" xlink:type="simple">blm</abbrev>) very thick, distinctly demarcated from distal lobe (<abbrev xmlns:xlink="http://www.w3.org/1999/xlink" xlink:title="Distal lobe of lamina medialis" xlink:type="simple">dlm</abbrev>) by a conspicuous, shallow indentation. Solenomere (<abbrev xmlns:xlink="http://www.w3.org/1999/xlink" xlink:title="Solenomere" xlink:type="simple">sl</abbrev>) quite long.</p><fig id="F87" position="float" orientation="portrait"><label>Figure 87.</label><caption><p>
                  <italic><tp:taxon-name><tp:taxon-name-part taxon-name-part-type="genus" reg="Desmoxytes">Desmoxytes</tp:taxon-name-part> <tp:taxon-name-part taxon-name-part-type="species" reg="taurina">taurina</tp:taxon-name-part></tp:taxon-name></italic> (Pocock, 1895), lectotype – right gonopod. <bold>A</bold> mesal view <bold>B</bold> mesal view <bold>C</bold> submesal view (arrow = indentation) <bold>D</bold> lateral view <bold>E</bold> dorsal view <bold>F</bold> ventral view.</p></caption><graphic xmlns:xlink="http://www.w3.org/1999/xlink" xlink:href="zookeys-761-001-g087.jpg" position="float" orientation="portrait" xlink:type="simple" id="oo_206437.jpg"/></fig></tp:treatment-sec><tp:treatment-sec sec-type="distribution" id="SECID0EUMHM"><title>Distribution and habitat.</title><p>This species is known from Myanmar – Rangoon and Pegu (Taikkyii and Palon). [Rangoon is currently Yangon. Pegu is presently Bago township (Hanthawaddy), Bago region. Taikkyii is Taikkyi township, Yangon region. Palon is probably a small village located in the area north to Taikkyii in the west of Pegu, Yangon region]. Taikkyii and Palon were formerly parts of Pegu region, now they belong to Yangon region. Therefore, the label of specimens collected by Fea gives the locality as Pegu (Taikkyii and Palon).</p><p>Habitat details for this species have never been reported; however, all locations are supposed to be granitic and limestone mountain ranges based on geological data, and the two locations were approximately 20 km apart.</p><p>We assume that <italic><tp:taxon-name><tp:taxon-name-part taxon-name-part-type="genus" reg="Desmoxytes">D.</tp:taxon-name-part> <tp:taxon-name-part taxon-name-part-type="species" reg="taurina">taurina</tp:taxon-name-part></tp:taxon-name></italic> is distributed in a narrow range. A field survey near Yangon in 2015 revealed no further specimens of <italic><tp:taxon-name><tp:taxon-name-part taxon-name-part-type="genus" reg="Desmoxytes">D.</tp:taxon-name-part> <tp:taxon-name-part taxon-name-part-type="species" reg="taurina">taurina</tp:taxon-name-part></tp:taxon-name></italic>. Therefore, we regard this species as endemic to Myanmar.</p></tp:treatment-sec><tp:treatment-sec sec-type="material" id="SECID0ESNHM"><title>Note on material.</title><p>In the original description <xref ref-type="bibr" rid="B49">Pocock (1895)</xref>, wrote that all specimens were collected from Rangoon by Oates and from Pegu (Taikkyii and Palon) by Fea. Two females collected by Oates are now in <abbrev xmlns:xlink="http://www.w3.org/1999/xlink" content-type="institution" xlink:title="Natural History Museum of London, England" id="ABBRID0E3NHM" xlink:type="simple">NHMUK</abbrev>, one specimen collected by Fea in <abbrev xmlns:xlink="http://www.w3.org/1999/xlink" content-type="institution" xlink:title="Biozentrum Grindel und Zoologisches Museum, University of Hamburg, Germany" id="ABBRID0EBOHM" xlink:type="simple">ZMH</abbrev> and two males collected by Fea in <abbrev xmlns:xlink="http://www.w3.org/1999/xlink" content-type="institution" xlink:title="Natural History Museum of Denmark (Zoological Museum), University of Copenhagen, Denmark" id="ABBRID0EGOHM" xlink:type="simple">ZMUC</abbrev>.</p><p>The two males in <abbrev xmlns:xlink="http://www.w3.org/1999/xlink" content-type="institution" xlink:title="Natural History Museum of Denmark (Zoological Museum), University of Copenhagen, Denmark" id="ABBRID0ENOHM" xlink:type="simple">ZMUC</abbrev> collected by Fea are labelled “cotypes”, and only “Palon” is given as locality whereas in the original description Pocock gave “Pegu (Taikkyii and Palon)”. We assume that these two males were probably collected from different locations, one from Taikkyii and one from Palon.</p><p>
              <xref ref-type="bibr" rid="B60">Weidner (1960)</xref> classified a specimen (unknown sex, not studied by us) of <italic><tp:taxon-name><tp:taxon-name-part taxon-name-part-type="genus" reg="Prionopeltis">Prionopeltis</tp:taxon-name-part> <tp:taxon-name-part taxon-name-part-type="species" reg="taurinus">taurinus</tp:taxon-name-part></tp:taxon-name></italic> (= <italic><tp:taxon-name><tp:taxon-name-part taxon-name-part-type="genus" reg="Desmoxytes">Desmoxytes</tp:taxon-name-part> <tp:taxon-name-part taxon-name-part-type="species" reg="taurina">taurina</tp:taxon-name-part></tp:taxon-name></italic>) in <abbrev xmlns:xlink="http://www.w3.org/1999/xlink" content-type="institution" xlink:title="Biozentrum Grindel und Zoologisches Museum, University of Hamburg, Germany" id="ABBRID0EOPHM" xlink:type="simple">ZMH</abbrev> as a “paratypoid”. However, <xref ref-type="bibr" rid="B49">Pocock (1895)</xref> and the following authors did not designate a holotype or lectotype for this species, thus, all specimens are syntypes.</p><p>The lectotype chosen is the <abbrev xmlns:xlink="http://www.w3.org/1999/xlink" content-type="institution" xlink:title="Natural History Museum of Denmark (Zoological Museum), University of Copenhagen, Denmark" id="ABBRID0EZPHM" xlink:type="simple">ZMUC</abbrev> male with one remaining gonopod. The other <abbrev xmlns:xlink="http://www.w3.org/1999/xlink" content-type="institution" xlink:title="Natural History Museum of Denmark (Zoological Museum), University of Copenhagen, Denmark" id="ABBRID0E5PHM" xlink:type="simple">ZMUC</abbrev>, <abbrev xmlns:xlink="http://www.w3.org/1999/xlink" content-type="institution" xlink:title="Biozentrum Grindel und Zoologisches Museum, University of Hamburg, Germany" id="ABBRID0EDQHM" xlink:type="simple">ZMH</abbrev> and <abbrev xmlns:xlink="http://www.w3.org/1999/xlink" content-type="institution" xlink:title="Natural History Museum of London, England" id="ABBRID0EIQHM" xlink:type="simple">NHMUK</abbrev> specimens are designated here as paralectotypes.</p><p>Colour of type specimens: the lectotype is brown without metallic oxidation of the pin while the paralectotypes in <abbrev xmlns:xlink="http://www.w3.org/1999/xlink" content-type="institution" xlink:title="Natural History Museum of London, England" id="ABBRID0EPQHM" xlink:type="simple">NHMUK</abbrev> have become greenish black with metallic oxidation of the pin.</p></tp:treatment-sec><tp:treatment-sec sec-type="remarks" id="SECID0EUQHM"><title>Remarks.</title><p>This species has not been revised since Golovatch and Enghoff gave a good description in 1994. <xref ref-type="bibr" rid="B20">Golovatch and Enghoff (1994)</xref> described the collum with rows of 3(4?)+3(4?) anterior tubercles, suture between prozona and metazona distinctly beaded, pleurosternal carinae absent. After examining all known specimens except the one in <abbrev xmlns:xlink="http://www.w3.org/1999/xlink" content-type="institution" xlink:title="Biozentrum Grindel und Zoologisches Museum, University of Hamburg, Germany" id="ABBRID0E5QHM" xlink:type="simple">ZMH</abbrev>, we found:</p><p>– collum with rows of 4+4 anterior tubercles (lateral tubercles near base of paraterga).</p><p>– suture between prozona and metazona not beaded, but with very small ridges of irregular shape.</p><p>– pleurosternal carinae of all specimens conspicuously present on body ring 2, very small ridges on body ring 3, thereafter missing.</p><p>We noticed that the number of cones (posterior row) on metaterga varies between individuals. Most specimens have metaterga 8 with 2+2 tubercles in the posterior row, but some have 3+2 tubercles. Metaterga 9–19 usually have 3+3 tubercles in the posterior row, whereas some individuals have with 3+4 or 4+3 tubercles.</p><p>The length of antenna in male could not be examined (antennae missing in both males), but the antennae are supposed to reach to ring 5 (<xref ref-type="bibr" rid="B49">Pocock 1895</xref>).</p></tp:treatment-sec><tp:treatment-sec sec-type="Coexisting species" id="SECID0ENRHM"><title>Coexisting species.</title><p>None known.</p></tp:treatment-sec><ref-list><ref id="B2"><mixed-citation xmlns:xlink="http://www.w3.org/1999/xlink" xlink:type="simple">
          <person-group><name name-style="western"><surname>Attems</surname><given-names>C</given-names></name></person-group> (<year>1914</year>) Die indo-australischen Myriopoden. Archiv für Naturgeschichte, Berlin 80A: 1–398. <ext-link xlink:type="simple" ext-link-type="uri" xlink:href="https://biodiversitylibrary.org/page/46057676">https://biodiversitylibrary.org/page/46057676</ext-link></mixed-citation></ref><ref id="B60"><mixed-citation xmlns:xlink="http://www.w3.org/1999/xlink" xlink:type="simple">
          <person-group><name name-style="western"><surname>Weidner</surname><given-names>H</given-names></name></person-group> (<year>1960</year>) <article-title>Die Entomologischen Sammlungen <tp:taxon-name><tp:taxon-name-part taxon-name-part-type="genus"/><tp:taxon-name-part taxon-name-part-type="species">des</tp:taxon-name-part></tp:taxon-name> Zoologischen Staatsinstituts und Zoologischen Museums Hamburg. III. Teil. <tp:taxon-name><tp:taxon-name-part taxon-name-part-type="class">Chilopoda</tp:taxon-name-part></tp:taxon-name> und <tp:taxon-name><tp:taxon-name-part taxon-name-part-type="division">Progoneata</tp:taxon-name-part></tp:taxon-name>.</article-title> <source>Mitteilungen aus dem Hamburgischen zoologischen Museum und Institut</source> <volume>58</volume>: <fpage>57</fpage>–<lpage>104</lpage>.</mixed-citation></ref><ref id="B30"><mixed-citation xmlns:xlink="http://www.w3.org/1999/xlink" xlink:type="simple">
          <person-group><name name-style="western"><surname>Jeekel</surname><given-names>CAW</given-names></name></person-group> (<year>1965</year>) <article-title>A revision of the Burmese <tp:taxon-name><tp:taxon-name-part taxon-name-part-type="family">Paradoxosomatidae</tp:taxon-name-part></tp:taxon-name> (<tp:taxon-name><tp:taxon-name-part taxon-name-part-type="class">Diplopoda</tp:taxon-name-part></tp:taxon-name>, <tp:taxon-name><tp:taxon-name-part taxon-name-part-type="order">Polydesmida</tp:taxon-name-part></tp:taxon-name>) in the Museo Civico di Storia Naturale at Genoa (Part I).</article-title> <source>Tijdschrift voor Entomologie</source> <volume>108</volume>: <fpage>95</fpage>–<lpage>144</lpage>. <ext-link xlink:type="simple" ext-link-type="uri" xlink:href="https://biodiversitylibrary.org/page/28271556">https://biodiversitylibrary.org/page/28271556</ext-link></mixed-citation></ref><ref id="B4"><mixed-citation xmlns:xlink="http://www.w3.org/1999/xlink" xlink:type="simple">
          <person-group><name name-style="western"><surname>Attems</surname><given-names>C</given-names></name></person-group> (<year>1937</year>) <article-title><tp:taxon-name><tp:taxon-name-part taxon-name-part-type="subphylum">Myriapoda</tp:taxon-name-part></tp:taxon-name> 3. <tp:taxon-name><tp:taxon-name-part taxon-name-part-type="family">Polydemoidea</tp:taxon-name-part></tp:taxon-name> I, Fam. <tp:taxon-name><tp:taxon-name-part taxon-name-part-type="family">Strongylosomidae</tp:taxon-name-part></tp:taxon-name>.</article-title> <source>Das Tierreich</source> <volume>68</volume>: <fpage>1</fpage>–<lpage>300</lpage>.</mixed-citation></ref><ref id="B29"><mixed-citation xmlns:xlink="http://www.w3.org/1999/xlink" xlink:type="simple">
          <person-group><name name-style="western"><surname>Jeekel</surname><given-names>CAW</given-names></name></person-group> (<year>1964</year>) <article-title>Two new species of <italic><tp:taxon-name><tp:taxon-name-part taxon-name-part-type="genus">Pratinus</tp:taxon-name-part></tp:taxon-name></italic> Attems, with taxonomic notes on the genus and a redescription of its type-species (<tp:taxon-name><tp:taxon-name-part taxon-name-part-type="class">Diplopoda</tp:taxon-name-part></tp:taxon-name>, <tp:taxon-name><tp:taxon-name-part taxon-name-part-type="order">Polydesmida</tp:taxon-name-part></tp:taxon-name>).</article-title> <source>Beaufortia</source> <volume>11</volume>: <fpage>61</fpage>–<lpage>73</lpage>. <ext-link xlink:type="simple" ext-link-type="uri" xlink:href="http://www.repository.naturalis.nl/document/548475">http://www.repository.naturalis.nl/document/548475</ext-link></mixed-citation></ref><ref id="B31"><mixed-citation xmlns:xlink="http://www.w3.org/1999/xlink" xlink:type="simple">
          <person-group><name name-style="western"><surname>Jeekel</surname><given-names>CAW</given-names></name></person-group> (<year>1968</year>) <source>On the classification and geographical distribution of the family <tp:taxon-name><tp:taxon-name-part taxon-name-part-type="family">Paradoxosomatidae</tp:taxon-name-part></tp:taxon-name> (<tp:taxon-name><tp:taxon-name-part taxon-name-part-type="class">Diplopoda</tp:taxon-name-part></tp:taxon-name>, <tp:taxon-name><tp:taxon-name-part taxon-name-part-type="order">Polydesmida</tp:taxon-name-part></tp:taxon-name>).</source> <publisher-name>Academisch Proefschrift</publisher-name>, <publisher-loc>Rotterdam, Netherlands</publisher-loc>, <size units="page">164 pp</size>.</mixed-citation></ref><ref id="B32"><mixed-citation xmlns:xlink="http://www.w3.org/1999/xlink" xlink:type="simple">
          <person-group><name name-style="western"><surname>Jeekel</surname><given-names>CAW</given-names></name></person-group> (<year>1980a</year>) <article-title>The generic allocation of some little-known <tp:taxon-name><tp:taxon-name-part taxon-name-part-type="family">Paradoxosomatidae</tp:taxon-name-part></tp:taxon-name> from South-East Asia (<tp:taxon-name><tp:taxon-name-part taxon-name-part-type="class">Diplopoda</tp:taxon-name-part></tp:taxon-name>, <tp:taxon-name><tp:taxon-name-part taxon-name-part-type="order">Polydesmida</tp:taxon-name-part></tp:taxon-name>).</article-title> <source>Revue suisse de Zoologie</source> <volume>87</volume>: <fpage>651</fpage>–<lpage>670</lpage>. <ext-link xlink:type="simple" ext-link-type="uri" xlink:href="https://biodiversitylibrary.org/page/41420961">https://biodiversitylibrary.org/page/41420961</ext-link></mixed-citation></ref><ref id="B20"><mixed-citation xmlns:xlink="http://www.w3.org/1999/xlink" xlink:type="simple">
          <person-group><name name-style="western"><surname>Golovatch</surname><given-names>SI</given-names></name><name name-style="western"><surname>Enghoff</surname><given-names>H</given-names></name></person-group> (<year>1994</year>) <article-title>Review of the dragon millipedes, genus <italic><tp:taxon-name><tp:taxon-name-part taxon-name-part-type="genus">Desmoxytes</tp:taxon-name-part></tp:taxon-name></italic> Chamberlin, 1923 (<tp:taxon-name><tp:taxon-name-part taxon-name-part-type="class">Diplopoda</tp:taxon-name-part></tp:taxon-name>, <tp:taxon-name><tp:taxon-name-part taxon-name-part-type="order">Polydesmida</tp:taxon-name-part></tp:taxon-name>, <tp:taxon-name><tp:taxon-name-part taxon-name-part-type="family">Paradoxosomatidae</tp:taxon-name-part></tp:taxon-name>).</article-title> <source>Steenstrupia</source> <volume>20</volume>: <fpage>45</fpage>–<lpage>71</lpage>.</mixed-citation></ref><ref id="B47"><mixed-citation xmlns:xlink="http://www.w3.org/1999/xlink" xlink:type="simple">
          <person-group><name name-style="western"><surname>Nguyen</surname><given-names>DA</given-names></name><name name-style="western"><surname>Sierwald</surname><given-names>P</given-names></name></person-group> (<year>2013</year>) <article-title>A worldwide catalog of the family <tp:taxon-name><tp:taxon-name-part taxon-name-part-type="family">Paradoxosomatidae</tp:taxon-name-part></tp:taxon-name> Daday, 1889 (<tp:taxon-name><tp:taxon-name-part taxon-name-part-type="class">Diplopoda</tp:taxon-name-part></tp:taxon-name>: <tp:taxon-name><tp:taxon-name-part taxon-name-part-type="order">Polydesmida</tp:taxon-name-part></tp:taxon-name>).</article-title> <source>Check List</source> <volume>9</volume>: <fpage>1132</fpage>–<lpage>1353</lpage>. <ext-link xlink:type="simple" ext-link-type="doi" xlink:href="10.15560/9.6.1132">https://doi.org/10.15560/9.6.1132</ext-link></mixed-citation></ref><ref id="B37"><mixed-citation xmlns:xlink="http://www.w3.org/1999/xlink" xlink:type="simple">
          <person-group><name name-style="western"><surname>Likhitrakarn</surname><given-names>N</given-names></name><name name-style="western"><surname>Jirapatrasilp</surname><given-names>P</given-names></name><name name-style="western"><surname>Golovatch</surname><given-names>SI</given-names></name><name name-style="western"><surname>Panha</surname><given-names>S</given-names></name></person-group> (<year>2017</year>) <article-title>A checklist of the millipedes (<tp:taxon-name><tp:taxon-name-part taxon-name-part-type="class">Diplopoda</tp:taxon-name-part></tp:taxon-name>) of Myanmar, with an updated list of Leonardo Fea’s collecting localities.</article-title> <source>Zootaxa</source> <volume>4350</volume>: <fpage>1</fpage>–<lpage>46</lpage>. <ext-link xlink:type="simple" ext-link-type="doi" xlink:href="10.11646/zootaxa.4350.1.1">http://doi.org/10.11646/zootaxa.4350.1.1</ext-link></mixed-citation></ref><ref id="B49"><mixed-citation xmlns:xlink="http://www.w3.org/1999/xlink" xlink:type="simple">
          <person-group><name name-style="western"><surname>Pocock</surname><given-names>RI</given-names></name></person-group> (<year>1895</year>) <article-title>The <tp:taxon-name><tp:taxon-name-part taxon-name-part-type="above-genus">Myriopoda</tp:taxon-name-part></tp:taxon-name> of Burma, Pt. IV. Report upon the <tp:taxon-name><tp:taxon-name-part taxon-name-part-type="superfamily">Polydesmoidea</tp:taxon-name-part></tp:taxon-name> collected by Sig. L. Fea, Mr. E. W. Oates and others, by R. I. Pocock of the British Museum of Natural History.</article-title> <source>Annali del Museo civico di Storia Naturale Giacomo Doria</source> <volume>14</volume>: <fpage>787</fpage>–<lpage>834</lpage>. <ext-link xlink:type="simple" ext-link-type="uri" xlink:href="https://archive.org/details/cbarchive_104716_themyriapodaofburma1870">https://archive.org/details/cbarchive_104716_themyriapodaofburma1870</ext-link></mixed-citation></ref></ref-list></tp:taxon-treatment>
