# Supplementary material for: A revision of dragon millipedes I: genus Desmoxytes Chamberlin, 1923, with the description of eight new species (Diplopoda, Polydesmida, Paradoxosomatidae)
Source: Zookeys. 2018 May 29;(761):1–177. doi: 10.3897/zookeys.761.24214 (PMC5988806; doi:10.3897/zookeys.761.24214)
Supplement: XML Treatment for Desmoxytes terae [file zookeys.761.24214-treatment19.xml]

<!DOCTYPE tp:taxon-treatment
  PUBLIC "-//TaxonX//DTD Taxonomic Treatment Publishing DTD v0 20100105//EN" "tax-treatment-NSO.dtd">
<tp:taxon-treatment xmlns:tp="http://www.plazi.org/taxpub"><tp:treatment-meta><kwd-group><label>Taxon classification</label><kwd><named-content xmlns:xlink="http://www.w3.org/1999/xlink" content-type="kingdom">Animalia</named-content></kwd><kwd><named-content xmlns:xlink="http://www.w3.org/1999/xlink" content-type="order">Polydesmida</named-content></kwd><kwd><named-content xmlns:xlink="http://www.w3.org/1999/xlink" content-type="family">Paradoxosomatidae</named-content></kwd></kwd-group><mixed-citation publication-type="journal"><person-group><name><surname>Srisonchai</surname><given-names>Ruttapon</given-names></name><name><surname>Enghoff</surname><given-names>Henrik</given-names></name><name><surname>Likhitrakarn</surname><given-names>Natdanai</given-names></name><name><surname>Panha</surname><given-names>Somsak</given-names></name></person-group><article-title>A revision of dragon millipedes I: genus <italic><tp:taxon-name><tp:taxon-name-part taxon-name-part-type="genus" reg="Desmoxytes">Desmoxytes</tp:taxon-name-part></tp:taxon-name></italic> Chamberlin, 1923, with the description of eight new species (<tp:taxon-name><tp:taxon-name-part taxon-name-part-type="class">Diplopoda</tp:taxon-name-part></tp:taxon-name>, <tp:taxon-name><tp:taxon-name-part taxon-name-part-type="order">Polydesmida</tp:taxon-name-part></tp:taxon-name>, <tp:taxon-name><tp:taxon-name-part taxon-name-part-type="family">Paradoxosomatidae</tp:taxon-name-part></tp:taxon-name>)</article-title><source>Zookeys</source><day>29</day><month>5</month><year>2018</year><volume>2018</volume><issue>761</issue><fpage>1</fpage><lpage>177</lpage><pub-id pub-id-type="doi">10.3897/zookeys.761.24214</pub-id></mixed-citation></tp:treatment-meta><tp:nomenclature><tp:taxon-name>
              <tp:taxon-name-part taxon-name-part-type="genus" reg="Desmoxytes">Desmoxytes</tp:taxon-name-part>
              <tp:taxon-name-part taxon-name-part-type="species" reg="terae">terae</tp:taxon-name-part>
            </tp:taxon-name><tp:taxon-authority>(Jeekel, 1964)</tp:taxon-authority><xref ref-type="fig" rid="F88">Figs 88</xref><xref ref-type="fig" rid="F89">, 89</xref><xref ref-type="fig" rid="F90">, 90</xref><xref ref-type="fig" rid="F91">, 91</xref><xref ref-type="fig" rid="F92">, 92</xref><tp:nomenclature-citation-list><tp:nomenclature-citation><tp:taxon-name>
                  <tp:taxon-name-part taxon-name-part-type="genus" reg="Pratinus">Pratinus</tp:taxon-name-part> <tp:taxon-name-part taxon-name-part-type="species" reg="terae">terae</tp:taxon-name-part></tp:taxon-name><comment>Jeekel, 1964: 69; 1968: 51.</comment></tp:nomenclature-citation><tp:nomenclature-citation><tp:taxon-name>
                  <tp:taxon-name-part taxon-name-part-type="genus" reg="Pteroxytes">Pteroxytes</tp:taxon-name-part> <tp:taxon-name-part taxon-name-part-type="species" reg="terae">terae</tp:taxon-name-part></tp:taxon-name><comment>– <xref ref-type="bibr" rid="B32">Jeekel 1980a</xref>: 655.</comment></tp:nomenclature-citation><tp:nomenclature-citation><tp:taxon-name>
                  <tp:taxon-name-part taxon-name-part-type="genus" reg="Desmoxytes">Desmoxytes</tp:taxon-name-part> <tp:taxon-name-part taxon-name-part-type="species" reg="terae">terae</tp:taxon-name-part></tp:taxon-name><comment>– <xref ref-type="bibr" rid="B20">Golovatch and Enghoff 1994</xref>: 59. <xref ref-type="bibr" rid="B16">Enghoff 2005</xref>: 97. <xref ref-type="bibr" rid="B47">Nguyen and Sierwald 2013</xref>: 1243.</comment></tp:nomenclature-citation></tp:nomenclature-citation-list></tp:nomenclature><tp:treatment-sec sec-type="material" id="SECID0EBVHM"><title>Material examined.</title><p>
              <bold>Holotype.</bold> Male (<abbrev xmlns:xlink="http://www.w3.org/1999/xlink" content-type="institution" xlink:title="Naturalis Biodiversity Center (including the collections of the Zoological Museum Amsterdam), Leiden, the Netherlands" id="ABBRID0EJVHM" xlink:type="simple">NBC</abbrev>), MALAYSIA, Perlis, Kaki Bukit, near Kampong Wang Tangga, 19 December 1958, leg. W.S.S van der Feen-van Benthem Jutting.</p><p>
              <bold>Paratypes.</bold> 1 female, 1 female fragment (<abbrev xmlns:xlink="http://www.w3.org/1999/xlink" content-type="institution" xlink:title="Naturalis Biodiversity Center (including the collections of the Zoological Museum Amsterdam), Leiden, the Netherlands" id="ABBRID0ESVHM" xlink:type="simple">NBC</abbrev>), same data as holotype.</p></tp:treatment-sec><tp:treatment-sec sec-type="Further specimens" id="SECID0EXVHM"><title>Further specimens, all from THAILAND, Satun Province:</title><p>1 male (<abbrev xmlns:xlink="http://www.w3.org/1999/xlink" content-type="institution" xlink:title="Natural History Museum of Denmark (Zoological Museum), University of Copenhagen, Denmark" id="ABBRID0E6VHM" xlink:type="simple">ZMUC</abbrev>), Thale Ban National Park, in logs, litter, under stones, <named-content xmlns:xlink="http://www.w3.org/1999/xlink" content-type="dwc:verbatimCoordinates" xlink:type="simple"><named-content content-type="geo-json" specific-use="{&#34;type&#34;:&#34;Point&#34;,&#34;coordinates&#34;:[100.166667,6.700000]}" id="NCID0EHWHM" xlink:type="simple">6°42'N, 100°10'E</named-content></named-content>, 8 November 1990, leg. M. Andersen and A. R. Rasmussen. 1 female (<abbrev xmlns:xlink="http://www.w3.org/1999/xlink" content-type="institution" xlink:title="Chulalongkorn University Museum of Zoology, Bangkok, Thailand" id="ABBRID0EMWHM" xlink:type="simple">CUMZ</abbrev>), Khuan Don District, Thale Ban National Park, Tham Tone Din (Tone Din Cave), <named-content xmlns:xlink="http://www.w3.org/1999/xlink" content-type="dwc:verbatimCoordinates" xlink:type="simple"><named-content content-type="geo-json" specific-use="{&#34;type&#34;:&#34;Point&#34;,&#34;coordinates&#34;:[100.162500,6.726389]}" id="NCID0EUWHM" xlink:type="simple">6°43'35"N, 100°09'45"E</named-content></named-content>, <abbrev xmlns:xlink="http://www.w3.org/1999/xlink" xlink:title="approximately, around (circa)" id="ABBRID0EZWHM" xlink:type="simple">ca.</abbrev> 154 m <abbrev xmlns:xlink="http://www.w3.org/1999/xlink" xlink:title="above sea level" id="ABBRID0E4WHM" xlink:type="simple">a.s.l</abbrev>., 31 August 2015, leg. S. Sutcharit, A. Pholyotha, T. Seesamut, and R. Srisonchai. 2 males, 6 females (<abbrev xmlns:xlink="http://www.w3.org/1999/xlink" content-type="institution" xlink:title="Chulalongkorn University Museum of Zoology, Bangkok, Thailand" id="ABBRID0EBXHM" xlink:type="simple">CUMZ</abbrev>), 1 female (<abbrev xmlns:xlink="http://www.w3.org/1999/xlink" content-type="institution" xlink:title="Natural History Museum of Denmark (Zoological Museum), University of Copenhagen, Denmark" id="ABBRID0EGXHM" xlink:type="simple">ZMUC</abbrev>), Khuan Don District, Thale Ban National Park, Tham Tone Din (Tone Din Cave), <named-content xmlns:xlink="http://www.w3.org/1999/xlink" content-type="dwc:verbatimCoordinates" xlink:type="simple"><named-content content-type="geo-json" specific-use="{&#34;type&#34;:&#34;Point&#34;,&#34;coordinates&#34;:[100.162500,6.726389]}" id="NCID0EOXHM" xlink:type="simple">6°43'35"N, 100°09'45"E</named-content></named-content>, <abbrev xmlns:xlink="http://www.w3.org/1999/xlink" xlink:title="approximately, around (circa)" id="ABBRID0ETXHM" xlink:type="simple">ca.</abbrev> 154 m <abbrev xmlns:xlink="http://www.w3.org/1999/xlink" xlink:title="above sea level" id="ABBRID0EXXHM" xlink:type="simple">a.s.l</abbrev>., 7 July 2017, leg. S. Sutcharit, R. Srisonchai, and <abbrev xmlns:xlink="http://www.w3.org/1999/xlink" content-type="institution" xlink:title="Animal Systematics Research Unit, Department of Biology, Faculty of Science, Chulalongkorn University, Bangkok, Thailand" id="ABBRID0E2XHM" xlink:type="simple">ASRU</abbrev> members.</p></tp:treatment-sec><tp:treatment-sec sec-type="diagnosis" id="SECID0EAYHM"><title>Diagnosis.</title><p>Differs from all other <italic><tp:taxon-name><tp:taxon-name-part taxon-name-part-type="genus" reg="Desmoxytes">Desmoxytes</tp:taxon-name-part></tp:taxon-name></italic> species by the combination of the following characters; body black or brownish black contrasting with yellowish white paraterga with a triangular dorsal, dark spot; sternal lobe between male coxae 4 short and stout, broad at base, trapeziform or semicircular; male femora 5 and 6 without modification; lamina lateralis (<abbrev xmlns:xlink="http://www.w3.org/1999/xlink" xlink:title="Lamina lateralis" xlink:type="simple">ll</abbrev>) with big and long lobe-like structure projecting ventroanteriad.</p></tp:treatment-sec><tp:treatment-sec sec-type="type locality" id="SECID0ENYHM"><title>Type locality.</title><p>MALAYSIA, Perlis, Kaki Bukit, near Kampong Wang Tangga.</p><p>The redescription hereunder is modified from <xref ref-type="bibr" rid="B29">Jeekel (1964)</xref>; we ‘harmonised’ descriptions of all morphological characters and added some morphological characteristics from additional specimens.</p></tp:treatment-sec><tp:treatment-sec sec-type="redescription" id="SECID0EYYHM"><title>Redescription.</title><p>SIZE: Length 28–32 mm (male), 28–34 mm (female); width of midbody metazona <abbrev xmlns:xlink="http://www.w3.org/1999/xlink" xlink:title="approximately, around (circa)" id="ABBRID0E5YHM" xlink:type="simple">ca.</abbrev> 2.4 mm (male), 3.1 mm (female). Width of head &lt; collum ≤ body ring 2 ≤ 3 = 4 &lt; 5–17, thereafter body gradually tapering toward telson.</p><p>COLOUR (Fig. <xref ref-type="fig" rid="F88">88A, B</xref>): In life with body black or brownish black; paraterga yellowish white (dorsal side with triangular dark brown spot); metaterga, surface below paraterga and prozona black or brownish black; head black; antenna brownish black (except distal part of antennomere 7 and antennomere 8 whitish); legs brown; sterna brown to yellowish brown; a few basal podomeres and epiproct pale brown. Colour in alcohol: after 49 years changed to whitish brown, 2–5 years changed to pale blackish brown.</p><fig id="F88" position="float" orientation="portrait"><label>Figure 88.</label><caption><p>Photographs of live <italic><tp:taxon-name><tp:taxon-name-part taxon-name-part-type="genus" reg="Desmoxytes">Desmoxytes</tp:taxon-name-part> <tp:taxon-name-part taxon-name-part-type="species" reg="terae">terae</tp:taxon-name-part></tp:taxon-name></italic> (Jeekel, 1964) (specimens from Tham Tone Din) and habitat. <bold>A</bold> male <bold>B</bold> female <bold>C</bold> habitat.</p></caption><graphic xmlns:xlink="http://www.w3.org/1999/xlink" xlink:href="zookeys-761-001-g088.jpg" position="float" orientation="portrait" xlink:type="simple" id="oo_206438.jpg"/></fig><p>ANTENNAE (Fig. <xref ref-type="fig" rid="F89">89D</xref>): Long and slender, reaching to body ring 6 (male), and 5 (female) when stretched dorsally.</p><fig id="F89" position="float" orientation="portrait"><label>Figure 89.</label><caption><p>
                  <italic><tp:taxon-name><tp:taxon-name-part taxon-name-part-type="genus" reg="Desmoxytes">Desmoxytes</tp:taxon-name-part> <tp:taxon-name-part taxon-name-part-type="species" reg="terae">terae</tp:taxon-name-part></tp:taxon-name></italic> (Jeekel, 1964), specimen from Tham Tone Din. <bold>A</bold> anterior body part <bold>B</bold> body rings 8–10 <bold>C</bold> posteriormost body rings and telson <bold>D</bold> head and antenna <bold>E</bold> paraterga of ring 10 <bold>F</bold> body ring 10.</p></caption><graphic xmlns:xlink="http://www.w3.org/1999/xlink" xlink:href="zookeys-761-001-g089.jpg" position="float" orientation="portrait" xlink:type="simple" id="oo_206439.jpg"/></fig><p>COLLUM (Fig. <xref ref-type="fig" rid="F89">89A</xref>): With 3 transverse rows of setae and tubercles, 3+3 anterior setae, 1+1 intermediate tubercles and 2+2 posterior tubercles (tubercles small, without setae), lateral tubercles of posterior row located more anteriorly, almost halfway to intermediate row; paraterga of collum with two distinct setiferous notches on lateral margin, directed caudolaterad, almost horizontal.</p><p>TEGUMENT: Quite dull, sometimes shining; collum coarsely microgranulate; prozona, metaterga and surface below paraterga finely microgranulate; paraterga smooth (dorsal side finely microgranulate); sterna and epiproct smooth.</p><p>METATERGA (Fig. <xref ref-type="fig" rid="F89">89A–C</xref>): With 2 transverse rows of tubercles; metaterga 2–19 with 2+2 anterior and 2+2 posterior tubercles.</p><p>PARATERGA (Fig. <xref ref-type="fig" rid="F89">89E, F</xref>): Directed caudolaterad on body rings 2–17, elevated <abbrev xmlns:xlink="http://www.w3.org/1999/xlink" xlink:title="approximately, around (circa)" id="ABBRID0ED3HM" xlink:type="simple">ca.</abbrev> 5°–10° above the horizontal plane in both sexes; directed increasingly caudad on body rings 18 and 19; anterior margin with 2 distinct notches, on lateral margin of body rings 9, 10, 12, 13, 15–18 with very small and tiny denticle near the tip.</p><p>TELSON (Fig. <xref ref-type="fig" rid="F90">90C–G</xref>): Epiproct: tip usually subtruncate (in some specimens slightly emarginate); lateral setiferous tubercles usually conspicuous (in some specimens inconspicuous), quite short; apical tubercles inconspicuous. Hypoproct trapeziform; caudal margin usually subtruncate (in some specimens slightly round), with big and conspicuous setiferous tubercles.</p><fig id="F90" position="float" orientation="portrait"><label>Figure 90.</label><caption><p>
                  <italic><tp:taxon-name><tp:taxon-name-part taxon-name-part-type="genus" reg="Desmoxytes">Desmoxytes</tp:taxon-name-part> <tp:taxon-name-part taxon-name-part-type="species" reg="terae">terae</tp:taxon-name-part></tp:taxon-name></italic> (Jeekel, 1964), specimen from Tham Tone Din. <bold>A</bold> body rings 8–10 <bold>B</bold> sculpture of ring 10 <bold>C, E</bold> last ring and telson <bold>D</bold> hypoproct <bold>F, G</bold> epiproct <bold>H</bold> male leg 5 (right) <bold>I</bold> male leg 6 (right) <bold>J</bold> male leg 13 (right).</p></caption><graphic xmlns:xlink="http://www.w3.org/1999/xlink" xlink:href="zookeys-761-001-g090.jpg" position="float" orientation="portrait" xlink:type="simple" id="oo_206440.jpg"/></fig><p>STERNA (Fig. <xref ref-type="fig" rid="F91">91</xref>): Cross-impressions quite deep. Sternal lobe between male coxae 4 swollen, short and stout, broad at base, usually trapeziform (in some specimens semicircular), tip usually truncate (in some specimens round).</p><fig id="F91" position="float" orientation="portrait"><label>Figure 91.</label><caption><p>
                  <italic><tp:taxon-name><tp:taxon-name-part taxon-name-part-type="genus" reg="Desmoxytes">Desmoxytes</tp:taxon-name-part> <tp:taxon-name-part taxon-name-part-type="species" reg="terae">terae</tp:taxon-name-part></tp:taxon-name></italic> (Jeekel, 1964), specimen from Tham Tone Din – sternal lobe between male coxae 4. <bold>A</bold> lateral view <bold>B</bold> mesal view <bold>C–E</bold> caudal view.</p></caption><graphic xmlns:xlink="http://www.w3.org/1999/xlink" xlink:href="zookeys-761-001-g091.jpg" position="float" orientation="portrait" xlink:type="simple" id="oo_206441.jpg"/></fig><p>LEGS (Fig. <xref ref-type="fig" rid="F90">90H–J</xref>): Long and slender. Male femora 5 and 6 without modification.</p><p>GONOPODS (Fig. <xref ref-type="fig" rid="F92">92</xref>): Coxa (<abbrev xmlns:xlink="http://www.w3.org/1999/xlink" xlink:title="Coxa" xlink:type="simple">cx</abbrev>) longer than prefemur. Cannula (<abbrev xmlns:xlink="http://www.w3.org/1999/xlink" xlink:title="Cannula" xlink:type="simple">ca</abbrev>) slender. Prefemur (<abbrev xmlns:xlink="http://www.w3.org/1999/xlink" xlink:title="Prefemur" xlink:type="simple">pfe</abbrev>) <abbrev xmlns:xlink="http://www.w3.org/1999/xlink" xlink:title="approximately, around (circa)" id="ABBRID0EF6HM" xlink:type="simple">ca.</abbrev> 2/3 as long as femur, quite short and stout. Femur (<abbrev xmlns:xlink="http://www.w3.org/1999/xlink" xlink:title="Femur" xlink:type="simple">fe</abbrev>) long and slender. Mesal sulcus (<abbrev xmlns:xlink="http://www.w3.org/1999/xlink" xlink:title="Mesal sulcus" xlink:type="simple">ms</abbrev>) and lateral sulcus (<abbrev xmlns:xlink="http://www.w3.org/1999/xlink" xlink:title="Lateral sulcus" xlink:type="simple">ls</abbrev>) deep. Postfemur (<abbrev xmlns:xlink="http://www.w3.org/1999/xlink" xlink:title="Postfemur" xlink:type="simple">pof</abbrev>) conspicuous, ventrally wide. Solenophore (<abbrev xmlns:xlink="http://www.w3.org/1999/xlink" xlink:title="Solenophore" xlink:type="simple">sph</abbrev>) well-developed: lamina lateralis (<abbrev xmlns:xlink="http://www.w3.org/1999/xlink" xlink:title="Lamina lateralis" xlink:type="simple">ll</abbrev>) swollen, with a big and long lobe-like structure projecting ventroanteriad: lamina medialis (<abbrev xmlns:xlink="http://www.w3.org/1999/xlink" xlink:title="Lamina medialis" xlink:type="simple">lm</abbrev>) well-developed, longer than lamina lateralis; process (<abbrev xmlns:xlink="http://www.w3.org/1999/xlink" xlink:title="Process of lamina medialis" xlink:type="simple">plm</abbrev>) short; distal lobe (<abbrev xmlns:xlink="http://www.w3.org/1999/xlink" xlink:title="Distal lobe of lamina medialis" xlink:type="simple">dlm</abbrev>) quite broad, distally with two lamellae (mesal lamella shorter than lateral one); broad lobe (<abbrev xmlns:xlink="http://www.w3.org/1999/xlink" xlink:title="Broad lobe of lamina medialis" xlink:type="simple">blm</abbrev>) long and thick, obviously demarcated from distal lobe (<abbrev xmlns:xlink="http://www.w3.org/1999/xlink" xlink:title="Distal lobe of lamina medialis" xlink:type="simple">dlm</abbrev>) by a slightly deep and wide indentation. Solenomere (<abbrev xmlns:xlink="http://www.w3.org/1999/xlink" xlink:title="Solenomere" xlink:type="simple">sl</abbrev>) very long.</p><fig id="F92" position="float" orientation="portrait"><label>Figure 92.</label><caption><p>
                  <italic><tp:taxon-name><tp:taxon-name-part taxon-name-part-type="genus" reg="Desmoxytes">Desmoxytes</tp:taxon-name-part> <tp:taxon-name-part taxon-name-part-type="species" reg="terae">terae</tp:taxon-name-part></tp:taxon-name></italic> (Jeekel, 1964), holotype – right gonopod. <bold>A</bold> mesal view <bold>B</bold> dorsal view <bold>C</bold> ventral view <bold>D</bold> submesal view (arrow = indentation) <bold>E</bold> lateral view.</p></caption><graphic xmlns:xlink="http://www.w3.org/1999/xlink" xlink:href="zookeys-761-001-g092.jpg" position="float" orientation="portrait" xlink:type="simple" id="oo_206442.jpg"/></fig></tp:treatment-sec><tp:treatment-sec sec-type="distribution" id="SECID0ERAIM"><title>Distribution and habitat.</title><p>This species is known only from the Malaysia–Thailand borderland (Kaki Bukit and Thale Ban National Park). We noticed that it prefers to live on humid mosses, logs or litter in limestone habitats (Fig. <xref ref-type="fig" rid="F88">88C</xref>). The localities are all on limestone mountains. The species is probably distributed in a narrow range in limestone areas near the Thai–Malay border. <italic><tp:taxon-name><tp:taxon-name-part taxon-name-part-type="genus" reg="Desmoxytes">D.</tp:taxon-name-part> <tp:taxon-name-part taxon-name-part-type="species" reg="terae">terae</tp:taxon-name-part></tp:taxon-name></italic> has so far been recorded from three localities (near Kaki Bukit, Thale Ban National Park, and Tham Tone Din) which are located only 10–15 km apart. Despite several attempts by us, <italic><tp:taxon-name><tp:taxon-name-part taxon-name-part-type="genus" reg="Desmoxytes">D.</tp:taxon-name-part> <tp:taxon-name-part taxon-name-part-type="species" reg="terae">terae</tp:taxon-name-part></tp:taxon-name></italic> was not found in other areas. Hence, this species should be regarded as endemic to the Malaysia and Thailand faunas.</p></tp:treatment-sec><tp:treatment-sec sec-type="remarks" id="SECID0ERBIM"><title>Remarks.</title><p>In the recent field surveys we noticed that the colour of living specimens is black or brownish black with contrasting white paraterga as reported earlier by <xref ref-type="bibr" rid="B29">Jeekel (1964)</xref> and <xref ref-type="bibr" rid="B20">Golovatch and Enghoff (1994)</xref>. This species blends so perfectly with its environment that it is difficult to collect specimens without a flashlight.</p><p>In the original description, <xref ref-type="bibr" rid="B29">Jeekel (1964)</xref> stated about the collum: “near the anterior margin a transverse row of six hairs, which may be present partly rubbed off, the lateral pair placed on the low tubercles”. This means collum with one row of 3+3 anterior setae/tubercles. Moreover, Jeekel also described paraterga without a tiny denticle near the tip. After we examined all specimens, it is clear that:</p><p>– Collum with 3 rows of 3+3 anterior setae, 1+1 intermediate tubercles and 2+2 posterior tubercles (tubercles without setae, quite small but conspicuous).</p><p>– Paraterga of body rings 9, 10, 12, 13, 15–18 with tiny denticle near ther tip, albeit all quite small.</p><p>The sternal lobe between male coxae 4 shows some variation within populations; the lobe of some specimens is trapeziform whereas in others it is semicircular. We also found some variability on the telson: tip of epiproct subtruncate in some individuals, in others slightly emarginate; lateral setiferous tubercles conspicuous in some specimens, inconspicuous in others; caudal margin of hypoproct truncate in some individuals, slightly round in others.</p></tp:treatment-sec><tp:treatment-sec sec-type="Coexisting species" id="SECID0EICIM"><title>Coexisting species.</title><p>This species and <italic><tp:taxon-name><tp:taxon-name-part taxon-name-part-type="genus" reg="Desmoxytes">D.</tp:taxon-name-part> <tp:taxon-name-part taxon-name-part-type="species" reg="delfae">delfae</tp:taxon-name-part></tp:taxon-name></italic> are sympatric at Tam Ton Din.</p></tp:treatment-sec><ref-list><ref id="B32"><mixed-citation xmlns:xlink="http://www.w3.org/1999/xlink" xlink:type="simple">
          <person-group><name name-style="western"><surname>Jeekel</surname><given-names>CAW</given-names></name></person-group> (<year>1980a</year>) <article-title>The generic allocation of some little-known <tp:taxon-name><tp:taxon-name-part taxon-name-part-type="family">Paradoxosomatidae</tp:taxon-name-part></tp:taxon-name> from South-East Asia (<tp:taxon-name><tp:taxon-name-part taxon-name-part-type="class">Diplopoda</tp:taxon-name-part></tp:taxon-name>, <tp:taxon-name><tp:taxon-name-part taxon-name-part-type="order">Polydesmida</tp:taxon-name-part></tp:taxon-name>).</article-title> <source>Revue suisse de Zoologie</source> <volume>87</volume>: <fpage>651</fpage>–<lpage>670</lpage>. <ext-link xlink:type="simple" ext-link-type="uri" xlink:href="https://biodiversitylibrary.org/page/41420961">https://biodiversitylibrary.org/page/41420961</ext-link></mixed-citation></ref><ref id="B20"><mixed-citation xmlns:xlink="http://www.w3.org/1999/xlink" xlink:type="simple">
          <person-group><name name-style="western"><surname>Golovatch</surname><given-names>SI</given-names></name><name name-style="western"><surname>Enghoff</surname><given-names>H</given-names></name></person-group> (<year>1994</year>) <article-title>Review of the dragon millipedes, genus <italic><tp:taxon-name><tp:taxon-name-part taxon-name-part-type="genus">Desmoxytes</tp:taxon-name-part></tp:taxon-name></italic> Chamberlin, 1923 (<tp:taxon-name><tp:taxon-name-part taxon-name-part-type="class">Diplopoda</tp:taxon-name-part></tp:taxon-name>, <tp:taxon-name><tp:taxon-name-part taxon-name-part-type="order">Polydesmida</tp:taxon-name-part></tp:taxon-name>, <tp:taxon-name><tp:taxon-name-part taxon-name-part-type="family">Paradoxosomatidae</tp:taxon-name-part></tp:taxon-name>).</article-title> <source>Steenstrupia</source> <volume>20</volume>: <fpage>45</fpage>–<lpage>71</lpage>.</mixed-citation></ref><ref id="B16"><mixed-citation xmlns:xlink="http://www.w3.org/1999/xlink" xlink:type="simple">
          <person-group><name name-style="western"><surname>Enghoff</surname><given-names>H</given-names></name></person-group> (<year>2005</year>) <article-title>The millipedes of Thailand (<tp:taxon-name><tp:taxon-name-part taxon-name-part-type="class">Diplopoda</tp:taxon-name-part></tp:taxon-name>).</article-title> <source>Steenstrupia</source> <volume>29</volume>: <fpage>87</fpage>–<lpage>103</lpage>. <ext-link xlink:type="simple" ext-link-type="uri" xlink:href="http://www.zmuc.dk/commonweb/JOURNALS/PDF/Vol29-1/Enghoff.pdf">http://www.zmuc.dk/commonweb/JOURNALS/PDF/Vol29-1/Enghoff.pdf</ext-link></mixed-citation></ref><ref id="B47"><mixed-citation xmlns:xlink="http://www.w3.org/1999/xlink" xlink:type="simple">
          <person-group><name name-style="western"><surname>Nguyen</surname><given-names>DA</given-names></name><name name-style="western"><surname>Sierwald</surname><given-names>P</given-names></name></person-group> (<year>2013</year>) <article-title>A worldwide catalog of the family <tp:taxon-name><tp:taxon-name-part taxon-name-part-type="family">Paradoxosomatidae</tp:taxon-name-part></tp:taxon-name> Daday, 1889 (<tp:taxon-name><tp:taxon-name-part taxon-name-part-type="class">Diplopoda</tp:taxon-name-part></tp:taxon-name>: <tp:taxon-name><tp:taxon-name-part taxon-name-part-type="order">Polydesmida</tp:taxon-name-part></tp:taxon-name>).</article-title> <source>Check List</source> <volume>9</volume>: <fpage>1132</fpage>–<lpage>1353</lpage>. <ext-link xlink:type="simple" ext-link-type="doi" xlink:href="10.15560/9.6.1132">https://doi.org/10.15560/9.6.1132</ext-link></mixed-citation></ref><ref id="B29"><mixed-citation xmlns:xlink="http://www.w3.org/1999/xlink" xlink:type="simple">
          <person-group><name name-style="western"><surname>Jeekel</surname><given-names>CAW</given-names></name></person-group> (<year>1964</year>) <article-title>Two new species of <italic><tp:taxon-name><tp:taxon-name-part taxon-name-part-type="genus">Pratinus</tp:taxon-name-part></tp:taxon-name></italic> Attems, with taxonomic notes on the genus and a redescription of its type-species (<tp:taxon-name><tp:taxon-name-part taxon-name-part-type="class">Diplopoda</tp:taxon-name-part></tp:taxon-name>, <tp:taxon-name><tp:taxon-name-part taxon-name-part-type="order">Polydesmida</tp:taxon-name-part></tp:taxon-name>).</article-title> <source>Beaufortia</source> <volume>11</volume>: <fpage>61</fpage>–<lpage>73</lpage>. <ext-link xlink:type="simple" ext-link-type="uri" xlink:href="http://www.repository.naturalis.nl/document/548475">http://www.repository.naturalis.nl/document/548475</ext-link></mixed-citation></ref></ref-list></tp:taxon-treatment>
