# Supplementary material for: A revision of dragon millipedes I: genus Desmoxytes Chamberlin, 1923, with the description of eight new species (Diplopoda, Polydesmida, Paradoxosomatidae)
Source: Zookeys. 2018 May 29;(761):1–177. doi: 10.3897/zookeys.761.24214 (PMC5988806; doi:10.3897/zookeys.761.24214)
Supplement: XML Treatment for Desmoxytes waepyanensis [file zookeys.761.24214-treatment20.xml]

<!DOCTYPE tp:taxon-treatment
  PUBLIC "-//TaxonX//DTD Taxonomic Treatment Publishing DTD v0 20100105//EN" "tax-treatment-NSO.dtd">
<tp:taxon-treatment xmlns:tp="http://www.plazi.org/taxpub"><tp:treatment-meta><kwd-group><label>Taxon classification</label><kwd><named-content xmlns:xlink="http://www.w3.org/1999/xlink" content-type="kingdom">Animalia</named-content></kwd><kwd><named-content xmlns:xlink="http://www.w3.org/1999/xlink" content-type="order">Polydesmida</named-content></kwd><kwd><named-content xmlns:xlink="http://www.w3.org/1999/xlink" content-type="family">Paradoxosomatidae</named-content></kwd></kwd-group><mixed-citation publication-type="journal"><person-group><name><surname>Srisonchai</surname><given-names>Ruttapon</given-names></name><name><surname>Enghoff</surname><given-names>Henrik</given-names></name><name><surname>Likhitrakarn</surname><given-names>Natdanai</given-names></name><name><surname>Panha</surname><given-names>Somsak</given-names></name></person-group><article-title>A revision of dragon millipedes I: genus <italic><tp:taxon-name><tp:taxon-name-part taxon-name-part-type="genus" reg="Desmoxytes">Desmoxytes</tp:taxon-name-part></tp:taxon-name></italic> Chamberlin, 1923, with the description of eight new species (<tp:taxon-name><tp:taxon-name-part taxon-name-part-type="class">Diplopoda</tp:taxon-name-part></tp:taxon-name>, <tp:taxon-name><tp:taxon-name-part taxon-name-part-type="order">Polydesmida</tp:taxon-name-part></tp:taxon-name>, <tp:taxon-name><tp:taxon-name-part taxon-name-part-type="family">Paradoxosomatidae</tp:taxon-name-part></tp:taxon-name>)</article-title><source>Zookeys</source><day>29</day><month>5</month><year>2018</year><volume>2018</volume><issue>761</issue><fpage>1</fpage><lpage>177</lpage><pub-id pub-id-type="doi">10.3897/zookeys.761.24214</pub-id></mixed-citation></tp:treatment-meta><tp:nomenclature><tp:taxon-name>
              <tp:taxon-name-part taxon-name-part-type="genus" reg="Desmoxytes">Desmoxytes</tp:taxon-name-part>
              <tp:taxon-name-part taxon-name-part-type="species" reg="waepyanensis">waepyanensis</tp:taxon-name-part>
              <object-id xmlns:xlink="http://www.w3.org/1999/xlink" content-type="zoobank" xlink:type="simple">http://zoobank.org/5CDE2570-0D2F-4574-B492-6AA807709F91</object-id>
            </tp:taxon-name><tp:taxon-authority>Srisonchai, Enghoff &amp; Panha</tp:taxon-authority><tp:taxon-status xmlns:xlink="http://www.w3.org/1999/xlink" xlink:type="simple">sp. n.</tp:taxon-status><xref ref-type="fig" rid="F93">Figs 93</xref><xref ref-type="fig" rid="F94">, 94</xref><xref ref-type="fig" rid="F95">, 95</xref><xref ref-type="fig" rid="F96">, 96</xref><xref ref-type="fig" rid="F97">, 97</xref><xref ref-type="fig" rid="F98">, 98</xref></tp:nomenclature><tp:treatment-sec sec-type="Holotype" id="SECID0E1EIM"><title>Holotype.</title><p>Male (<abbrev xmlns:xlink="http://www.w3.org/1999/xlink" content-type="institution" xlink:title="Chulalongkorn University Museum of Zoology, Bangkok, Thailand" id="ABBRID0EAFIM" xlink:type="simple">CUMZ</abbrev>), MYANMAR, Kayin State, 12 km south of Kamarmuang City, Wae Pyan Cave, <named-content xmlns:xlink="http://www.w3.org/1999/xlink" content-type="dwc:verbatimCoordinates" xlink:type="simple"><named-content content-type="geo-json" specific-use="{&#34;type&#34;:&#34;Point&#34;,&#34;coordinates&#34;:[97.623333,17.227222]}" id="NCID0EIFIM" xlink:type="simple">17°13'38"N, 97°37'24"E</named-content></named-content>, <abbrev xmlns:xlink="http://www.w3.org/1999/xlink" xlink:title="approximately, around (circa)" id="ABBRID0ENFIM" xlink:type="simple">ca.</abbrev> 24 m <abbrev xmlns:xlink="http://www.w3.org/1999/xlink" xlink:title="above sea level" id="ABBRID0ERFIM" xlink:type="simple">a.s.l</abbrev>., 20 June 2015, leg. S. Panha and <abbrev xmlns:xlink="http://www.w3.org/1999/xlink" xlink:title="Fauna and Flora International, Myanmar" id="ABBRID0EVFIM" xlink:type="simple">FFI</abbrev> staffs.</p></tp:treatment-sec><tp:treatment-sec sec-type="Paratypes" id="SECID0EZFIM"><title>Paratypes.</title><p>5 males, 12 females, 1 juvenile (<abbrev xmlns:xlink="http://www.w3.org/1999/xlink" content-type="institution" xlink:title="Chulalongkorn University Museum of Zoology, Bangkok, Thailand" id="ABBRID0E6FIM" xlink:type="simple">CUMZ</abbrev>), 1 male, 1 female (<abbrev xmlns:xlink="http://www.w3.org/1999/xlink" content-type="institution" xlink:title="Natural History Museum of Denmark (Zoological Museum), University of Copenhagen, Denmark" id="ABBRID0EEGIM" xlink:type="simple">ZMUC</abbrev>), same data as holotype.</p></tp:treatment-sec><tp:treatment-sec sec-type="diagnosis" id="SECID0EJGIM"><title>Diagnosis.</title><p>Differs from all congeners by having: metaterga 2–8 with two rows of 2+2 (anterior) setiferous cones and 3(2)+3(2) (posterior) setiferous spines; metaterga 9–18 with two rows of 3+3 (anterior) setiferous cones and 4(3)+4(3) (posterior) setiferous spines; ventral lobe (<abbrev xmlns:xlink="http://www.w3.org/1999/xlink" xlink:title="Ventral lobe of lamina lateralis" xlink:type="simple">vll</abbrev>) of lamina lateralis short and stout, digitiform; process (<abbrev xmlns:xlink="http://www.w3.org/1999/xlink" xlink:title="Process of lamina medialis" xlink:type="simple">plm</abbrev>) of lamina lateralis tube-like, quite long.</p></tp:treatment-sec><tp:treatment-sec sec-type="etymology" id="SECID0EOGIM"><title>Etymology.</title><p>The name is a Latin adjective, referring to the type locality.</p></tp:treatment-sec><tp:treatment-sec sec-type="description" id="SECID0ETGIM"><title>Description.</title><p>SIZE: Length 29–33 mm (male), 33–35 mm (female); width of midbody metazona <abbrev xmlns:xlink="http://www.w3.org/1999/xlink" xlink:title="approximately, around (circa)" id="ABBRID0EZGIM" xlink:type="simple">ca.</abbrev> 2.2 mm (male), 2.8 mm (female). Width of head &lt; collum = body ring 2 &lt; 3 = 4 &lt; 5–16, thereafter body gradually tapering towards telson.</p><p>COLOUR (Fig. <xref ref-type="fig" rid="F93">93A–D</xref>): In life with body pinkish brown; paraterga pink; antenna brownish black, except distal part of antennomere 7 and antennomere 8 whitish; collum and metaterga pinkish brown; head, surface below paraterga, sterna and epiproct brown; legs brownish black; a few basal podomeres pink.</p><fig id="F93" position="float" orientation="portrait"><label>Figure 93.</label><caption><p>Photographs of live <italic><tp:taxon-name><tp:taxon-name-part taxon-name-part-type="genus" reg="Desmoxytes">Desmoxytes</tp:taxon-name-part> <tp:taxon-name-part taxon-name-part-type="species" reg="waepyanensis">waepyanensis</tp:taxon-name-part></tp:taxon-name></italic> sp. n. and habitat. <bold>A</bold> male paratype <bold>B</bold> female paratype <bold>C</bold> juvenile <bold>D</bold> mating couple <bold>E</bold> habitat.</p></caption><graphic xmlns:xlink="http://www.w3.org/1999/xlink" xlink:href="zookeys-761-001-g093.jpg" position="float" orientation="portrait" xlink:type="simple" id="oo_206443.jpg"/></fig><p>ANTENNAE (Fig. <xref ref-type="fig" rid="F94">94D</xref>): Moderately long and slender, reaching to body ring 6 (male) and 4–5 (female) when stretched dorsally.</p><fig id="F94" position="float" orientation="portrait"><label>Figure 94.</label><caption><p>
                  <italic><tp:taxon-name><tp:taxon-name-part taxon-name-part-type="genus" reg="Desmoxytes">Desmoxytes</tp:taxon-name-part> <tp:taxon-name-part taxon-name-part-type="species" reg="waepyanensis">waepyanensis</tp:taxon-name-part></tp:taxon-name></italic> sp. n. (male paratype). <bold>A</bold> anterior body part <bold>B</bold> body rings 8–10 (op = ozopore) <bold>C</bold> posteriormost body rings and telson <bold>D</bold> head and antenna <bold>E</bold> paraterga of ring 10 (arrow = tiny denticle) <bold>F</bold> body ring 10.</p></caption><graphic xmlns:xlink="http://www.w3.org/1999/xlink" xlink:href="zookeys-761-001-g094.jpg" position="float" orientation="portrait" xlink:type="simple" id="oo_206444.jpg"/></fig><p>COLLUM (Fig. <xref ref-type="fig" rid="F94">94A</xref>): With 3 transverse rows of setiferous tubercles, 4(5)+4(5) anterior, 1+1 intermediate and 3(2)+3(2) posterior tubercles (lateral tubercles of anterior row located almost at base of paraterga in some specimens); paraterga of collum low, elevated at <abbrev xmlns:xlink="http://www.w3.org/1999/xlink" xlink:title="approximately, around (circa)" id="ABBRID0EVJIM" xlink:type="simple">ca.</abbrev> 15°–20°, directed caudolaterad, with one conspicuous setiferous notch on lateral margin.</p><p>TEGUMENT: Quite dull, but slightly shining; collum and metaterga microgranulate; prozona finely shagreened; surface below paraterga finely microgranulate; sterna and epiproct somewhat smooth.</p><p>METATERGA (Fig. <xref ref-type="fig" rid="F94">94A–C</xref>): With 2 transverse rows of setiferous cones and spines; metaterga 2–8 with 2+2 anterior cones and 3(2)+3(2) posterior spines; metaterga 9–18 with 3+3 anterior cones and 4(3)+4(3) posterior spines; metatergum 19 with 3+3 anterior cones and 4+4 posterior cones.</p><p>PARATERGA (Fig. <xref ref-type="fig" rid="F94">94E, F</xref>): Directed caudolaterad on body rings 2–17, elevated at <abbrev xmlns:xlink="http://www.w3.org/1999/xlink" xlink:title="approximately, around (circa)" id="ABBRID0EGKIM" xlink:type="simple">ca.</abbrev> 50° (male) 45° (female); directed increasingly caudad on body rings 18 and 19; anterior margin with 2 distinct notches, on lateral margin of body rings 9, 10, 12, 13, 15–18 with tiny denticle near the tip.</p><p>TELSON (Fig. <xref ref-type="fig" rid="F95">95C–G</xref>): Epiproct: tip subtruncate, lateral setiferous tubercles and apical tubercles inconspicuous. Hypoproct subtrapeziform; caudal margin round, with small but conspicuous setiferous tubercles.</p><fig id="F95" position="float" orientation="portrait"><label>Figure 95.</label><caption><p>
                  <italic><tp:taxon-name><tp:taxon-name-part taxon-name-part-type="genus" reg="Desmoxytes">Desmoxytes</tp:taxon-name-part> <tp:taxon-name-part taxon-name-part-type="species" reg="waepyanensis">waepyanensis</tp:taxon-name-part></tp:taxon-name></italic> sp. n. (male paratype). <bold>A</bold> body rings 8–10 <bold>B</bold> sculpture of ring 10 <bold>C, E</bold> last ring and telson <bold>D</bold> hypoproct <bold>F, G</bold> epiproct <bold>H</bold> male leg 5 (right) <bold>I</bold> male leg 6 (right) <bold>J</bold> male leg 13 (right).</p></caption><graphic xmlns:xlink="http://www.w3.org/1999/xlink" xlink:href="zookeys-761-001-g095.jpg" position="float" orientation="portrait" xlink:type="simple" id="oo_206445.jpg"/></fig><p>STERNA (Fig. <xref ref-type="fig" rid="F96">96</xref>): Cross-impressions shallow. Sternal lobe between male coxae 4 trapeziform, tip truncate, thin in lateral view.</p><fig id="F96" position="float" orientation="portrait"><label>Figure 96.</label><caption><p>
                  <italic><tp:taxon-name><tp:taxon-name-part taxon-name-part-type="genus" reg="Desmoxytes">Desmoxytes</tp:taxon-name-part> <tp:taxon-name-part taxon-name-part-type="species" reg="waepyanensis">waepyanensis</tp:taxon-name-part></tp:taxon-name></italic> sp. n. (male paratype) – sternal lobe between male coxae 4. <bold>A</bold> lateral view <bold>B</bold> ventral view <bold>C</bold> caudal view.</p></caption><graphic xmlns:xlink="http://www.w3.org/1999/xlink" xlink:href="zookeys-761-001-g096.jpg" position="float" orientation="portrait" xlink:type="simple" id="oo_206446.jpg"/></fig><p>LEGS (Fig. <xref ref-type="fig" rid="F95">95H–J</xref>): Long and slender. Male femora 5 and 6 moderately humped ventrally in middle portion.</p><p>GONOPODS (Figs <xref ref-type="fig" rid="F97">97</xref>, <xref ref-type="fig" rid="F98">98</xref>): Coxa (<abbrev xmlns:xlink="http://www.w3.org/1999/xlink" xlink:title="Coxa" xlink:type="simple">cx</abbrev>) longer than prefemur. Cannula (<abbrev xmlns:xlink="http://www.w3.org/1999/xlink" xlink:title="Cannula" xlink:type="simple">ca</abbrev>) slender. Prefemur (<abbrev xmlns:xlink="http://www.w3.org/1999/xlink" xlink:title="Prefemur" xlink:type="simple">pfe</abbrev>) <abbrev xmlns:xlink="http://www.w3.org/1999/xlink" xlink:title="approximately, around (circa)" id="ABBRID0EMNIM" xlink:type="simple">ca.</abbrev> 2/3 as long as femur. Femur (<abbrev xmlns:xlink="http://www.w3.org/1999/xlink" xlink:title="Femur" xlink:type="simple">fe</abbrev>) long and slender. Mesal sulcus (<abbrev xmlns:xlink="http://www.w3.org/1999/xlink" xlink:title="Mesal sulcus" xlink:type="simple">ms</abbrev>) and lateral sulcus (<abbrev xmlns:xlink="http://www.w3.org/1999/xlink" xlink:title="Lateral sulcus" xlink:type="simple">ls</abbrev>) conspicuous, deep. Postfemur (<abbrev xmlns:xlink="http://www.w3.org/1999/xlink" xlink:title="Postfemur" xlink:type="simple">pof</abbrev>) conspicuous, ventrally wide. Solenophore (<abbrev xmlns:xlink="http://www.w3.org/1999/xlink" xlink:title="Solenophore" xlink:type="simple">sph</abbrev>) well-developed: lamina lateralis (<abbrev xmlns:xlink="http://www.w3.org/1999/xlink" xlink:title="Lamina lateralis" xlink:type="simple">ll</abbrev>) swollen, broad; ventral lobe (<abbrev xmlns:xlink="http://www.w3.org/1999/xlink" xlink:title="Ventral lobe of lamina lateralis" xlink:type="simple">vll</abbrev>) conspicuous, short and stout, digitiform: lamina medialis (<abbrev xmlns:xlink="http://www.w3.org/1999/xlink" xlink:title="Lamina medialis" xlink:type="simple">lm</abbrev>) well-developed; process (<abbrev xmlns:xlink="http://www.w3.org/1999/xlink" xlink:title="Process of lamina medialis" xlink:type="simple">plm</abbrev>) somewhat long, tube-like, tip usually terminating in three or two sharp small spines (in some specimens just one spine or tip blunt); distal lobe (<abbrev xmlns:xlink="http://www.w3.org/1999/xlink" xlink:title="Distal lobe of lamina medialis" xlink:type="simple">dlm</abbrev>) distally with two lamellae, mesal lamella smaller and shorter than lateral one; broad lobe (<abbrev xmlns:xlink="http://www.w3.org/1999/xlink" xlink:title="Broad lobe of lamina medialis" xlink:type="simple">blm</abbrev>) thick dorsally with ridges on edge. Solenomere (<abbrev xmlns:xlink="http://www.w3.org/1999/xlink" xlink:title="Solenomere" xlink:type="simple">sl</abbrev>) relatively long.</p><fig id="F97" position="float" orientation="portrait"><label>Figure 97.</label><caption><p>
                  <italic><tp:taxon-name><tp:taxon-name-part taxon-name-part-type="genus" reg="Desmoxytes">Desmoxytes</tp:taxon-name-part> <tp:taxon-name-part taxon-name-part-type="species" reg="waepyanensis">waepyanensis</tp:taxon-name-part></tp:taxon-name></italic> sp. n. (paratype) – right gonopod. <bold>A</bold> mesal view <bold>B</bold> dorsal view <bold>C</bold> ventral view <bold>D</bold> subdorsal view (arrow = indentation) <bold>E</bold> lateral view.</p></caption><graphic xmlns:xlink="http://www.w3.org/1999/xlink" xlink:href="zookeys-761-001-g097.jpg" position="float" orientation="portrait" xlink:type="simple" id="oo_206447.jpg"/></fig><fig id="F98" position="float" orientation="portrait"><label>Figure 98.</label><caption><p>
                  <italic><tp:taxon-name><tp:taxon-name-part taxon-name-part-type="genus" reg="Desmoxytes">Desmoxytes</tp:taxon-name-part> <tp:taxon-name-part taxon-name-part-type="species" reg="waepyanensis">waepyanensis</tp:taxon-name-part></tp:taxon-name></italic> sp. n. (paratype) – right gonopod. <bold>A</bold> lateral view <bold>B</bold> mesal view <bold>C</bold> ventral view <bold>D</bold> subdorsal view (arrow = indentation) <bold>E</bold> dorsal view <bold>F</bold> subdorsal view.</p></caption><graphic xmlns:xlink="http://www.w3.org/1999/xlink" xlink:href="zookeys-761-001-g098.jpg" position="float" orientation="portrait" xlink:type="simple" id="oo_206448.jpg"/></fig></tp:treatment-sec><tp:treatment-sec sec-type="distribution" id="SECID0E3PIM"><title>Distribution and habitat.</title><p>Known only from the type locality in a limestone area (Fig. <xref ref-type="fig" rid="F93">93E</xref>). We assume that it is distributed in Kayin State. We made an intensive search for this species in September 2016 in Mawlamyine State (very close to Kayin State), however, no further specimens were found. Since it is so far known only from the type locality, <italic><tp:taxon-name><tp:taxon-name-part taxon-name-part-type="genus" reg="Desmoxytes">D.</tp:taxon-name-part> <tp:taxon-name-part taxon-name-part-type="species" reg="waepyanensis">waepyanensis</tp:taxon-name-part></tp:taxon-name></italic> sp. n. should be regarded as endemic to Myanmar.</p></tp:treatment-sec><tp:treatment-sec sec-type="remarks" id="SECID0ERQIM"><title>Remarks.</title><p>The tip of process (<abbrev xmlns:xlink="http://www.w3.org/1999/xlink" xlink:title="Process of lamina medialis" xlink:type="simple">plm</abbrev>) on lamina medialis is quite variable, having one, two, or three small spine(s), or being almost blunt in some specimens.</p><p>This species seems to be aposematic, to judge by the remarkable pink paraterga and pinkish brown body.</p></tp:treatment-sec><tp:treatment-sec sec-type="Coexisting species" id="SECID0EXQIM"><title>Coexisting species.</title><p>None known.</p></tp:treatment-sec></tp:taxon-treatment>
